# Supplementary material for: Designing a Network Proximity-Based Drug Repurposing Strategy for COVID-19
Source: Front Cell Dev Biol. 2020 Oct 6;8:545089. doi: 10.3389/fcell.2020.545089 (PMC7573309; doi:10.3389/fcell.2020.545089)
Supplement: Supplementary File 1 — Cytoscape session file (.cys) with human interactome data. [file Data_Sheet_1.ZIP]

Archive with 2 entries (2 files):
- SF1_Human_interactome_LCC.cys
- __MACOSX/._SF1_Human_interactome_LCC.cys
