# Supplementary material for: Designing a Network Proximity-Based Drug Repurposing Strategy for COVID-19
Source: Front Cell Dev Biol. 2020 Oct 6;8:545089. doi: 10.3389/fcell.2020.545089 (PMC7573309; doi:10.3389/fcell.2020.545089)
Supplement: Supplementary Table 1 — List of the 500 COVID-19 associated host genes derived from the BioGRID dataset (BIOGRID-CORONAVIRUS-3.5.186.tab3.zip). [file Data_Sheet_2.zip]

Archive with 6 entries (6 files):
- Table S1.CSV
- Table S2.CSV
- Table S3.CSV
- Table S4.XLSX
- Tables S11-S15.XLSX
- Tables S5-S10.XLSX
