# Supplementary material for: Designing a Network Proximity-Based Drug Repurposing Strategy for COVID-19
Source: Front Cell Dev Biol. 2020 Oct 6;8:545089. doi: 10.3389/fcell.2020.545089 (PMC7573309; doi:10.3389/fcell.2020.545089)
Supplement: Supplementary Table 1 — List of the 500 COVID-19 associated host genes derived from the BioGRID dataset (BIOGRID-CORONAVIRUS-3.5.186.tab3.zip). [file Data_Sheet_2.zip › Table S1.CSV]

AAR2
AASS
AATF
ABCC1
ABHD17A
ACAD9
ACADM
ACE2
ACSL3
ACTB
ADAM9
ADAMTS1
ADCK4
AES
AGPS
AKAP8
AKAP8L
AKAP9
ALB
ALG11
ALG5
ALG8
ANO6
AP2A2
AP2M1
AP3B1
ARF6
ARL4D
ARL6IP6
ATE1
ATF5
ATF6
ATP13A3
ATP1B1
ATP5L
ATP6AP1
ATP6V1A
ATP6V1G1
BAG5
BAG6
BAP1
BCKDK
BCL2A1
BCL2L1
BCL2L2
BCS1L
BRD2
BRD4
BRF1
BSG
BTF3
BZW2
C11orf74
C19orf52
C1orf162
C1orf50
C20orf27
C4A
CALM1
CAMK2D
CAMLG
CANX
CASP3
CASP6
CCDC86
CCHCR1
CCNA2
CCND1
CCNE1
CD209
CDK2
CDK4
CDK5RAP2
CDKN1B
CEACAM5
CENPF
CEP112
CEP135
CEP250
CEP350
CEP68
CHEK2
CHMP2A
CHMP2B
CHPF
CHPF2
CISD3
CIT
CKAP5
CLCC1
CLIP4
CNTRL
COL6A1
COLGALT1
COMT
COX2
CPNE3
CRB3
CREBBP
CRTC3
CSDE1
CSNK2A2
CSNK2B
CTSL
CUL2
CWC27
CYB5B
CYB5R3
DCAF7
DCAKD
DCTN2
DCTPP1
DDAH2
DDX1
DDX10
DDX21
DDX58
DEDD2
DEFA5
DIDO1
DNAJB1
DNAJC11
DNAJC19
DNMT1
DPH5
DPP4
DPY19L1
ECSIT
EDEM3
EIF3M
EIF4B
EIF4E2
EIF4H
EMC1
ENO1
EP300
ERC1
ERGIC1
ERLEC1
ERMP1
ERO1LB
ERP44
ETFA
EXOSC2
EXOSC3
EXOSC5
EXOSC8
F2RL1
FAHD1
FAM134C
FAM162A
FAM8A1
FAM98A
FAR2
FASTKD5
FBLN5
FBN1
FBN2
FBXL12
FGFR1OP
FKBP10
FKBP15
FKBP1A
FKBP7
FOXRED2
FRY
FURIN
FYCO1
G3BP1
G3BP2
GCC1
GCC2
GDF15
GFER
GGCX
GGH
GHITM
GIGYF2
GLA
GNB1
GNG5
GOLGA2
GOLGA3
GOLGA7
GOLGB1
GORASP1
GPAA1
GPX1
GRIPAP1
GRPEL1
GSK3A
GSK3B
GTF2F2
H2AFY2
HDAC2
HEATR3
HECTD1
HGS
HIST1H1A
HMOX1
HNRNPA1
HOOK1
HOXC6
HS2ST1
HS6ST2
HSBP1
HYOU1
IDE
IFIH1
IKBKB
IKBKE
IL17RA
IMPDH2
INHBE
INTS4
IRF3
ISLR
ITGB1
JAKMIP1
KDELC1
KDELC2
KIAA1033
KMT2B
KPNA1
KPNA2
KPNB1
KRT19
KRT8
LARP1
LARP4B
LARP7
LAS1L
LCP1
LMAN2
LOX
MAP7D1
MAPK1
MAPT
MARC1
MARK1
MARK2
MARK3
MASP2
MAT2B
MAVS
MBL2
MCL1
MDN1
MEPCE
MFGE8
MIB1
MIF4GD
MIPOL1
MKRN2
MKRN3
MNAT1
MOGS
MOV10
MPHOSPH10
MPP5
MRPS2
MRPS25
MRPS27
MRPS5
MTCH1
MYCBP2
N4BP2L2
NAE1
NARS2
NAT14
NCOA5
ND4L
NDFIP2
NDUFA10
NDUFAF1
NDUFAF2
NDUFB9
NEK9
NEU1
NGDN
NGLY1
NIN
NINL
NLRP3
NLRX1
NMB
NMI
NOL10
NOMO3
NPC2
NPHP3
NPM1
NPTX1
NUP210
NUP214
NUP54
NUP62
NUP88
NUP98
NUPL1
NUTF2
OCIAD2
OS9
PABPC1
PABPC4
PCM1
PCNT
PCSK6
PDE4DIP
PDZD11
PFDN5
PHB
PHB2
PIGO
PIGS
PITRM1
PKD1
PKP2
PLAT
PLD3
PLEKHA5
PLEKHF2
PLEKHO1
PLOD2
PMPCA
PMPCB
POFUT1
POLA1
POLA2
POLR2A
POLR2B
POR
PPIA
PPIB
PPIG
PPIH
PPIL3
PPT1
PRIM1
PRIM2
PRKACA
PRKAR2A
PRKAR2B
PRKRA
PRRC2B
PSMA2
PSMD8
PTBP2
PTGES2
PUSL1
PVR
PYCARD
QSOX2
RAB10
RAB14
RAB18
RAB1A
RAB2A
RAB5C
RAB7A
RAB8A
RAE1
RALA
RAP1GDS1
RBM28
RBM41
RBX1
RCAN3
RCHY1
RDX
REEP5
REEP6
RFC2
RHOA
RIPK1
RNF123
RNF128
RNF41
RPL36
RPP38
RPS17
RPS20
RRP9
RSRP1
RTN4
RUNX1
RYBP
SAAL1
SBNO1
SCAP
SCARB1
SCCPDH
SDCBP
SDF2
SEPSECS
SERPING1
SFTPD
SGTA
SIGMAR1
SIL1
SIRT5
SLC1A5
SLC25A21
SLC27A2
SLC30A6
SLC30A7
SLC30A9
SLC44A2
SLC46A3
SLC6A19
SLC9A3R1
SLU7
SMAD3
SMAD4
SMOC1
SNAPIN
SNIP1
SNRNP48
SPEN
SPG20
SRP19
SRP54
SRP72
STAT1
STAT2
STAT3
STC2
STOM
STOML2
SUN2
TAPT1
TARS2
TBCA
TBCB
TBK1
TBKBP1
TCEB1
TCEB2
TCF12
TERF1
THTPA
TIAM1
TIMM10
TIMM10B
TIMM8B
TIMM9
TLE1
TLE3
TM2D3
TMED5
TMEM173
TMEM39B
TMEM97
TMPRSS11A
TMPRSS11D
TMPRSS2
TOMM70A
TOR1A
TOR1AIP1
TP53
TPSAB1
TPSB2
TRAF2
TRAF3
TRAF6
TRIM25
TRIM59
TRMT1
TUBGCP2
TUBGCP3
TYSND1
UBAP2
UBAP2L
UBC
UBQLN1
UBXN8
UGGT2
UPF1
USP13
USP54
USP7
VDAC1
VIM
VIMP
VKORC1
VPS11
VPS39
WFS1
WHSC1
XPA
YAE1D1
YIF1A
YWHAE
ZC3H18
ZC3H7A
ZDHHC5
ZNF318
ZNF410
ZNF503
ZYG11B
