# Supplementary material for: Designing a Network Proximity-Based Drug Repurposing Strategy for COVID-19
Source: Front Cell Dev Biol. 2020 Oct 6;8:545089. doi: 10.3389/fcell.2020.545089 (PMC7573309; doi:10.3389/fcell.2020.545089)
Supplement: Supplementary Table 1 — List of the 500 COVID-19 associated host genes derived from the BioGRID dataset (BIOGRID-CORONAVIRUS-3.5.186.tab3.zip). [file Data_Sheet_2.zip › Table S2.CSV]

#rank DIAMOnD_node
1 LMBR1L
2 PLEKHA4
3 ESR2
4 NTRK1
5 BIRC3
6 RECQL4
7 KIAA1429
8 MYC
9 NR2C2
10 EFTUD2
11 VCP
12 HADHA
13 TNIP2
14 HADHB
15 EGLN3
16 NDUFS3
17 RPN1
18 VDAC2
19 ATP5A1
20 RNF4
21 HSPA5
22 HSPA9
23 ATP5O
24 OGDH
25 ATP5C1
26 NDUFS1
27 UQCRC2
28 UQCRC1
29 NIPSNAP1
30 HSP90B1
31 VDAC3
32 ATP5B
33 NDUFS8
34 PDHA1
35 SLC25A3
36 CYC1
37 MTCH2
38 NDUFS2
39 IMMT
40 PDHB
41 UQCRQ
42 COX7A2L
43 TOMM5
44 NDUFV1
45 ZNF782
46 NDUFA9
47 COX7A2
48 MYL12A
49 COX4I1
50 COX7C
51 NDUFS7
52 C20orf24
53 ANKRD34C
54 NDUFA4
55 COA3
56 NDUFA8
57 NDUFS5
58 BCKDHA
59 TOMM40
60 CORO1C
61 PCCB
62 TOMM22
63 COX5A
64 SFXN1
65 CPT1A
66 ATP5F1
67 NDUFB10
68 AIFM1
69 LRRC59
70 COX6C
71 NDUFA5
72 ATP5H
73 C15orf48
74 HSPD1
75 MGST1
76 ATP1A1
77 NDUFB8
78 APOE
79 NDUFA12
80 EEF2
81 NNT
82 ATP6V1B2
83 SDHA
84 CYB5R1
85 PRDX3
86 NDUFV2
87 GOLT1B
88 EMC2
89 P4HA1
90 UQCRH
91 ATP2A2
92 EMC8
93 RCN2
94 LRPPRC
95 HMOX2
96 EMC4
97 LONP1
98 LACTB
99 ARMCX3
100 SLC25A24
101 MGST3
102 ASPH
103 TUFM
104 FBXO6
105 SLC25A13
106 MINOS1
107 CHCHD3
108 NDUFS4
109 OCIAD1
110 ICT1
111 ZNF598
112 DDOST
113 UQCRB
114 CLTC
115 VAPA
116 ATP6V0D1
117 UNC93B1
118 AGR2
119 NDUFS6
120 NDUFA13
121 AFG3L2
122 COQ9
123 COX15
124 TPP1
125 ITFG1
126 NDUFB4
127 BCAP31
128 RPN2
129 ADRB2
130 SSR4
131 P2RY6
132 ATP1B3
133 CALR
134 NDUFB11
135 MCCC2
136 CUL7
137 GANAB
138 P4HB
139 HSP90AB1
140 CCDC8
141 HUWE1
142 TCTN3
143 LMAN1
144 TFRC
145 STAU1
146 HK1
147 GBAS
148 PARK2
149 CTNNB1
150 SLC25A1
151 COX8A
152 SSR1
153 MCM2
154 ATAD3A
155 SOAT1
156 SLC15A3
157 SQSTM1
158 CUL3
159 TFAM
160 TECR
161 CAND1
162 HSPA8
163 SLC25A6
164 HIST1H4A
165 PPP2R1A
166 HSD17B12
167 ATF2
168 CFTR
169 PDIA3
170 SND1
171 HSPH1
172 TMPO
173 CDK9
174 SLC25A5
175 TRIM28
176 SLC25A4
177 FAF2
178 ABCD3
179 HSPB1
180 TUBA1C
181 TARDBP
182 RPA1
183 FN1
184 LMNB1
185 DLST
186 ATXN3
187 HNRNPU
188 CYLD
189 SERPINH1
190 UBL4A
191 FUS
192 ILF3
193 RPS6
194 RPS8
195 METTL14
196 RPS3
197 C1QBP
198 HEXIM1
199 TCP1
200 LDHA
201 PRPF8
202 EIF4A1
203 FAF1
204 TUBB4B
205 RPL8
206 PCBP1
207 RPS16
208 ILF2
209 RPS2
210 ZNF746
211 RPL6
212 RPLP0
213 RPS9
214 RPS4X
215 RPL4
216 EEF1A1
217 RPL12
218 RPL10A
219 RPL7A
220 RPL18
221 RPS15A
222 RPLP2
223 RPL19
224 RPL31
225 RPS23
226 RPL35
227 RPL9
228 RPL15
229 RPL7
230 RPS3A
231 RPS26
232 RPL3
233 RPS24
234 RPS10
235 RPS18
236 RPL14
237 RPS25
238 RPL13A
239 RPL11
240 RPL5
241 RPL22
242 RPS5
243 RPL27
244 RPL21
245 RPS13
246 RPS19
247 RPL23
248 RPS7
249 RPS27
250 RPS11
251 RPL24
252 RPL23A
253 RPSA
254 RPS12
255 RPL13
256 RPLP0P6
257 RPS14
258 RPL17
259 RPL10
260 RPL27A
261 RPL10L
262 RPL38
263 RPL18A
264 RPLP1
265 PIH1D1
266 RPL30
267 LOC101929876
268 RPS15
269 RPL35A
270 NCL
271 WWP2
272 RPS21
273 RPL37A
274 RPL34
275 RPL32
276 CHD3
277 VCAM1
278 RPS28
279 CUL1
280 SNRNP70
281 RPL28
282 RPL26
283 RC3H2
284 RPS27L
285 PAN2
286 HNRNPM
287 SNAI1
288 CHD4
289 ITGA4
290 PPP1CC
291 GRWD1
292 RC3H1
293 NOP56
294 NFX1
295 GNB2L1
296 RPL29
297 COPS5
298 HMGB1
299 RPS27A
300 VRK1
301 RIOK1
302 DHX9
303 REST
304 BRCA1
305 MYBBP1A
306 NAP1L1
307 FBL
308 GNL3
309 RRS1
310 CTCF
311 ESR1
312 SIRT7
313 RNF2
314 NOP2
315 RPS29
316 FAU
317 RPL26L1
318 TUBG1
319 U2AF2
320 MATR3
321 HNRNPC
322 CUL4B
323 EIF4A3
324 DDX5
325 MTF1
326 ZC3HAV1
327 DHX30
328 OBSL1
329 BRD7
330 RPS6KB2
331 DDX3X
332 HNRNPD
333 CUL5
334 HNRNPR
335 HNRNPDL
336 PTBP1
337 HNRNPA2B1
338 HNRNPAB
339 CMTR1
340 YBX1
341 ICAM1
342 ALYREF
343 HNRNPA3
344 ARAF
345 DDX17
346 HNRNPH1
347 SYNCRIP
348 EED
349 RPA2
350 PRKDC
351 HNRNPA0
352 EBNA1BP2
353 NHP2L1
354 UBE2M
355 EIF3A
356 AHSA1
357 SFPQ
358 PCBP2
359 HNRNPK
360 SRSF3
361 DHX15
362 DDX18
363 ARRB2
364 BRIX1
365 SRSF1
366 YAP1
367 EIF6
368 NOP58
369 EIF3L
370 RNF31
371 TNF
372 H1FX
373 HNRNPF
374 YWHAQ
375 WDR77
376 RPA3
377 CNBP
378 EWSR1
379 RBMX
380 PKM
381 TSR1
382 RSL1D1
383 TUBB
384 GAPDH
385 NEDD8
386 HIST1H1C
387 BMP4
388 DNAJA1
389 HDAC5
390 HSPA1A
391 SRRM2
392 SNRPD1
393 LMNA
394 PARP1
395 USP14
396 MTHFD1
397 PRPF19
398 DIMT1
399 PPIE
400 HSP90AA1
401 SNRNP200
402 RBM39
403 CDC5L
404 SNRPD2
405 SF3B1
406 TOP1
407 CDC73
408 XRCC6
409 XRCC5
410 SMURF1
411 CCT2
412 EEF1D
413 HSD17B10
414 FASN
415 MCM5
416 IGSF8
417 CD81
418 TRIP4
419 EIF3B
420 RUVBL2
421 ATG16L1
422 SERBP1
423 DYNC1H1
424 PHGDH
425 EEF1G
426 EEF1B2
427 EIF3E
428 DDX24
429 CCT8
430 CCT3
431 ACTC1
432 PA2G4
433 SF3B3
434 RALY
435 UBQLN2
436 CCT4
437 METTL3
438 CCT6A
439 CAD
440 SNW1
441 CCT5
442 SNRPD3
443 TUBA1A
444 RUVBL1
445 HDAC6
446 MAGOH
447 IQGAP1
448 SRSF6
449 SRSF7
450 U2AF1
451 SUZ12
452 DDX39B
453 PRDX1
454 HP1BP3
455 DDX56
456 EPRS
457 KIAA0020
458 GTPBP4
459 FTSJ3
460 NIFK
461 TGFB1
462 RBM14
463 H2AFX
464 LDHB
465 ANXA2
466 DKC1
467 SRP14
468 NONO
469 JUP
470 PPP1CA
471 RRP1B
472 SRSF5
473 PRPF6
474 THRAP3
475 SART1
476 SNRPA1
477 DCPS
478 LUC7L2
479 XPO1
480 IGF2BP1
481 DNAJA2
482 EGFR
483 HDGF
484 PPP6C
485 KRAS
486 COPA
487 CUL4A
488 TAF15
489 HNRNPUL1
490 EIF2S1
491 PES1
492 HIST1H2AB
493 TUBA4A
494 VHL
495 CCT7
496 DLD
497 TUBA1B
498 KRR1
499 WWOX
500 HSPA4
501 PRPF40A
502 SF3A1
503 SRRM1
504 CSNK2A1
505 SUPT16H
506 MECOM
507 SF3B2
508 SF3B6
509 SRSF9
510 SRSF2
511 XRN2
512 PSMA3
513 EZH2
514 API5
515 TOP2A
516 RANBP2
517 MDM2
518 WDR76
519 C14orf166
520 RRP12
521 SCARNA22
522 NUMA1
523 ERG
524 HNRNPH3
525 ABCE1
526 EIF3F
527 EIF3D
528 HIST1H1E
529 PSMD1
530 MCM3
531 MCM7
532 RAD21
533 PCNA
534 EIF4G1
535 NAT10
536 SF3A2
537 ACIN1
538 RNPS1
539 SPDL1
540 MYH9
541 CFL1
542 SPTAN1
543 HIST1H3E
544 GTF2I
545 SSBP1
546 MYH10
547 IPO5
548 CSE1L
549 EIF3C
550 EIF3I
551 SFN
552 EIF3H
553 SNRPA
554 SSB
555 HIST1H2BB
556 CDK1
557 COPE
558 YWHAZ
559 SOX2
560 SMARCA5
561 SSRP1
562 SKIV2L2
563 CAPRIN1
564 DNM1L
565 ACLY
566 DSP
567 BUB3
568 IL7R
569 YBX3
570 BMI1
571 PHF6
572 SMC1A
573 RBBP4
574 RPTOR
575 IGF2BP3
576 EIF3G
577 SMC3
578 PSMC2
579 NXF1
580 ILK
581 DDB1
582 PUF60
583 RBM25
584 PSMD2
585 HDAC4
586 LGALS3BP
587 DCUN1D1
588 KRT17
589 KHSRP
590 SRP68
591 DDX27
592 RBM34
593 LARS
594 IARS
595 SART3
596 BCLAF1
597 VRK3
598 EMD
599 COPS6
600 GCN1L1
601 EIF2S2
602 RAN
603 CRY2
604 BAG2
605 ACO2
606 MYL6
607 KRT2
608 CRY1
609 FLNA
610 DARS
611 HNRNPH2
612 FBXO7
613 SON
614 NOS2
615 PSMC4
616 CDC34
617 TRAP1
618 PRPF4
619 SNRPE
620 KRT10
621 KRT1
622 MAGED2
623 SRRT
624 SAP18
625 NOLC1
626 TPR
627 SREK1
628 SF3A3
629 PRMT5
630 SNRPB
631 SMN1
632 GAN
633 RBM10
634 PRPF3
635 ELAVL1
636 FGF11
637 KHDRBS1
638 ZFP36L2
639 IVNS1ABP
640 NCBP1
641 LYAR
642 LINC01554
643 IFI16
644 EXOSC10
645 POP1
646 PDIA6
647 HIST1H3A
648 TUBB6
649 SPTBN1
650 PRMT1
651 MCM4
652 HSPA1L
653 PTPLAD1
654 HIF1A
655 TRIM14
656 NUP93
657 UNK
658 SLC25A11
659 PRDM16
660 TIMM50
661 PSMD3
662 MAPK6
663 TUBB2A
664 PSIP1
665 IPO7
666 PSMC1
667 CCAR2
668 SOD1
669 SMC4
670 PGK1
671 CAPZB
672 KRT9
673 YTHDF2
674 UTP14A
675 PLRG1
676 MDC1
677 SLC3A2
678 TRA2B
679 SRPK1
680 RTCB
681 ABCF1
682 PSMC5
683 PSMC6
684 PSMD14
685 DCD
686 EEF1A2
687 ESRRB
688 CDC37
689 PSMD4
690 PTEN
691 NOC2L
692 TXN
693 SAFB
694 ACAT1
695 MDH2
696 MARS
697 EEF1E1
698 RARS
699 QARS
700 TEX101
701 CSNK1A1
702 GFPT1
703 RFC4
704 CAPZA1
705 ACTG1
706 FBXO25
707 PSMD11
708 SAMHD1
709 SF1
710 PSMA6
711 PSMA5
712 PSME3
713 PSMA4
714 AHNAK
715 PAXIP1
716 CIRBP
717 POU5F1
718 COPB1
719 TMEM41B
720 LBR
721 AMBRA1
722 PSMC3
723 NKX2-1
724 RFC3
725 RFC1
726 MRE11A
727 MSH6
728 H2AFY
729 SENP3
730 ZBTB7A
731 SMARCC2
732 PGAM5
733 PSMD12
734 RFC5
735 CTPS1
736 TUBB3
737 HERC2
738 UBE3A
739 PSMA7
740 LRRK2
741 YWHAG
742 PLEC
743 IRS4
744 RIPK4
745 NF2
746 EIF2S3
747 ABCF2
748 STUB1
749 S100A9
750 ZNF326
751 PPARG
752 SRSF4
753 SRSF10
754 PNN
755 GRK5
756 PYHIN1
757 MRTO4
758 TRA2A
759 IK
760 SRPK2
761 LUC7L3
762 LUC7L
763 DDX50
764 USP39
765 SRSF11
766 MSH2
767 TOP2B
768 CPSF6
769 MAP4
770 PRPF4B
771 CD2BP2
772 SMU1
773 BARD1
774 PARK7
775 PSMD13
776 MRPS22
777 ALDOA
778 PSMB5
779 AURKA
780 OTUB1
781 NKRF
782 CHTOP
783 PSMD6
784 MCM6
785 AIRE
786 ATAD3B
787 LGR4
788 RPF2
789 TBL3
790 DCAF13
791 DDX47
792 SMARCA4
793 AIMP1
794 SNRPF
795 OASL
796 PSMD7
797 GLTSCR2
798 AURKAIP1
799 DNAJA3
800 MRPS9
801 GNL2
802 NUP205
803 RAB11A
804 KARS
805 MIR107
806 U2SURP
807 SKI
808 HSPA6
809 HEY1
810 TUBB4A
811 RCC2
812 NCSTN
813 YWHAB
814 HSPA1B
815 ARF4
816 AURKB
817 DDX54
818 SRPK3
819 FBXW7
820 SNRPB2
821 SF3B4
822 ISG15
823 PFN1
824 SNRNP40
825 SKP1
826 MIR34A
827 MIR7-3
828 DLAT
829 FARSA
830 PRDX2
831 UBA52
832 PSMB2
833 UBE2A
834 PSMB6
835 ADRM1
836 ARRB1
837 TCOF1
838 EIF5B
839 CDH1
840 OLA1
841 SEPT2
842 USP15
843 KRT18
844 KRT5
845 EIF4G2
846 NDRG1
847 GART
848 WDR36
849 RBM4
850 MIR92A1
851 MIR200B
852 MIR106B
853 MIR206
854 MIR20B
855 EIF2AK2
856 MIR145
857 MIR221
858 MIRLET7A1
859 NUDT21
860 MIR138-1
861 MIRLET7D
862 MIR31
863 MIR10B
864 MIR451A
865 MIR15A
866 MIRLET7E
867 ZFR
868 MIR155
869 IGF2BP2
870 MIRLET7A2
871 MIR106A
872 MIR214
873 MIR19B2
874 PDCD11
875 MIR18B
876 MIR18A
877 MIR34C
878 MIR128-1
879 DDX23
880 MIR363
881 NOL6
882 MIR25
883 LIN28A
884 MIR29C
885 DHX36
886 MIR143
887 MIR199A1
888 MIR429
889 MIR138-2
890 MIR16-2
891 MIR205
892 KNOP1
893 MIR1-1
894 MIR7-1
895 PURA
896 MIR7-2
897 MIRLET7C
898 UTP20
899 MIR93
900 MIR200C
901 AQR
902 MIR128-2
903 MSI2
904 MIR199A2
905 MIRLET7I
906 AIMP2
907 MIRLET7A3
908 STRBP
909 MIRLET7F1
910 MIR29A
911 MIR29B2
912 MIR122
913 DHX37
914 MIRLET7B
915 MIR34B
916 ATXN2L
917 MIRLET7F2
918 CPSF1
919 MIR15B
920 MIR21
921 SUGP2
922 MIR19B1
923 MIRLET7G
924 MIR17
925 PLOD1
926 MIR19A
927 RBFOX2
928 MIR222
929 MIR29B1
930 MIR9-1
931 RTCA
932 MIR141
933 APOBEC3B
934 MIR16-1
935 ZNF346
936 MIR200A
937 PTBP3
938 MIR98
939 MIR1-2
940 YBX2
941 MIR92A2
942 EDC4
943 MIR20A
944 PUM1
945 ERAL1
946 MIR9-3
947 MIR140
948 LIN28B
949 C9orf114
950 HNRNPL
951 MIR9-2
952 CELF1
953 CPSF7
954 ADARB1
955 GRSF1
956 PTCD3
957 CHERP
958 FAM98B
959 PURB
960 SYMPK
961 MYEF2
962 FUBP1
963 NOC3L
964 FOXA1
965 PWP1
966 GPATCH4
967 RRP8
968 NSA2
969 CEBPZ
970 HNRNPUL2
971 FBXW11
972 ADAR
973 FIP1L1
974 SEC16A
975 FAM120A
976 XAB2
977 NACA
978 H1F0
979 MRPS23
980 FLII
981 MRPS34
982 RCC1
983 ERCC6
984 POLD1
985 GLYR1
986 DEK
987 UBA1
988 PRPF31
989 HDAC11
990 WIBG
991 ERH
992 DGCR8
993 TERF2
994 DNAJC10
995 DDX46
996 DDX52
997 COPB2
998 UCHL3
999 GPC1
1000 STIP1
