# Supplementary material for: Designing a Network Proximity-Based Drug Repurposing Strategy for COVID-19
Source: Front Cell Dev Biol. 2020 Oct 6;8:545089. doi: 10.3389/fcell.2020.545089 (PMC7573309; doi:10.3389/fcell.2020.545089)
Supplement: Supplementary Table 1 — List of the 500 COVID-19 associated host genes derived from the BioGRID dataset (BIOGRID-CORONAVIRUS-3.5.186.tab3.zip). [file Data_Sheet_2.zip › Table S3.CSV]

--- Diffusion algorithm output file ---
legend:
- SUID=internal algorithm ID
- diffusion_input=seed genes (heat=1)	all other non-seed genes (heat=0)
- diffusion_output_x_heat=residual heat in each node after different diffusion times
- diffusion times and corresponding numbering of the columns:
null => 0.002
1 => 0.005
2 => 0.01
3 => 0.02
4 => 0.05
SUID	diffusion_input	diffusion_output_1_heat	diffusion_output_1_rank	diffusion_output_2_heat	diffusion_output_2_rank	diffusion_output_3_heat	diffusion_output_3_rank	diffusion_output_4_heat	diffusion_output_4_rank	diffusion_output_heat	diffusion_output_rank	name	selected	shared name
72	0.0	0.00742174803426	7260	0.0127541533505	7208	0.020976732159	7059	0.0324595278588	6578	0.00364842270585	7053	MAP2K4	false	MAP2K4
73	0.0	0.0212015206712	2757	0.0309295415338	2898	0.0380735404955	3184	0.0370517493729	4743	0.0110051298508	2618	FLNC	false	FLNC
75	0.0	0.0164581957942	3745	0.0263153548185	3655	0.0366523399441	3457	0.0398943240404	3327	0.00828283520923	3604	SPAG9	false	SPAG9
77	0.0	0.0443962906591	879	0.0534575823104	834	0.0501054256513	1158	0.03967523682	3435	0.0255432510264	922	MAPK8	false	MAPK8
79	0.0	0.0066508848144	7665	0.0105643152851	8068	0.0156541189626	8639	0.0233860980957	9443	0.00328459015846	7508	MAP4K2	false	MAP4K2
81	0.0	0.0140353471878	4409	0.0210553032278	4742	0.0287193901031	5093	0.0362925818422	5066	0.00699897364067	4237	MAP2K7	false	MAP2K7
83	0.0	0.0142414154887	4347	0.0225754408189	4403	0.0320437129218	4388	0.0388273942534	3878	0.00687189626247	4309	MAP3K8	false	MAP3K8
85	0.0	0.0567770508172	596	0.0534127488153	839	0.0447047128427	1979	0.0380834093652	4273	0.0419338264547	602	AKT1	false	AKT1
87	0.0	0.00871166387421	6590	0.0153561377131	6382	0.0259345764006	5752	0.0389703682021	3799	0.00425986525239	6213	MAPK8IP3	false	MAPK8IP3
89	0.0	0.0150012177694	4135	0.02125505841	4704	0.02700392949	5490	0.0327165289686	6478	0.00796982041091	3734	MAP3K11	false	MAP3K11
91	0.0	0.0149733860356	4142	0.0242635047963	4056	0.0351179227826	3755	0.0417933378347	2307	0.00708448731976	4191	MAP3K4	false	MAP3K4
93	0.0	0.0544238934805	643	0.0518075525495	918	0.0446428495652	1988	0.0387269662469	3944	0.0398647260977	628	ARRB2	false	ARRB2
95	0.0	0.00754258621041	7195	0.012766847479	7204	0.0209073256511	7077	0.0323927497354	6609	0.00377361689122	6841	MAP3K2	false	MAP3K2
97	0.0	0.0331913746295	1420	0.0413133480703	1662	0.0423055050051	2368	0.0373779495061	4580	0.0191662245645	1304	MAP3K1	false	MAP3K1
99	0.0	0.00530329411036	8571	0.00765682146752	9523	0.0108626640559	10286	0.0180470532345	10960	0.00292088116456	7869	NPHS1	false	NPHS1
101	0.0	0.0499789968916	732	0.0570457394518	690	0.0513007591471	1022	0.0401373127586	3204	0.0302019108751	770	ITCH	false	ITCH
103	0.0	0.023999965235	2344	0.0319014949409	2751	0.0360450169678	3587	0.0357534577929	5317	0.0135475993378	2038	MAPK9	false	MAPK9
105	0.0	0.00211915096042	11448	0.00566732234255	10553	0.0126345814421	9651	0.0254886970401	8876	4.74004567104E-4	12466	BLNK	false	BLNK
107	0.0	0.042683875457	932	0.0475031961106	1169	0.0451062666491	1914	0.0387719352785	3922	0.0275257998863	852	PML	false	PML
109	0.0	0.0232927970755	2446	0.0349337957239	2355	0.0434140116005	2182	0.0412227273803	2647	0.0114896273303	2493	MAPK10	false	MAPK10
111	0.0	0.0204070428547	2946	0.0292839788953	3154	0.0365890160321	3473	0.0380372044718	4298	0.0108484420488	2714	MAP3K5	false	MAP3K5
113	0.0	0.00800656376091	6952	0.0133524436623	7033	0.0211242543339	7024	0.0320394258035	6738	0.0037092997967	6952	MAP2K6	false	MAP2K6
115	0.0	0.0396890590211	1054	0.0451021521122	1358	0.0427314638022	2290	0.0381853128276	4215	0.0245267717196	972	MAPK14	false	MAPK14
117	0.0	0.018551246436	3263	0.0283235833366	3309	0.0367488816194	3440	0.0393124025579	3627	0.00893402685278	3348	MAP3K3	false	MAP3K3
119	0.0	0.0507972561524	715	0.0520473214895	901	0.0482845877447	1423	0.040900184229	2812	0.0368762871433	660	LRRK2	false	LRRK2
121	0.0	0.0386640389325	1099	0.0371493095972	2109	0.0354968895591	3693	0.0329347818519	6399	0.0399616920598	624	APP	false	APP
123	0.0	0.0393324472587	1073	0.0432864340906	1490	0.0411179711336	2590	0.037624321623	4484	0.0250584312305	943	JUN	false	JUN
125	0.0	0.0384876856182	1113	0.0462009746384	1263	0.0445075227465	2013	0.037773383853	4417	0.0224458614854	1070	MAP3K7	false	MAP3K7
127	0.0	0.0338009754978	1381	0.0375448851269	2069	0.0372393801706	3363	0.0357291756353	5327	0.0222672146144	1084	ARRB1	false	ARRB1
129	1.0	0.273948911063	459	0.0979835628816	462	0.044069735835	2073	0.0376820244753	4459	0.585783184294	457	MAPK1	false	MAPK1
131	0.0	0.0249392120628	2210	0.0376106116593	2057	0.047146891638	1582	0.0433753487052	1581	0.0121332341001	2339	GCH1	false	GCH1
133	0.0	0.0222730416399	2589	0.0344239570845	2429	0.0432422922201	2212	0.0409313874882	2790	0.010575278177	2796	GEMIN5	false	GEMIN5
135	0.0	0.0137937689895	4498	0.0248009914463	3953	0.03693121653	3417	0.0406256725651	2946	0.00570252797812	5049	RBBP8	false	RBBP8
137	0.0	0.0484202552391	769	0.0462936645142	1254	0.0430868352384	2232	0.0377385550747	4436	0.0464531413658	565	EGFR	false	EGFR
139	0.0	0.0124659532736	4923	0.0193768429494	5130	0.0291681956615	4997	0.0427719445846	1799	0.00636611226049	4602	MAP3K10	false	MAP3K10
141	0.0	0.0177836959921	3446	0.0255138857089	3805	0.0321383410162	4375	0.0365225122353	4986	0.00934352675781	3184	NBR1	false	NBR1
143	0.0	6.2135532947E-4	14117	0.00140649347198	14140	0.00292271865406	14224	0.00693545783696	14361	1.84696277664E-4	13743	KTI12	false	KTI12
145	0.0	0.030284488836	1633	0.0409897987405	1697	0.0462479563841	1715	0.0409901348672	2766	0.0167600203544	1548	VASP	false	VASP
147	0.0	0.0376489726071	1138	0.0510934153944	957	0.0539609014917	827	0.0419154901183	2235	0.0199543769263	1228	FLNB	false	FLNB
149	0.0	0.0502316838913	726	0.0495008693636	1033	0.0460966080619	1738	0.0400976649642	3236	0.0399435493953	625	CDC5L	false	CDC5L
151	1.0	0.0617258325874	549	0.0526154167835	871	0.0464805869359	1674	0.039185991735	3687	0.163349643501	497	UBC	false	UBC
153	1.0	0.043967766712	894	0.0406951405003	1730	0.0373684636065	3332	0.0335985077607	6154	0.0549581379725	522	TRIM25	false	TRIM25
155	0.0	0.0469307957707	807	0.0429921798057	1517	0.038767461859	3017	0.0344277912319	5826	0.0451620481276	575	APEX1	false	APEX1
157	0.0	0.059930695975	562	0.0559301285423	723	0.0506348606819	1103	0.042373388418	1978	0.0631946586112	508	PLEKHA4	false	PLEKHA4
159	0.0	0.00109154560536	12788	0.00303564569937	12226	0.00727315944125	11664	0.017396082497	11144	2.3451732345E-4	13317	CAPN3	false	CAPN3
161	0.0	1.38811701454E-4	17214	4.87101133798E-4	16505	0.00160992271896	15635	0.00647251008162	14519	2.49789135429E-5	17356	SGCD	false	SGCD
163	0.0	2.96148773501E-4	15581	7.48186505804E-4	15649	0.00184382717625	15336	0.00530708077477	15032	8.50357144674E-5	15435	SGCG	false	SGCG
165	0.0	0.0126628867372	4848	0.0205053496771	4875	0.0285341827507	5137	0.0348154219391	5676	0.00572351811666	5025	MYOZ1	false	MYOZ1
167	0.0	0.00100635788258	12971	0.00260185825529	12621	0.00609842949903	12212	0.0155218700919	11648	2.39458437134E-4	13293	KCND2	false	KCND2
169	0.0	0.00421017392211	9664	0.00706563143795	9827	0.0110986069993	10198	0.0192962865892	10619	0.00188879723184	9707	MYOZ2	false	MYOZ2
171	0.0	0.00605759008877	8030	0.0118086730332	7571	0.0198332777779	7407	0.0289547494142	7806	0.00228046961414	8525	MYOZ3	false	MYOZ3
173	0.0	0.0214649894326	2715	0.0324796894018	2678	0.0417316297007	2485	0.0422714014225	2030	0.0104878893638	2825	PHLDB2	false	PHLDB2
175	0.0	0.00502405986393	8829	0.00781614746073	9438	0.0119452545379	9891	0.0207686588848	10204	0.00267329195604	8068	MYOT	false	MYOT
177	0.0	0.0124573424651	4926	0.0229057371658	4335	0.0340710926071	3968	0.0377294697433	4441	0.0049738886793	5698	INPPL1	false	INPPL1
179	0.0	0.0116751020774	5187	0.0192154229018	5183	0.0283489710728	5169	0.036482801335	5004	0.00572807519558	5020	OTUD1	false	OTUD1
181	0.0	0.0324773967733	1472	0.0466032763566	1229	0.0538304663831	832	0.0452556537715	1120	0.0164675265199	1584	OTUD4	false	OTUD4
183	0.0	0.0122993411997	4988	0.0194791399785	5102	0.0295628648012	4887	0.0411478716192	2684	0.00642990682829	4565	USP53	false	USP53
185	0.0	0.0107065562814	5596	0.0166005829498	5942	0.0247532422743	6051	0.0341759969954	5931	0.00569769349041	5051	USP25	false	USP25
187	0.0	0.00854539885933	6680	0.0137862769886	6878	0.0208059935162	7105	0.0312620424728	7032	0.00415407545092	6307	CAMKK2	false	CAMKK2
189	0.0	0.0155510952584	3998	0.0224365905938	4439	0.0290721041057	5019	0.0344276456984	5827	0.00809413067375	3682	RASSF5	false	RASSF5
191	0.0	0.0169672790507	3621	0.0280698432638	3354	0.0385302284033	3071	0.0398865702435	3335	0.00755733709631	3935	WIPI2	false	WIPI2
193	0.0	0.0163929038766	3759	0.0262484610574	3672	0.0361356327368	3561	0.0392080564826	3675	0.00784882746438	3783	WNK1	false	WNK1
195	0.0	0.0673248690672	516	0.0629578515549	556	0.0544193239634	801	0.0416335405206	2416	0.0568384502617	518	SIRT7	false	SIRT7
197	0.0	0.0258793081766	2103	0.0315636879536	2794	0.0327441638618	4252	0.0322239564929	6667	0.0154303988389	1710	PRKAB2	false	PRKAB2
199	0.0	0.0283332517953	1817	0.036405133297	2185	0.0393321170292	2924	0.0370956953289	4718	0.0157231147486	1667	TRIM54	false	TRIM54
201	0.0	0.0554912402418	625	0.0508875183336	963	0.0458904564997	1774	0.0394842786062	3531	0.0554843495102	520	CUL3	false	CUL3
203	1.0	0.0888941761037	490	0.0540751718415	805	0.0471359863946	1584	0.0401063003618	3226	0.299021018197	490	CDK2	false	CDK2
205	0.0	4.38718236948E-4	14806	0.00111134912226	14637	0.0025263632124	14573	0.00645896695161	14527	1.05393178149E-4	14869	FBXL22	false	FBXL22
207	0.0	0.016469825867	3742	0.0246674497054	3976	0.0326223057254	4276	0.0368991368177	4820	0.00867232243267	3445	DYNLRB1	false	DYNLRB1
209	0.0	0.0390770164782	1077	0.0458834198767	1297	0.0457840939343	1796	0.0394565030401	3559	0.0247032362764	963	EEF1G	false	EEF1G
211	0.0	0.0268352285432	1984	0.0395262390138	1853	0.0491167392659	1286	0.0460148685271	996	0.0134940823593	2047	NUP133	false	NUP133
213	0.0	0.0519689168318	695	0.0598579274819	606	0.0551177502974	761	0.0429908557599	1712	0.0315650334919	740	DYNC1H1	false	DYNC1H1
215	1.0	0.209111601264	471	0.0827934574318	471	0.0543025900863	810	0.0441814381566	1338	0.50970987665	472	ENO1	false	ENO1
217	0.0	0.0190435203242	3166	0.0265991391013	3609	0.0341673355167	3948	0.0391799883481	3692	0.0107227999272	2754	SAP30BP	false	SAP30BP
219	0.0	0.046676897708	814	0.0487049590455	1088	0.0444475714827	2021	0.0388038879905	3897	0.0320968682012	729	DDB1	false	DDB1
221	0.0	0.019298860163	3130	0.0326053671114	2660	0.0435007558005	2165	0.0425078944715	1917	0.00777676625425	3822	SRSF9	false	SRSF9
223	0.0	0.0189169015709	3195	0.0302944600755	3000	0.0395131039833	2894	0.0404011370848	3078	0.00843367280889	3541	SF3A3	false	SF3A3
225	0.0	0.050973693227	712	0.0563637722211	700	0.050870865563	1066	0.0417627668005	2327	0.0318401094793	734	DCTN1	false	DCTN1
227	0.0	0.037231093689	1153	0.0457701678318	1307	0.0465395253648	1668	0.0401786063305	3185	0.0220890972547	1094	EEF1D	false	EEF1D
229	0.0	0.0614685349659	551	0.0559277002725	724	0.049048726164	1294	0.0405523554069	2989	0.0540833738505	526	FN1	false	FN1
231	0.0	0.0556929503302	621	0.0540722130876	806	0.0485547753388	1379	0.0410757901893	2725	0.0417656649862	603	VCAM1	false	VCAM1
233	0.0	0.0283683365955	1810	0.0328807337871	2615	0.0326033594949	4278	0.0317260667727	6863	0.0171887376759	1501	TP63	false	TP63
235	0.0	0.0344590026698	1336	0.0429049289576	1528	0.0441469885656	2059	0.039594833993	3473	0.0192588610213	1293	IQCB1	false	IQCB1
237	0.0	0.0205000882842	2923	0.0314837327971	2807	0.0387618893186	3018	0.0384945189157	4050	0.00946692244777	3136	IGSF8	false	IGSF8
239	1.0	0.0912675969654	488	0.0527264966194	867	0.047394696941	1540	0.040651612561	2932	0.315481503955	488	NPM1	false	NPM1
241	0.0	0.031759689746	1523	0.0397977882956	1817	0.0420954820516	2421	0.0396995218426	3423	0.0183081578054	1383	RPS6KA2	false	RPS6KA2
243	0.0	0.0330700902561	1426	0.0443927385079	1407	0.0477911628661	1493	0.0416613085683	2398	0.0174234886823	1480	ANKRD28	false	ANKRD28
245	0.0	0.0137542567759	4509	0.0237418277905	4174	0.0352900106323	3727	0.0411774182423	2665	0.0060001190778	4802	AP3S1	false	AP3S1
247	0.0	0.0154279689409	4030	0.0262852636827	3661	0.0377921018562	3243	0.0414451656759	2529	0.00674625834953	4385	ARFGEF2	false	ARFGEF2
249	0.0	0.0122132587708	5018	0.0183631436232	5407	0.0261628550547	5694	0.034641772025	5747	0.0066156967553	4451	CTTNBP2NL	false	CTTNBP2NL
252	0.0	0.0182833230181	3314	0.0285760818269	3277	0.0377699035408	3247	0.0394776783392	3540	0.00893148968367	3350	KCMF1	false	KCMF1
254	0.0	0.0156356557374	3975	0.0264671702637	3628	0.0376273408231	3284	0.041492971372	2503	0.00684786591364	4319	NCAPD2	false	NCAPD2
256	1.0	0.488733803094	407	0.255699696184	406	0.0983069359377	401	0.0464802723937	929	0.746783040063	407	IKBKB	false	IKBKB
258	1.0	0.79931652924	194	0.636462335838	200	0.405381356025	202	0.122338152046	206	0.915366552383	192	NUP88	false	NUP88
260	0.0	0.0366325614019	1189	0.0483477083701	1112	0.0507895556753	1079	0.0419300335062	2231	0.019959936366	1227	PSMD12	false	PSMD12
262	0.0	0.0224413936061	2570	0.0343322154604	2441	0.0429733492822	2247	0.0408887764993	2817	0.0110989758731	2588	PSMD13	false	PSMD13
264	0.0	0.0341786374738	1356	0.0460391825521	1276	0.0492876062719	1256	0.0414968037395	2500	0.0183982892683	1368	PSMD3	false	PSMD3
266	0.0	0.0217491569769	2681	0.0330090448527	2591	0.0425923252222	2314	0.042447405005	1946	0.0109969588557	2623	TXNL1	false	TXNL1
268	0.0	3.83085902283E-4	15105	0.00108080145554	14694	0.00273980323743	14362	0.00785803976391	14017	8.22526636472E-5	15491	XIRP2	false	XIRP2
270	0.0	2.69522848743E-4	15777	8.60456372013E-4	15193	0.00247706793143	14627	0.00799169109994	13958	5.21281156262E-5	16483	XIRP1	false	XIRP1
272	0.0	0.0055756346737	8356	0.00987206673558	8398	0.0160090540051	8513	0.026648426383	8532	0.00230792906403	8492	SYNPO2	false	SYNPO2
274	0.0	0.013719742378	4518	0.0232965110516	4264	0.033030578434	4197	0.0362588661192	5078	0.00593153954291	4854	TRIM63	false	TRIM63
276	0.0	0.0111482135579	5411	0.0207305712276	4817	0.0322660586423	4356	0.0378714331386	4366	0.00438869771128	6108	TRIM55	false	TRIM55
278	0.0	0.0083828695438	6766	0.0149890877697	6491	0.0243970544293	6152	0.0340860901383	5975	0.00385477217848	6708	RAPGEF2	false	RAPGEF2
280	0.0	0.0640001136628	536	0.062324534985	563	0.0553116836926	749	0.0434452166931	1560	0.0506116059321	540	OBSL1	false	OBSL1
282	0.0	0.0500469260125	729	0.0479581291639	1135	0.0414131623518	2542	0.0373468268287	4599	0.0366882818615	663	FBXW11	false	FBXW11
284	0.0	0.0170012973925	3613	0.0255852287714	3793	0.0331299270891	4180	0.0370959635815	4717	0.00840313618283	3551	TNFAIP1	false	TNFAIP1
286	0.0	0.0053319314607	8547	0.00985978840638	8408	0.0163459880864	8418	0.0259018088164	8749	0.00214951064176	8789	SNX24	false	SNX24
288	0.0	1.94427276818E-4	16647	4.95404752351E-4	16452	0.0011742420308	16382	0.00330472537818	16126	4.74636688298E-5	16612	ERI2	false	ERI2
290	0.0	0.00928083832057	6272	0.0158817648024	6190	0.0236588670565	6335	0.0318681858179	6806	0.00398835021985	6513	KCTD13	false	KCTD13
292	0.0	0.00991683284245	5940	0.0178466392701	5563	0.0279392879027	5263	0.0365916821493	4957	0.00410402043241	6357	CARD8	false	CARD8
294	0.0	0.0167805414991	3668	0.0268397809033	3566	0.0362608847309	3536	0.0391594028927	3702	0.00762214509926	3886	DVL1	false	DVL1
296	0.0	0.0137726372386	4503	0.0221139061353	4512	0.0309862489688	4608	0.0365156966562	4987	0.00679311364012	4356	PIP5K1A	false	PIP5K1A
298	0.0	2.45666398798E-4	16078	7.97369854449E-4	15537	0.00227281150128	14820	0.00700266265656	14339	4.57029811926E-5	16659	NAT8L	false	NAT8L
300	0.0	0.0242682857854	2292	0.0335470374105	2531	0.0389780658135	2985	0.0375953986248	4497	0.0128378009334	2186	HSPB2	false	HSPB2
302	0.0	0.00545233547526	8451	0.011039125623	7866	0.0210243802674	7049	0.0386685108951	3978	0.00210337859033	8923	FOXF1	false	FOXF1
304	0.0	0.0544605027154	642	0.051135370821	954	0.0466907466225	1644	0.0399205803014	3317	0.0500969058192	543	MCM2	false	MCM2
306	0.0	0.03963023458	1059	0.0458239928611	1303	0.0449039194267	1941	0.0396479120051	3450	0.0243682755449	978	MCM5	false	MCM5
308	0.0	0.0555692556066	624	0.0585531052957	648	0.0506555439187	1100	0.040552184774	2990	0.0364912694994	666	CDC73	false	CDC73
310	0.0	0.0314961497662	1531	0.0490579790449	1064	0.060759916548	565	0.0497465439484	619	0.0146055084409	1842	ATOH1	false	ATOH1
312	0.0	0.00467431256716	9200	0.00828227746596	9213	0.0136356438035	9285	0.0234551424312	9421	0.00199950282287	9270	HSPB7	false	HSPB7
314	0.0	0.0243239566325	2283	0.0361629846964	2212	0.0459263272396	1767	0.0466452279968	905	0.0120440900601	2362	RAB8B	false	RAB8B
316	0.0	0.0151676374381	4092	0.0237389521172	4175	0.032128088113	4379	0.0371086602591	4711	0.00720588079213	4141	NUAK2	false	NUAK2
318	0.0	0.0042261981079	9650	0.00723696714601	9718	0.0114414443057	10065	0.0194786672865	10567	0.00187257173314	9771	GNG3	false	GNG3
320	0.0	0.00439460588123	9488	0.00750566524681	9585	0.0113939884915	10087	0.0166792878735	11348	0.00192631816974	9558	NT5C	false	NT5C
322	1.0	0.718848905228	270	0.518604546266	272	0.277608787774	272	0.0682362874832	289	0.876263222877	270	PLEKHO1	false	PLEKHO1
324	0.0	0.0109614960476	5484	0.0205589012071	4860	0.0344383432366	3894	0.052237693205	489	0.00436672073151	6117	FRYL	false	FRYL
326	0.0	0.00355463566685	10262	0.00552536902118	10647	0.00842592273208	11201	0.015431143835	11674	0.00174529011276	10166	OFCC1	false	OFCC1
328	0.0	0.00461871845204	9264	0.00824357691243	9233	0.0131673757445	9433	0.0204206685297	10309	0.00195505227269	9442	PAX4	false	PAX4
330	0.0	0.0232197127944	2459	0.0359965321613	2232	0.045455537016	1845	0.0429164888369	1746	0.0108541415553	2710	C6orf141	false	C6orf141
332	0.0	0.00646051162746	7774	0.0118458680524	7554	0.0193123776694	7568	0.029809332868	7505	0.00256609369629	8156	MFN1	false	MFN1
334	0.0	0.0341437673918	1359	0.0450113424962	1365	0.0473902841054	1542	0.040311278816	3118	0.0189751019574	1313	PSMC4	false	PSMC4
336	0.0	0.00110935764873	12758	0.00223236683573	12995	0.00474648169671	12960	0.0115590138996	12768	5.87414216929E-4	12019	SMOX	false	SMOX
338	0.0	0.00166691218119	11920	0.00476796263646	11056	0.0116270389096	9993	0.0254536401871	8889	3.69441960849E-4	12693	RAPGEF5	false	RAPGEF5
340	0.0	0.0618508984299	547	0.0553391042394	750	0.0479974236266	1462	0.0400681298587	3246	0.055924714344	519	CYLD	false	CYLD
342	0.0	0.0591056185421	572	0.05362711595	826	0.0471945767021	1574	0.0394623459471	3554	0.0575170932617	515	BRCA1	false	BRCA1
344	0.0	0.0385414609657	1107	0.0447152179807	1386	0.0443478275742	2035	0.0395260593325	3508	0.0238341725291	1001	TES	false	TES
346	0.0	0.0363976067181	1207	0.0432102323444	1498	0.0439711146143	2091	0.0401284639444	3209	0.0224591646338	1068	WDR77	false	WDR77
348	0.0	0.0310924452991	1568	0.0406582738196	1733	0.0434800240768	2170	0.0392869563883	3643	0.0170809901339	1512	RAD18	false	RAD18
350	0.0	0.0619428469039	546	0.0563565203161	701	0.0500091455809	1171	0.0413968613237	2558	0.063162228198	509	RNF4	false	RNF4
352	0.0	0.0702467413954	506	0.0706106648418	504	0.0584763131705	630	0.0433284962263	1597	0.0479908698708	555	RNF31	false	RNF31
354	0.0	0.0369148443951	1169	0.0421218675747	1587	0.0417599380068	2476	0.0380168056926	4308	0.0229567101929	1048	SPDL1	false	SPDL1
356	0.0	0.0161220166339	3833	0.024402705134	4025	0.0323849207671	4334	0.0360640054314	5171	0.00812447114703	3666	SIAH2	false	SIAH2
358	0.0	0.0281111809597	1836	0.0377448858762	2034	0.041832056826	2459	0.0392327565585	3662	0.0148866244264	1796	PRKCZ	false	PRKCZ
360	0.0	0.0572781476272	586	0.0516541344091	926	0.0454951021589	1838	0.0383769930867	4106	0.0536692517029	527	AGR2	false	AGR2
362	0.0	0.0570992897971	589	0.0531430915448	849	0.0480020458118	1460	0.0403617737617	3097	0.0597498833361	512	MYC	false	MYC
364	0.0	0.00947323479175	6161	0.0164003700219	6020	0.0250295009651	5973	0.0330508800255	6363	0.00406007329424	6408	ANK3	false	ANK3
366	1.0	0.0804571778516	495	0.0639095381697	549	0.0551899145717	756	0.0439856491748	1387	0.221928124914	494	PHB	false	PHB
368	0.0	0.0560287640617	614	0.0581740080512	657	0.0520058624589	966	0.0420599879231	2149	0.0379044810515	642	USP14	false	USP14
370	0.0	0.0424054071941	951	0.0487922095007	1082	0.0468064550186	1631	0.0387176949437	3951	0.0264557307673	891	MTDH	false	MTDH
372	0.0	0.0363630202351	1209	0.0472349989258	1187	0.0502563108819	1143	0.0426040394348	1865	0.0200851390528	1213	MECOM	false	MECOM
374	0.0	0.0550517679274	631	0.0540790210855	804	0.0473296644057	1555	0.0393379762622	3615	0.040017860642	622	DYRK1A	false	DYRK1A
376	0.0	0.0136639212602	4531	0.0240985353673	4094	0.0374228856421	3322	0.0459779458166	1001	0.00585031228929	4929	MDP1	false	MDP1
378	0.0	0.0125602567575	4895	0.0201749393855	4946	0.0291446424993	5001	0.0353341081282	5488	0.00604943919448	4775	PTPN12	false	PTPN12
380	0.0	0.00883338326065	6521	0.0155262241175	6325	0.0257126490081	5810	0.0366109105014	4944	0.0041604112217	6299	SSH1	false	SSH1
383	0.0	0.00463506508467	9243	0.0075529737627	9561	0.0124478390494	9718	0.0227027615977	9640	0.00236589659502	8405	MYPN	false	MYPN
384	0.0	0.00849010755509	6712	0.0169563799281	5831	0.0277315889648	5316	0.035317667861	5491	0.00293579657767	7858	ACTN2	false	ACTN2
386	0.0	0.00664627493293	7667	0.0100367906076	8316	0.0147596229454	8949	0.0239790769965	9278	0.00336447133734	7416	NEB	false	NEB
388	0.0	0.0136293618249	4538	0.0212060539445	4712	0.0290507711746	5029	0.0332506134903	6299	0.00669777666401	4411	ACTN3	false	ACTN3
390	0.0	0.0100575800359	5881	0.0166329003259	5934	0.025382909563	5910	0.0337399198562	6109	0.00489358306715	5761	NEBL	false	NEBL
392	0.0	0.00842883784099	6741	0.0140654435556	6779	0.0206977552645	7127	0.0285568370468	7914	0.0037604731094	6864	ANKRD23	false	ANKRD23
394	0.0	5.20890282564E-4	14454	0.00161324328511	13829	0.00444070716185	13154	0.0127789426231	12423	1.0312594357E-4	14914	ANKRD1	false	ANKRD1
396	0.0	0.0287496338462	1778	0.0394149388196	1870	0.0451208180462	1910	0.0401527809506	3198	0.0155143927712	1693	TTN	false	TTN
398	0.0	0.0191930107399	3143	0.0298551445381	3074	0.0395790013529	2880	0.0413980524373	2556	0.00931541717255	3202	DHX8	false	DHX8
400	0.0	0.00956812054233	6105	0.0170855872409	5784	0.0267839920146	5549	0.0362330498988	5088	0.00400860895154	6484	DENND2D	false	DENND2D
402	0.0	0.0301560736354	1645	0.0380304624111	2004	0.0403917229446	2724	0.0381910399628	4205	0.017470039645	1475	MTA2	false	MTA2
404	0.0	0.0537052973825	657	0.0498416656741	1022	0.0452874773211	1878	0.039103780672	3727	0.0534008891654	530	XPO1	false	XPO1
406	0.0	0.0296632539085	1701	0.0372972565805	2093	0.0399582257244	2795	0.0383087709801	4154	0.0167579912354	1549	CAPZA2	false	CAPZA2
408	0.0	0.0398757613911	1043	0.049863290281	1018	0.0494441623603	1240	0.0409288775957	2793	0.0221773180965	1091	GTSE1	false	GTSE1
410	1.0	0.233096659661	468	0.0902927059346	465	0.0538110687689	834	0.0428202525994	1780	0.537622836424	469	BAG6	false	BAG6
414	0.0	0.0499841495641	731	0.0459552925582	1286	0.0414004710417	2544	0.03609207804	5158	0.0535819262422	528	KIAA1429	false	KIAA1429
416	0.0	0.056143215502	612	0.0513838315495	941	0.0463270841359	1703	0.0404721503569	3044	0.0478272147084	558	PPP1CC	false	PPP1CC
418	0.0	0.0506848186312	720	0.057440995295	679	0.0522815305098	943	0.0419391337726	2221	0.0307148235002	757	GBF1	false	GBF1
420	0.0	0.00949605993178	6148	0.0166502600331	5930	0.0257748998033	5796	0.035185790421	5543	0.00402522518213	6462	KCNA5	false	KCNA5
422	0.0	0.00451469756895	9358	0.0100684477151	8300	0.0183495690447	7824	0.0284880919636	7934	0.00121502424177	11120	DLG1	false	DLG1
424	0.0	0.0493591101825	751	0.0519362944429	906	0.0467020111292	1643	0.0388177174158	3889	0.0334653822679	707	DISC1	false	DISC1
426	0.0	0.00251241135119	11123	0.00529388311526	10766	0.0111448000957	10181	0.0237432667586	9345	0.00115966621395	11195	GRIN2B	false	GRIN2B
428	0.0	0.00101014993129	12964	0.00305784994478	12206	0.0079248366546	11392	0.0199349553304	10435	1.98216687929E-4	13610	ADAM12	false	ADAM12
431	0.0	2.67524059783E-4	15787	8.37845062229E-4	15238	0.00235466141479	14738	0.00736166195469	14201	5.2104646629E-5	16485	TNN	false	TNN
433	0.0	0.0121408960412	5040	0.0175875885902	5635	0.0256366416837	5842	0.036103581434	5150	0.00696425556152	4262	PDLIM1	false	PDLIM1
435	0.0	0.00671712658171	7622	0.0105730748425	8067	0.0162691150011	8446	0.0246494199486	9104	0.00337198344829	7403	DLG4	false	DLG4
438	0.0	0.0589808888731	573	0.0539751938048	810	0.0462177493766	1720	0.0389935106759	3792	0.0473891189104	560	YWHAQ	false	YWHAQ
440	0.0	0.0133133233985	4638	0.0201076831949	4968	0.0276597643619	5336	0.0345501834232	5784	0.00677222993596	4366	NRIP1	false	NRIP1
442	0.0	0.0322471875553	1486	0.0377144052666	2038	0.0375182210321	3304	0.0359437279544	5237	0.0196642791585	1249	KAT2B	false	KAT2B
444	0.0	0.0197887097217	3052	0.0324068457318	2683	0.042314858929	2365	0.041303191078	2604	0.008513996659	3499	MED14	false	MED14
446	0.0	0.0540969227779	646	0.052591805619	873	0.0478037374469	1491	0.0408645068689	2831	0.042010791232	600	SNW1	false	SNW1
448	0.0	0.00677633411661	7593	0.0134080414422	7009	0.0228591295751	6535	0.0331793407171	6325	0.00248000335235	8251	ITGB3BP	false	ITGB3BP
450	0.0	0.0198207983505	3044	0.0307768647547	2926	0.0414484761916	2534	0.0434729174368	1553	0.00985755468294	3014	ATXN7	false	ATXN7
452	0.0	0.0113982575985	5305	0.0181071696789	5493	0.0264928246303	5612	0.0350658352918	5586	0.00579985237298	4969	NR1I2	false	NR1I2
454	0.0	0.0405952604969	1020	0.0436920267828	1458	0.0419049049813	2448	0.0373492711145	4597	0.0279771980485	833	PSMA3	false	PSMA3
456	0.0	0.00315770803964	10594	0.00459848709545	11138	0.00649088323083	12040	0.0109044625467	12988	0.00164556520248	10406	KCNN2	false	KCNN2
458	0.0	0.0124465497181	4932	0.0196966955405	5053	0.028855479203	5068	0.0415519179003	2465	0.00616513217603	4699	LDB3	false	LDB3
460	0.0	0.0232118381774	2463	0.0318845069383	2753	0.0377274005615	3252	0.0388684477305	3852	0.0125157672781	2258	ATXN2	false	ATXN2
462	0.0	0.0188370405854	3214	0.0286569008523	3256	0.0361064489923	3571	0.0368629929482	4833	0.0089861586121	3333	COIL	false	COIL
465	0.0	0.00931218822648	6257	0.0148054766252	6551	0.0230534589687	6497	0.0338091784905	6087	0.00476303857843	5846	NOS3	false	NOS3
467	0.0	0.0276747053589	1888	0.0387605606879	1928	0.0430179045966	2240	0.0390258049964	3770	0.0137345315651	2009	ACTN4	false	ACTN4
469	0.0	0.0313390697604	1544	0.0416579017693	1634	0.0446355873807	1991	0.0395268117088	3506	0.0168400600106	1537	ACTN1	false	ACTN1
471	0.0	0.0167599718138	3672	0.0236660082538	4188	0.0294782043736	4919	0.0333369613834	6263	0.0086808928463	3439	ERBB2IP	false	ERBB2IP
473	0.0	0.0401497813929	1040	0.0528135985546	862	0.0552246230981	754	0.0435323459574	1528	0.0218360762879	1111	CAPN1	false	CAPN1
476	0.0	0.048609087195	764	0.0570702739754	689	0.0539914895698	825	0.0429264621793	1742	0.029336887583	792	RPL35	false	RPL35
478	0.0	0.00241537044926	11196	0.00620964005012	10269	0.0129564021717	9515	0.0235458498229	9398	5.41029818431E-4	12123	ZNF446	false	ZNF446
481	0.0	0.0104695537042	5710	0.0176360273043	5615	0.0269788244369	5501	0.0345797052119	5771	0.00498229877328	5691	MOS	false	MOS
483	0.0	0.0523524984727	689	0.0525155722068	876	0.0478388900908	1484	0.0408186697553	2849	0.0386394402218	633	SNAI1	false	SNAI1
485	0.0	0.00873797191498	6575	0.0141251839158	6757	0.0225029180659	6629	0.0338697434117	6059	0.00447763965045	6051	SP100	false	SP100
487	0.0	0.00107313367793	12834	0.00264104354172	12583	0.00571533762437	12413	0.0129695066467	12359	2.65477736544E-4	13151	PDLIM3	false	PDLIM3
490	0.0	0.00535320467344	8521	0.0100568402082	8312	0.0172766790455	8139	0.0280048139494	8103	0.00217399760298	8735	MICALL2	false	MICALL2
492	0.0	0.00372937457261	10128	0.00725358267814	9714	0.0140707500018	9146	0.0268416392796	8466	0.00166580344153	10365	BRMS1L	false	BRMS1L
494	0.0	0.00858451488432	6658	0.0143137823178	6696	0.0211706245639	7010	0.0296982570363	7552	0.00381694167126	6768	FAM154A	false	FAM154A
496	0.0	0.0172422011288	3562	0.0260671653582	3707	0.0333011300779	4150	0.0352199810947	5528	0.0084557698309	3528	RTP5	false	RTP5
498	0.0	0.0520847370569	693	0.0503401869459	993	0.0444542344511	2020	0.0376890872849	4456	0.0397291740307	629	HSPB1	false	HSPB1
500	0.0	0.00815106829915	6881	0.0133680050224	7025	0.0205179044281	7192	0.029807859118	7507	0.00414942813027	6313	MYH1	false	MYH1
502	0.0	0.0057634115131	8224	0.0109337846749	7906	0.0184351496207	7798	0.0290118661413	7781	0.00224486997582	8599	MYH2	false	MYH2
504	0.0	0.00652976994089	7735	0.0107046037412	8000	0.0162230154671	8457	0.0239184167819	9299	0.00319214143571	7600	MYH3	false	MYH3
506	0.0	0.00648411677552	7762	0.0107027681705	8002	0.0163792996497	8407	0.0246610456992	9102	0.00315115454092	7647	MYH4	false	MYH4
508	0.0	0.011983279358	5093	0.0195652225891	5084	0.0286269203038	5107	0.0371480995591	4691	0.00551133029024	5216	MYH6	false	MYH6
510	0.0	0.0059338187395	8111	0.0113976913679	7741	0.0193231003786	7566	0.0298653921189	7481	0.00227444969161	8533	MYH7	false	MYH7
512	0.0	0.00507349402681	8785	0.00886257959663	8916	0.0137594143323	9244	0.0207053634722	10216	0.00214167864054	8807	MYH8	false	MYH8
514	0.0	0.0341131238704	1363	0.0445541402893	1397	0.0475812347502	1515	0.0404956731648	3026	0.0191251826913	1308	PSMB5	false	PSMB5
516	0.0	0.0298008123635	1680	0.0406987281271	1727	0.0446412757311	1989	0.039202212305	3678	0.0157828133913	1656	TPM3	false	TPM3
518	0.0	0.0220452712314	2627	0.0343182031446	2443	0.0432446425679	2210	0.0409131798412	2805	0.0104141770148	2850	TPM4	false	TPM4
520	0.0	0.00231328376757	11273	0.00652637806993	10103	0.0148376928859	8917	0.0279260079583	8130	4.74910247825E-4	12463	TNNI1	false	TNNI1
522	0.0	0.0242430920418	2300	0.0337182447487	2513	0.0399086012441	2809	0.038786039149	3912	0.0132581057066	2097	TPM1	false	TPM1
524	0.0	0.0203925982953	2947	0.029364572382	3134	0.0351059253543	3756	0.0352720729048	5502	0.0104647536635	2831	TPM2	false	TPM2
526	0.0	0.00534801335417	8528	0.0100942678046	8280	0.0171852243436	8171	0.0274026473213	8295	0.00213997113595	8814	ANGPTL7	false	ANGPTL7
528	0.0	0.00301489133428	10707	0.00454349629306	11162	0.00730968152253	11642	0.0152161039129	11749	0.00158734776467	10552	ATP5G1	false	ATP5G1
530	0.0	0.0146445968748	4224	0.0235653577036	4205	0.0335282480365	4094	0.0398165702646	3373	0.00694371479239	4275	CD27	false	CD27
532	0.0	1.31871373482E-4	17332	4.7414288805E-4	16640	0.00150477635284	15774	0.00522542353776	15070	2.20496952188E-5	17454	CLEC4D	false	CLEC4D
534	0.0	0.00602127589761	8061	0.00932732410343	8691	0.0137655190914	9241	0.0219125397184	9862	0.00308957389505	7707	CRABP2	false	CRABP2
536	0.0	0.00860918188657	6643	0.0141281180667	6755	0.0202117068769	7285	0.0266864527502	8514	0.00387597175987	6680	CRADD	false	CRADD
538	0.0	0.017347218958	3534	0.0255441081353	3802	0.0333550434312	4138	0.0369692222916	4785	0.00915264743457	3272	FAM50B	false	FAM50B
540	0.0	0.00834315791357	6786	0.0130578430901	7117	0.0200938640429	7329	0.0303563596611	7327	0.00442521723811	6087	GATA3	false	GATA3
542	0.0	0.051503653826	701	0.055721133472	730	0.0491715798137	1273	0.0401557675919	3195	0.0326714036763	718	GNB2L1	false	GNB2L1
544	1.0	0.906141313401	71	0.821560996953	70	0.675974884314	70	0.381597071087	70	0.961164677144	72	GOLGA7	false	GOLGA7
546	0.0	0.00469753736809	9155	0.00849765582195	9091	0.0140761899413	9144	0.022937800987	9567	0.00198281774466	9333	GSTT1	false	GSTT1
548	0.0	0.0118571637533	5130	0.0172007116274	5749	0.0245235025017	6113	0.0343402415138	5860	0.00676660184642	4374	HIST1H4I	false	HIST1H4I
550	0.0	0.00390318773468	9988	0.00621820575231	10263	0.0095973007933	10765	0.0172298271672	11194	0.00185053578092	9863	KATNAL2	false	KATNAL2
552	0.0	0.0155133723917	4007	0.0248873943717	3936	0.0359478983834	3604	0.0428379632853	1775	0.00775064487343	3829	MRPL10	false	MRPL10
554	0.0	0.0253025040072	2175	0.0374091304537	2083	0.0451487352271	1906	0.0419888687601	2191	0.0123744637476	2282	NCAPH2	false	NCAPH2
556	0.0	0.0354278484431	1271	0.0409709561055	1700	0.0421405911068	2412	0.0401169955126	3219	0.0224144312452	1073	PPP1CB	false	PPP1CB
558	0.0	0.0367068161615	1184	0.0426357926173	1554	0.0439173357985	2097	0.0403930899606	3082	0.0236827561704	1011	QARS	false	QARS
560	0.0	0.0045207085992	9351	0.00816336301629	9271	0.0135261757882	9329	0.0218272307072	9885	0.00192415021839	9567	SPA17	false	SPA17
562	0.0	0.0226948570975	2532	0.0367415675675	2142	0.049451136073	1237	0.0475790007384	803	0.0105287293236	2816	SRP9	false	SRP9
564	0.0	0.0260335760594	2084	0.0369052775931	2129	0.0428075440477	2277	0.0402652732094	3139	0.0132437591494	2099	SSSCA1	false	SSSCA1
566	0.0	0.0144995643829	4264	0.0232891997138	4266	0.0343321119657	3916	0.0449993325535	1160	0.00693982255317	4276	TCTEX1D2	false	TCTEX1D2
568	0.0	0.016910900606	3641	0.0252580437209	3869	0.0317169062813	4457	0.0346936816547	5724	0.00832900260021	3587	TOLLIP	false	TOLLIP
570	0.0	0.0110709477871	5435	0.0175043721628	5663	0.0259613444552	5745	0.0336787870998	6131	0.00580602632952	4959	ZC2HC1C	false	ZC2HC1C
572	0.0	0.0567259657562	597	0.0542014338175	800	0.0488994361184	1323	0.0407175315719	2900	0.0478546401477	557	CFTR	false	CFTR
574	0.0	0.00690793213033	7509	0.0139037020817	6827	0.0241579330683	6217	0.0354599025677	5430	0.00248994547679	8239	ST7	false	ST7
577	0.0	0.0391158408153	1076	0.0450993766946	1359	0.0431429973646	2223	0.0367618901175	4883	0.0244539976834	976	AGRN	false	AGRN
579	0.0	4.1210339921E-4	14944	0.00125321795533	14383	0.00328010415868	13937	0.00898860696235	13610	8.04273141671E-5	15528	RGS9	false	RGS9
581	0.0	0.00414816222564	9733	0.00628438534414	10229	0.0103102353522	10510	0.0191700121818	10650	0.00249043814263	8238	GRIN1	false	GRIN1
584	0.0	0.0146986603187	4204	0.0242626547799	4057	0.0341085936755	3961	0.038603463173	4006	0.0066035010275	4460	PPP1R9B	false	PPP1R9B
586	0.0	0.0484885155136	767	0.0509698441405	962	0.0459760590507	1762	0.0390124578795	3776	0.0321344069503	727	HTT	false	HTT
588	0.0	0.0235834321884	2407	0.0375658107595	2068	0.0503658085079	1130	0.0513621162552	528	0.0109185989183	2669	BAD	false	BAD
590	0.0	0.0471198829025	800	0.0538551905228	817	0.0482630535021	1427	0.0386078989036	4005	0.0285275905762	818	USP2	false	USP2
592	0.0	0.0482085073428	774	0.0520104075182	903	0.0458183436368	1792	0.0379826605203	4315	0.0303516655233	763	PSMA1	false	PSMA1
594	0.0	0.00494852239705	8910	0.00968913847093	8484	0.0183039892019	7842	0.0369697023962	4784	0.0019954246224	9284	HTR1B	false	HTR1B
596	0.0	0.0314367138975	1535	0.0424585709086	1563	0.0465268392324	1669	0.0406784987488	2919	0.0165399946541	1574	C11orf57	false	C11orf57
598	0.0	0.038595658944	1105	0.0404243080201	1757	0.0384832519603	3079	0.0350720237317	5583	0.0268314965939	875	WDYHV1	false	WDYHV1
600	0.0	0.00937990963128	6219	0.0164990598391	5982	0.0257858098612	5793	0.0354701503049	5427	0.0040136890819	6479	RPP14	false	RPP14
602	0.0	0.00205832754409	11502	0.00294825161077	12289	0.00489043384972	12892	0.0106357239325	13057	0.00127593417325	11035	SYNPO2L	false	SYNPO2L
604	0.0	0.0173052426947	3544	0.0270631258427	3527	0.034513334193	3878	0.0348882273982	5650	0.00810019626309	3679	CNNM3	false	CNNM3
606	0.0	0.00365026071701	10191	0.00572081879771	10520	0.0083221480399	11243	0.0139784703506	12103	0.00174841859466	10157	ODF3B	false	ODF3B
608	0.0	0.0166857353774	3685	0.0233954689266	4249	0.0297126570662	4850	0.0343308726727	5865	0.00910060217529	3284	MGC50722	false	MGC50722
610	0.0	0.00975047944428	6020	0.0170859701122	5783	0.0256815455678	5824	0.031827392922	6822	0.00411376419824	6347	ACVR1	false	ACVR1
611	0.0	0.00682575019478	7560	0.0137505179921	6896	0.0242284343625	6193	0.0355724414014	5383	0.00249047746455	8237	FNTA	false	FNTA
613	0.0	0.00670508599648	7625	0.0129192979457	7163	0.0215807687501	6896	0.0301314650062	7402	0.00253064346512	8202	BMPR2	false	BMPR2
615	0.0	8.43842349128E-4	13305	0.00262941895752	12598	0.00706912184765	11758	0.018684048943	10781	1.6234299674E-4	14011	GDF5	false	GDF5
617	0.0	7.30692544487E-4	13593	0.00211536543987	13102	0.00524002694799	12676	0.0134655923594	12232	1.48781989237E-4	14173	ENG	false	ENG
619	0.0	0.0128838875263	4774	0.0211844656183	4718	0.0304613475527	4702	0.0353928156583	5467	0.00602058443282	4794	BMP7	false	BMP7
621	0.0	0.0185915883437	3253	0.0267123014796	3593	0.0336513018821	4070	0.0367789974464	4876	0.00967800577711	3063	SMAD5	false	SMAD5
623	0.0	0.0319339949201	1507	0.0383158814767	1967	0.0384485549857	3090	0.0350853210333	5579	0.0192966078173	1286	SMAD1	false	SMAD1
625	0.0	0.0155441487084	3999	0.0232581208816	4271	0.0311251320432	4577	0.0358524082973	5273	0.00798514810612	3724	ACVR1B	false	ACVR1B
627	0.0	0.0245184102737	2251	0.0344693088114	2417	0.0399547681729	2797	0.0382889219861	4164	0.0125661785067	2243	TGFBR2	false	TGFBR2
629	0.0	0.0311256746289	1564	0.0438927635497	1443	0.0508404263606	1073	0.042459097057	1937	0.0165250399139	1577	TSC22D1	false	TSC22D1
631	0.0	0.00379614407788	10071	0.00603441850869	10364	0.00865025881216	11118	0.013776565453	12146	0.00178252319673	10062	IGSF1	false	IGSF1
633	0.0	0.0548960803502	633	0.0539702351568	812	0.0462058701396	1722	0.0390735724331	3747	0.0385020427958	637	SMURF1	false	SMURF1
635	0.0	3.35037912776E-4	15365	0.00109138092715	14673	0.00319469240707	14000	0.0102891918453	13172	6.31388833628E-5	16087	BAMBI	false	BAMBI
637	0.0	0.0109548314488	5489	0.0174448737218	5678	0.0254158001838	5902	0.0340788411726	5977	0.00524692716855	5460	SMAD6	false	SMAD6
639	0.0	0.0176181530479	3474	0.0262622099807	3670	0.0337639381345	4042	0.0358208194825	5286	0.00909557090581	3285	SMAD7	false	SMAD7
641	0.0	0.00929946189784	6260	0.0158155748446	6225	0.0237939822946	6304	0.032519835165	6556	0.00405239795022	6420	PEG10	false	PEG10
643	0.0	2.97004572786E-4	15573	0.00102403645141	14801	0.00320288900763	13995	0.0112434599995	12868	5.26328176501E-5	16472	INHBA	false	INHBA
645	0.0	0.00116198888811	12650	0.00362151718741	11775	0.00951148460534	10800	0.0225404179588	9686	2.21394039724E-4	13418	ACVR2A	false	ACVR2A
647	0.0	0.0239333459003	2354	0.0346547515015	2394	0.0410514680102	2605	0.0382204484385	4186	0.0121897190594	2326	BMPR1A	false	BMPR1A
649	0.0	0.0511452890998	708	0.0559136180581	725	0.0510339925134	1047	0.0414804454475	2507	0.0333540412846	709	USP15	false	USP15
651	0.0	0.0116216386871	5218	0.0188344639572	5279	0.0269550586913	5512	0.0324223674679	6599	0.00540649974959	5314	ACVRL1	false	ACVRL1
653	0.0	0.00922458226257	6304	0.0152556867251	6414	0.0231603598704	6469	0.0335833580951	6163	0.00435424244165	6133	TGFBRAP1	false	TGFBRAP1
655	0.0	0.00523920318443	8624	0.0112209758239	7800	0.022397651052	6660	0.0379639144285	4327	0.00202484233004	9163	GRAMD1A	false	GRAMD1A
657	0.0	0.0074593427273	7240	0.0143766806994	6680	0.0245210086416	6117	0.035871004918	5263	0.00281658960844	7954	MED16	false	MED16
659	0.0	0.00135825228151	12388	0.00364786964226	11752	0.00899120796642	10983	0.0224378655004	9715	3.35991378733E-4	12801	RNF149	false	RNF149
661	0.0	0.00637513549006	7821	0.0114855349342	7707	0.0193554211769	7556	0.0306166093554	7233	0.00294782873713	7844	ARV1	false	ARV1
663	0.0	0.0394555377748	1069	0.0460550544063	1275	0.0465447470491	1665	0.0422098129809	2060	0.0245248903213	973	OTUB1	false	OTUB1
665	0.0	0.00492887611287	8925	0.00938470012385	8653	0.0165488363614	8351	0.0281650535052	8045	0.00200462643935	9243	LRRIQ1	false	LRRIQ1
667	0.0	0.011731626206	5165	0.0195183553023	5092	0.0295036184512	4911	0.0366798663322	4916	0.00566829344251	5072	TNFRSF10A	false	TNFRSF10A
669	0.0	0.00411635786882	9764	0.00737449635828	9656	0.0135942326645	9303	0.0270364554359	8408	0.00185130762708	9857	MRAP2	false	MRAP2
671	0.0	0.0061186759803	7987	0.0117248126897	7600	0.0210002882308	7055	0.0347601467475	5695	0.00261224071644	8115	CD320	false	CD320
673	0.0	1.65700471744E-4	16936	5.59388749346E-4	16232	0.0017070408383	15501	0.00596935503753	14760	3.01313714492E-5	17216	RGMB	false	RGMB
675	0.0	0.039867767685	1044	0.0428321481132	1538	0.0417299943828	2486	0.0376971393219	4452	0.0277586430678	842	FBXO7	false	FBXO7
677	1.0	0.725303443382	266	0.527479753455	267	0.286005199864	268	0.0706748564743	285	0.87957137722	266	FKBP1A	false	FKBP1A
679	0.0	0.0115101990111	5268	0.0191306407603	5210	0.0287820813029	5077	0.0377052307472	4448	0.00532088018785	5403	TDGF1	false	TDGF1
682	0.0	7.64768877309E-4	13503	0.00133619191486	14244	0.00283540260785	14287	0.00814288771483	13904	5.09812820721E-4	12195	BMP6	false	BMP6
684	0.0	7.99347331531E-5	17743	3.07872651845E-4	17481	0.00109555004817	16542	0.00465644959157	15305	1.27300950423E-5	17853	GDF2	false	GDF2
686	0.0	0.0281222324485	1834	0.037387451341	2085	0.0410602633774	2603	0.0383838491193	4102	0.015244775163	1744	STIP1	false	STIP1
688	0.0	0.0340525513949	1367	0.0421012517195	1590	0.0439628366693	2092	0.0407879250406	2863	0.0195793249126	1258	ATM	false	ATM
690	0.0	0.0130573332355	4718	0.02172697171	4594	0.0304461404425	4706	0.0335797235184	6164	0.00576625683638	4992	PIK3CG	false	PIK3CG
692	1.0	0.749080629012	243	0.563181975362	245	0.32550519954	245	0.0866826264237	250	0.890725339081	242	CIT	false	CIT
694	0.0	0.00869114162995	6598	0.0146154409782	6610	0.0218861490331	6809	0.0313968734306	6982	0.00383563222496	6742	CKM	false	CKM
697	0.0	0.0465278049443	818	0.0552535056674	752	0.0515913226702	997	0.0417933328172	2308	0.0268241851891	876	TGFB1	false	TGFB1
699	0.0	0.00999007588252	5909	0.0176628550832	5608	0.0283772525318	5161	0.0380526575425	4294	0.0044782148978	6047	PTP4A2	false	PTP4A2
701	0.0	0.0184471472041	3279	0.0269684500904	3543	0.0347940090977	3832	0.0370578115367	4737	0.00982807296772	3019	TGFBR1	false	TGFBR1
703	0.0	0.0470959346466	801	0.0498472415811	1021	0.0461932555882	1724	0.0397616471128	3402	0.0317279545885	737	HDAC6	false	HDAC6
705	0.0	0.0110905668484	5432	0.0192083019799	5185	0.0291166208002	5006	0.0359624326189	5221	0.0048893634572	5765	VAV2	false	VAV2
707	0.0	0.0253608842486	2164	0.0383561553121	1962	0.047472970186	1530	0.0432867060911	1618	0.0121876854674	2327	TGM2	false	TGM2
709	0.0	1.27922309852E-4	17353	4.58292971979E-4	16690	0.00153105400885	15741	0.00606491782141	14718	2.23122289243E-5	17441	INHBB	false	INHBB
711	1.0	0.80323864727	192	0.643478799037	193	0.41526877542	193	0.128404607365	200	0.916864041067	189	STAT2	false	STAT2
713	0.0	0.0151997506534	4083	0.0240892953325	4096	0.0343593254265	3911	0.0400415859032	3255	0.00764806891361	3874	SAFB2	false	SAFB2
715	0.0	0.0365685014561	1193	0.0469877116462	1203	0.0489722660457	1309	0.0420137010293	2178	0.0204589731482	1185	RPL13A	false	RPL13A
718	0.0	0.0201363883201	2993	0.0320143367816	2732	0.0430421211579	2238	0.0440172867448	1377	0.00938093467487	3168	HK2	false	HK2
720	0.0	0.00121508892136	12580	0.00301910332607	12237	0.00655731304677	12009	0.0148944648118	11833	3.01034285306E-4	12956	AMMECR1L	false	AMMECR1L
722	0.0	0.00368101940617	10166	0.00614738689853	10293	0.0104971092791	10432	0.0205915789432	10253	0.00175798902285	10136	HEYL	false	HEYL
724	0.0	0.0356235364002	1259	0.0444235580092	1405	0.0473337590604	1553	0.0418439120653	2276	0.0218006662882	1112	NAP1L1	false	NAP1L1
726	0.0	0.00913098549337	6361	0.0160778520902	6118	0.0250643764611	5962	0.0334785739485	6205	0.00390073318825	6646	FNTB	false	FNTB
728	0.0	0.0148401908787	4169	0.0249249894571	3925	0.0369898002874	3406	0.0444546391768	1273	0.00690283021522	4299	DARS2	false	DARS2
730	0.0	0.0366543373378	1186	0.0446616389551	1390	0.045216022684	1892	0.039746542911	3406	0.0218417413421	1110	TOP1	false	TOP1
733	0.0	0.0279916678827	1846	0.0381132549204	1991	0.0438348112295	2110	0.0402827542013	3130	0.0152874324212	1738	BRAF	false	BRAF
735	0.0	0.0187502987588	3225	0.0297783726912	3083	0.0388731415978	2999	0.0381067974548	4256	0.00872427580969	3417	FGFR3	false	FGFR3
737	0.0	0.018499298412	3269	0.0278386151054	3388	0.0357962200554	3636	0.0371017500558	4714	0.00941885943805	3158	KDM6A	false	KDM6A
740	0.0	0.0137160968246	4520	0.0229389564182	4325	0.0323959410992	4331	0.0365615601323	4971	0.00600340895356	4800	ARFGAP1	false	ARFGAP1
742	0.0	0.0102343554777	5797	0.0161484343339	6094	0.0230984530407	6486	0.030493784358	7278	0.00501246017772	5670	TSKS	false	TSKS
744	0.0	0.0465616747528	817	0.0515466991042	930	0.0485610408169	1377	0.0418109336576	2295	0.0300683752228	773	RPL18	false	RPL18
746	0.0	0.00362326878765	10219	0.00554137525879	10636	0.00765746477358	11491	0.0119017176203	12667	0.00175078984492	10150	C10orf71	false	C10orf71
748	0.0	0.0249522912191	2208	0.0392906300598	1880	0.0509228493821	1063	0.0481048553585	749	0.0114667504854	2498	EPB41L5	false	EPB41L5
750	0.0	0.00776930814093	7082	0.0120849329849	7463	0.0173007184815	8131	0.0260365410733	8709	0.00371234548149	6944	FAM117B	false	FAM117B
752	0.0	0.0151275912698	4105	0.0224602177495	4430	0.029480884001	4918	0.0331407683204	6335	0.00785833697338	3777	ARNT2	false	ARNT2
754	0.0	0.0246649225738	2234	0.0371711257358	2107	0.0453726212234	1858	0.0435436446365	1521	0.0117381574051	2428	XRCC3	false	XRCC3
756	0.0	0.0102097537835	5807	0.0178396975416	5565	0.0273868671257	5405	0.0374726499624	4549	0.00429534596763	6179	ATAD5	false	ATAD5
758	0.0	0.0243396640502	2280	0.0342920794852	2449	0.0390291903173	2972	0.0371936502611	4672	0.0121976178612	2325	BLM	false	BLM
760	0.0	0.0493802841394	749	0.0519414864291	905	0.0446972011337	1981	0.0381537109098	4234	0.0320500400255	731	MTOR	false	MTOR
762	0.0	0.0422069550176	962	0.0513757401304	942	0.0500373396513	1168	0.0415243438488	2486	0.024833457435	954	RPS19	false	RPS19
764	0.0	0.0657714395672	524	0.0589307949303	636	0.0515649846545	1000	0.0419570381534	2212	0.0684784544776	501	RECQL4	false	RECQL4
766	0.0	2.92907808669E-4	15625	9.93195727575E-4	14867	0.00305115942094	14114	0.0102809798586	13175	5.34148526988E-5	16382	PGGT1B	false	PGGT1B
768	0.0	0.0202397774204	2978	0.0329631561994	2604	0.04580618798	1794	0.049456593522	639	0.00921356925024	3244	AP4M1	false	AP4M1
770	0.0	0.018799161396	3216	0.0256105178292	3789	0.0306589422204	4669	0.0333313163362	6265	0.0104480582081	2840	GATA2	false	GATA2
772	0.0	0.0376369042516	1139	0.0430849291586	1509	0.0408246771311	2642	0.0369163093515	4813	0.0225839411032	1061	HDAC3	false	HDAC3
774	0.0	0.0451763906485	851	0.0500211733681	1013	0.0475413052553	1524	0.0404104309537	3071	0.029343049624	791	HDAC5	false	HDAC5
776	0.0	0.00553518850932	8374	0.0103809672776	8159	0.0178065441804	7995	0.0294889037688	7628	0.00219564215523	8693	SPI1	false	SPI1
778	0.0	0.00387724563606	10009	0.00689433704224	9918	0.0122644397634	9783	0.0234255956381	9429	0.00176676275527	10101	POU1F1	false	POU1F1
780	0.0	0.0243128656683	2287	0.0302470163486	3007	0.0334855966349	4109	0.0339257097158	6037	0.0148140652355	1805	ZBTB16	false	ZBTB16
782	0.0	0.0023667895233	11231	0.00648332276031	10129	0.0145034705864	9020	0.0274037193444	8294	5.04186226502E-4	12206	ZBTB32	false	ZBTB32
784	0.0	0.0288694311565	1767	0.0342863136318	2451	0.0353525623197	3719	0.0347798378346	5687	0.0173820933364	1484	LMO2	false	LMO2
786	0.0	0.0125134803852	4910	0.0193851985129	5126	0.0270131451806	5486	0.0337220048727	6118	0.00630694564127	4634	TAL1	false	TAL1
789	0.0	0.00652575674075	7738	0.01043263349	8134	0.015529051447	8676	0.0223593522155	9741	0.00323133435879	7566	ZFPM1	false	ZFPM1
791	1.0	0.41243983502	430	0.184052049174	431	0.0610310263875	562	0.0358775322665	5261	0.698153013589	430	SMAD4	false	SMAD4
793	0.0	0.00802837399383	6944	0.0142204724171	6726	0.0233953485274	6401	0.0338087303237	6088	0.00358701960459	7135	POU2AF1	false	POU2AF1
795	0.0	0.022090292782	2619	0.0328118993365	2629	0.0396576246802	2866	0.0390309081278	3767	0.0106561995702	2770	MED1	false	MED1
797	1.0	0.0815995167683	493	0.0482062960725	1118	0.0428926228224	2263	0.0381870436345	4209	0.291253017982	491	EP300	false	EP300
799	0.0	0.0208425970473	2854	0.030188267687	3019	0.0367317223397	3443	0.0369685716345	4786	0.0108292709256	2719	KAT2A	false	KAT2A
801	0.0	0.0447851804238	864	0.0412143657589	1675	0.0379904495662	3205	0.0347255055177	5711	0.0479452817041	556	ELAVL1	false	ELAVL1
804	0.0	0.018545094979	3264	0.02633884706	3651	0.0321023046088	4383	0.0346825911061	5729	0.00961348978369	3081	TRIM23	false	TRIM23
806	0.0	0.0357912708598	1250	0.0412473696879	1671	0.0387026832404	3027	0.0337067443499	6123	0.0216019223084	1122	FHL3	false	FHL3
808	1.0	0.102367490327	485	0.0493811767388	1044	0.0429577606288	2250	0.0374092165735	4564	0.351694485947	484	GOLGA2	false	GOLGA2
810	0.0	0.0185575294674	3261	0.0226251625851	4393	0.0259906291261	5735	0.0296912053827	7557	0.0113743157943	2519	MDFI	false	MDFI
813	0.0	0.0454387522231	844	0.0484676128777	1105	0.0437012195616	2140	0.0371336203014	4698	0.0297064419813	781	TRAF1	false	TRAF1
815	0.0	0.013947725379	4443	0.0195743151731	5081	0.023283229183	6432	0.0277508534713	8192	0.00699477716494	4239	ADAMTSL4	false	ADAMTSL4
817	0.0	0.0038547114688	10026	0.00967770812318	8492	0.0189924797153	7663	0.0295336225064	7609	8.84020696273E-4	11644	PRR20A	false	PRR20A
819	0.0	0.0290084537514	1751	0.0330152535708	2589	0.0331893132947	4172	0.0319871144852	6760	0.0182639812897	1392	KRT40	false	KRT40
821	0.0	0.0191869268627	3144	0.0240037215763	4118	0.0258307539253	5784	0.0278197296428	8170	0.0108601952548	2707	KRTAP10-9	false	KRTAP10-9
823	0.0	0.0197583595761	3062	0.0240024577986	4119	0.0260778530585	5715	0.0279552965282	8121	0.0117643126196	2424	KRTAP10-3	false	KRTAP10-3
825	0.0	0.0190335514619	3168	0.0222238253278	4486	0.0243837842362	6157	0.0277766832957	8180	0.0123132783339	2294	NOTCH2NL	false	NOTCH2NL
827	0.0	0.0564735067426	607	0.0555111911636	741	0.0488248124049	1337	0.0405345738283	3005	0.0414907227139	607	BMI1	false	BMI1
829	0.0	0.0470049537253	804	0.0461187387276	1266	0.0400235133872	2783	0.0347242728419	5713	0.0342816311407	696	FBXW7	false	FBXW7
831	0.0	0.0451098104291	853	0.048526307612	1099	0.0428179330798	2274	0.0361621746097	5120	0.0292576528164	794	SKP1	false	SKP1
833	0.0	0.052463315521	685	0.0477796612168	1150	0.0424002089391	2350	0.0372886591733	4630	0.0456193353861	572	CUL1	false	CUL1
835	1.0	0.183703622778	478	0.0677694879584	523	0.0448147855402	1957	0.0386592745054	3983	0.48239793085	478	RBX1	false	RBX1
837	0.0	0.045695731054	834	0.0505719931006	979	0.0472400760038	1567	0.0402551760078	3142	0.0296338150879	785	CDK1	false	CDK1
839	0.0	0.00735516731658	7290	0.0130010826112	7139	0.0210609497703	7039	0.030996194818	7121	0.00334183025599	7448	TRAPPC9	false	TRAPPC9
841	0.0	0.0108967957142	5517	0.0188045048201	5289	0.0275921938167	5357	0.0334067896008	6233	0.00475850178827	5849	TRAPPC10	false	TRAPPC10
843	0.0	0.00183198479182	11716	0.00487507314589	10983	0.0113317539266	10112	0.0247473488119	9074	4.39228184254E-4	12536	TRAPPC4	false	TRAPPC4
845	0.0	0.02201784795	2631	0.0358680177451	2252	0.0474582698001	1531	0.044961881658	1174	0.00977332373738	3041	IMPDH1	false	IMPDH1
847	1.0	0.582842748968	368	0.345461261134	369	0.137420124567	374	0.0419008555809	2241	0.805733866632	366	CCNA2	false	CCNA2
850	1.0	0.364169574022	441	0.154900544227	442	0.059607820452	596	0.0402249484876	3158	0.659454375476	442	CDK4	false	CDK4
852	0.0	0.0278018760154	1871	0.0385979883361	1940	0.044260281801	2045	0.0410167176309	2749	0.0144932793503	1866	ZUFSP	false	ZUFSP
854	0.0	0.0683026366093	510	0.0603327764739	595	0.0515033787043	1005	0.0408905644756	2814	0.0656384524271	504	TNIP2	false	TNIP2
856	0.0	0.0652621155791	529	0.0592710477124	620	0.0521999840772	950	0.0429396876603	1736	0.0662630906322	502	NR2C2	false	NR2C2
858	0.0	0.053836388103	652	0.0504617312174	985	0.0461503395575	1731	0.0396248742147	3459	0.054895263011	523	HIST1H4A	false	HIST1H4A
860	0.0	0.0136567688435	4532	0.0206962831726	4825	0.0276750155749	5333	0.0326300357718	6513	0.00675929761302	4379	MSX2	false	MSX2
862	0.0	0.0144865741844	4267	0.0192776031076	5164	0.0234660865574	6384	0.0284027105828	7960	0.00799667515323	3713	RBPMS	false	RBPMS
864	0.0	0.00447032981198	9402	0.00858898525196	9053	0.0157593628107	8611	0.0261933110485	8652	0.00189199537793	9698	KRTAP11-1	false	KRTAP11-1
866	0.0	0.00710917886781	7422	0.0115786173377	7660	0.0180091838183	7921	0.0275141875141	8259	0.00341571820337	7354	KRTAP8-1	false	KRTAP8-1
868	0.0	0.00413360983895	9751	0.00707459297864	9824	0.0114903799302	10045	0.0207475714496	10206	0.00185062497379	9862	KRTAP21-2	false	KRTAP21-2
870	0.0	0.0149526380443	4146	0.0183975916454	5394	0.0219749562756	6782	0.0269008349191	8445	0.00945977185436	3140	CYSRT1	false	CYSRT1
872	0.0	0.00898334602055	6438	0.0152728453114	6403	0.0221952935071	6724	0.0284783239534	7938	0.00389036620863	6663	KRTAP3-1	false	KRTAP3-1
874	0.0	0.0111108468041	5423	0.0172092544688	5745	0.0229405287533	6521	0.0283061406611	7988	0.00529535605357	5421	KRTAP6-3	false	KRTAP6-3
876	0.0	0.00787105248686	7028	0.0135163670708	6976	0.0212873794926	6989	0.0295729442425	7599	0.00357539702141	7147	KRTAP13-3	false	KRTAP13-3
878	0.0	0.00877563528602	6550	0.0127355321466	7212	0.0179047715135	7949	0.0269542383373	8432	0.00468334609346	5905	KRTAP7-1	false	KRTAP7-1
880	0.0	0.0138823524364	4465	0.0199828012255	4991	0.0270150887198	5485	0.0349955273509	5615	0.00770607814899	3845	TDG	false	TDG
882	0.0	0.00990683332605	5947	0.0155526785891	6312	0.023699755866	6323	0.0339327669115	6034	0.00520760627225	5506	CHFR	false	CHFR
884	0.0	0.0317648085906	1522	0.0394507739556	1864	0.0406225738062	2685	0.0373987569064	4569	0.0185240699015	1354	DAXX	false	DAXX
886	1.0	0.228787290903	469	0.0771012929024	483	0.0401543325725	2761	0.0360778060717	5163	0.541069565905	468	SMAD3	false	SMAD3
888	0.0	0.0543287304148	644	0.0571598783235	687	0.0483208241062	1417	0.0384213350903	4088	0.0353227507474	683	SMAD2	false	SMAD2
890	0.0	0.0132866441238	4650	0.0213909365453	4675	0.0312170034032	4557	0.0390973851642	3730	0.0064485116577	4545	ZFYVE9	false	ZFYVE9
892	0.0	0.00864105446123	6624	0.0142932596239	6701	0.0215019397955	6916	0.0316105603568	6902	0.00387307703397	6683	MAPK11	false	MAPK11
894	0.0	0.0526037679307	679	0.0508454851865	969	0.0452499946141	1885	0.038876655983	3845	0.0403738114248	618	MDM2	false	MDM2
896	0.0	0.0444732474358	877	0.0512856827553	948	0.0491379174428	1278	0.0413585982252	2577	0.0277687186994	841	RPL11	false	RPL11
898	0.0	0.0123804480735	4958	0.0188984259325	5258	0.0273956103974	5402	0.0360264442681	5191	0.00640789679718	4578	MYB	false	MYB
900	0.0	0.00178772922493	11773	0.00323991668337	12077	0.00621879337989	12154	0.0137824880367	12144	9.96781158281E-4	11509	ANKRD2	false	ANKRD2
902	1.0	0.0541159667244	645	0.046555286161	1237	0.0419065900869	2447	0.0370715904037	4731	0.147393418949	498	TP53	false	TP53
904	0.0	0.00933550959954	6238	0.0153952749839	6362	0.0230463216553	6500	0.0305306258607	7267	0.0045401925847	6005	TRIM69	false	TRIM69
906	0.0	0.0066592686388	7658	0.0140712646149	6776	0.0250443859388	5967	0.0356159226563	5364	0.0023116821439	8487	TOPBP1	false	TOPBP1
908	0.0	0.0260948710974	2067	0.036227496758	2202	0.0419078957923	2446	0.0388850628611	3839	0.014018200648	1953	CCNT1	false	CCNT1
910	0.0	0.00946532088328	6167	0.0169247133019	5842	0.0266954940924	5573	0.035218232071	5529	0.00399215568602	6508	SRF	false	SRF
912	1.0	0.201069523928	473	0.0688761468526	514	0.0397357014589	2842	0.0355641613049	5388	0.507473109248	473	CREBBP	false	CREBBP
914	0.0	0.0251349917824	2200	0.0331973788721	2576	0.0381066437729	3175	0.0376832102383	4457	0.0143231616288	1892	SUMO1	false	SUMO1
916	0.0	0.0228142199108	2516	0.0314774067159	2809	0.0375737014182	3293	0.0374753031607	4547	0.0126553975019	2220	NCOR2	false	NCOR2
918	0.0	0.0271431696708	1957	0.0333234299086	2556	0.0355513384373	3685	0.035585963072	5379	0.0162277704151	1613	SIN3A	false	SIN3A
920	0.0	0.0405249026982	1026	0.0463487776356	1252	0.0432804344124	2208	0.0381106344077	4254	0.0247499680139	960	NCOR1	false	NCOR1
922	0.0	0.0429625221651	922	0.0396848982434	1834	0.0364594853085	3494	0.0348930642901	5648	0.0358070101662	674	HDAC1	false	HDAC1
924	0.0	0.0241663861984	2318	0.0347809430096	2374	0.0412322681662	2577	0.0396396590911	3455	0.0122470644769	2311	SKI	false	SKI
927	1.0	0.0912445577725	489	0.0477892854081	1149	0.0422877492501	2371	0.0381785545991	4221	0.323128955588	487	HDAC2	false	HDAC2
929	0.0	0.0252548963404	2181	0.0317277153263	2773	0.0349830528975	3789	0.0357764201127	5306	0.0149260814342	1790	RARA	false	RARA
931	0.0	0.0257199117007	2125	0.0326390048302	2652	0.0366479073812	3459	0.0375696061725	4512	0.0150904098065	1768	RXRA	false	RXRA
933	0.0	0.00938421984956	6214	0.0167287545172	5907	0.0258506640115	5779	0.0335005783998	6199	0.00395542041734	6562	TRIM24	false	TRIM24
935	0.0	0.0531093174499	666	0.058152036944	660	0.0508477799803	1071	0.0398067238979	3377	0.0338740276354	703	RB1	false	RB1
937	0.0	0.0165310691679	3729	0.0265936164836	3610	0.0364497244965	3497	0.0397373475265	3412	0.00761492219779	3895	EIF4E	false	EIF4E
939	0.0	0.0621112873976	543	0.057498795869	673	0.0463174651391	1705	0.0384677671042	4061	0.0457079597457	571	RELA	false	RELA
941	0.0	0.0133865145069	4621	0.0195367398622	5087	0.0245793543275	6094	0.0289268655294	7810	0.00672976649235	4394	HHEX	false	HHEX
943	0.0	0.0303053028104	1630	0.0429281751223	1525	0.0503652243575	1131	0.0458067275867	1031	0.015784564542	1655	NR4A1	false	NR4A1
945	1.0	0.296552982535	452	0.114337775949	452	0.0511410734221	1041	0.0391188068048	3720	0.603515136287	452	STAT3	false	STAT3
948	0.0	0.0246480353215	2235	0.0314632511802	2811	0.0345924539997	3864	0.0358290970483	5282	0.0138750929147	1978	FOS	false	FOS
950	0.0	0.0550871599274	630	0.0608202985336	584	0.0535468445038	853	0.0417814436557	2314	0.0342186304801	698	ATF2	false	ATF2
952	0.0	0.0431252863632	916	0.0419632643112	1604	0.0396392721426	2869	0.0369842496569	4776	0.034205100715	699	UBE2I	false	UBE2I
954	0.0	0.0207927486458	2867	0.0259929538553	3718	0.030288984128	4725	0.0330625094182	6358	0.013006218042	2153	BCL6	false	BCL6
957	0.0	0.0552174667596	627	0.0590353243137	631	0.0509887210503	1054	0.0398468549286	3357	0.035619143126	679	SP1	false	SP1
959	0.0	0.0328260619899	1442	0.0429027668869	1529	0.0441197955986	2063	0.0378064551088	4400	0.0176346797205	1456	ARNT	false	ARNT
961	0.0	0.042865383659	925	0.0444500479719	1404	0.0416958173758	2499	0.0373497449036	4596	0.0300131201138	774	TRIM27	false	TRIM27
963	0.0	0.0113437263571	5336	0.0147068427793	6591	0.0185932624781	7765	0.0255288316049	8860	0.00701042358943	4232	PLAGL1	false	PLAGL1
965	0.0	0.0176910780098	3460	0.0270214033941	3535	0.0348185682001	3825	0.0362457247846	5080	0.00858775529345	3479	UBE2U	false	UBE2U
967	0.0	0.0088810990619	6494	0.0155686571465	6303	0.0243594513948	6162	0.0344047445355	5832	0.00386387466911	6699	NR2C1	false	NR2C1
969	0.0	0.0321544304162	1492	0.0375726881207	2067	0.0375790256729	3292	0.0354703412084	5426	0.0197661880186	1237	KAT5	false	KAT5
971	0.0	0.0106259823899	5634	0.0187620343213	5300	0.030514239425	4690	0.0413155329738	2601	0.00493099592528	5731	SATB1	false	SATB1
973	0.0	0.0252946054536	2179	0.0362120341043	2204	0.0434454473625	2178	0.0416001550321	2438	0.0129613176713	2161	TERT	false	TERT
975	0.0	0.0447457970543	866	0.0506458214052	975	0.0461141395302	1735	0.0379523333695	4332	0.0277219830186	845	NR3C1	false	NR3C1
977	0.0	0.0247450907843	2227	0.0348715276777	2364	0.040507262487	2703	0.0394068177891	3588	0.0124586433078	2267	POLR2E	false	POLR2E
979	0.0	0.0456004545099	839	0.0548911309676	771	0.0525962411001	918	0.0414768048728	2508	0.0265208435642	889	PPARG	false	PPARG
981	0.0	0.00625639753351	7898	0.0124897325068	7304	0.0223301592566	6683	0.0341581864644	5941	0.0023647403796	8408	MED7	false	MED7
983	0.0	0.012225891379	5015	0.019906476756	5003	0.028245235432	5195	0.0344452696578	5817	0.00557661794993	5164	PCBD2	false	PCBD2
985	0.0	0.0526596631201	678	0.051768068393	921	0.0478788777788	1479	0.0406427780911	2937	0.0424164004856	594	CHD4	false	CHD4
987	0.0	0.0108246159674	5552	0.0158208419565	6222	0.0222965990044	6691	0.0320116042183	6747	0.0059009862402	4880	SAP25	false	SAP25
989	0.0	3.43177152479E-4	15325	7.91960169573E-4	15552	0.00163933635481	15596	0.00380129232924	15787	9.26465272777E-5	15132	ZNF506	false	ZNF506
991	0.0	0.0210803091345	2783	0.0295879991579	3106	0.0353889122857	3713	0.0356091036558	5368	0.0111394638943	2578	FOXO1	false	FOXO1
993	0.0	0.0281735136569	1827	0.0383156890757	1968	0.041827015017	2460	0.0364997423425	4996	0.015172463571	1757	HDAC7	false	HDAC7
995	0.0	0.0174511684585	3511	0.0278161446993	3393	0.0384529659786	3089	0.04117258058	2667	0.00844599904783	3533	TOP2B	false	TOP2B
997	0.0	0.0176413322425	3470	0.0247588080704	3961	0.0309795017138	4611	0.0354757145542	5424	0.00950496270714	3120	SAP130	false	SAP130
999	0.0	0.0596525013218	564	0.0556084449849	737	0.0492046872176	1268	0.0414082584994	2552	0.0493969525891	548	HNRNPU	false	HNRNPU
1001	0.0	0.0278785763512	1864	0.0398356819913	1813	0.04559044788	1822	0.0410529177362	2736	0.0138956369264	1973	RFC4	false	RFC4
1004	0.0	0.0178645092588	3420	0.0313098121857	2832	0.044807628516	1958	0.0460701544756	988	0.00722351958854	4128	MRTO4	false	MRTO4
1006	0.0	0.013767827338	4505	0.0235416333177	4209	0.0344814955258	3882	0.0401052492597	3227	0.00599943664655	4803	SNRNP40	false	SNRNP40
1008	1.0	0.370528454865	440	0.156900959055	441	0.0589905162211	615	0.039978228638	3285	0.666339410442	440	RUNX1	false	RUNX1
1010	0.0	0.0198287214441	3043	0.0271465702963	3511	0.0324639315149	4317	0.0342986319689	5880	0.0107977632639	2734	SIAH1	false	SIAH1
1012	0.0	0.0325961380211	1461	0.0422064172519	1579	0.0445767632805	2004	0.0402915195191	3124	0.0177683781037	1444	SF1	false	SF1
1014	0.0	0.042613954216	936	0.0464963762856	1243	0.0430214859054	2239	0.0383376029318	4134	0.0271788171968	864	SMARCA4	false	SMARCA4
1016	0.0	0.0237332910696	2384	0.0364194264533	2182	0.0447263959607	1972	0.040168469743	3189	0.0110660108674	2602	KLHL20	false	KLHL20
1019	0.0	0.0292816744484	1728	0.03388677033	2490	0.0325382826694	4298	0.0300349981662	7434	0.0182136691118	1398	BANP	false	BANP
1021	0.0	0.0397833503315	1049	0.0447847844427	1381	0.042739843779	2284	0.0377014546775	4451	0.0250131127342	946	UBE3A	false	UBE3A
1023	0.0	0.00471990833724	9129	0.00829813235952	9204	0.0139938709643	9171	0.0244510213355	9159	0.00207088636841	9010	TGIF1	false	TGIF1
1026	0.0	0.0385460502107	1106	0.0468042139677	1218	0.0452778958113	1880	0.0381964622945	4201	0.0223026128336	1082	PIAS2	false	PIAS2
1028	0.0	0.0286029609196	1789	0.0372300323445	2101	0.0413026819597	2565	0.0387488658688	3936	0.0162332671305	1612	SUMO2	false	SUMO2
1030	0.0	0.0130158080167	4734	0.0205504934504	4862	0.0304461779941	4705	0.0377587863631	4423	0.00692682387496	4283	SUMO3	false	SUMO3
1032	0.0	0.0180396717647	3375	0.0260916782173	3702	0.0337597782111	4044	0.0368259819841	4858	0.0100907137723	2938	AXIN1	false	AXIN1
1034	0.0	0.00254164370326	11099	0.00520819042343	10823	0.0105318816428	10420	0.0217284580316	9914	0.00117280737974	11168	MAGEA2	false	MAGEA2
1037	0.0	0.0300535336595	1661	0.0387708985124	1927	0.0408602050253	2635	0.0368147774694	4861	0.016739872165	1552	SETDB1	false	SETDB1
1039	0.0	0.0388935319749	1088	0.04559215721	1325	0.044352041731	2034	0.0387640126043	3929	0.0238712540858	998	PSME3	false	PSME3
1041	0.0	0.0476005399947	789	0.0503959568305	990	0.0490354820315	1298	0.0425396832306	1897	0.0342437669624	697	H2AFX	false	H2AFX
1043	0.0	0.0525577587579	681	0.0536301306036	825	0.0497745990378	1198	0.0417302195395	2353	0.0381919478081	640	ATXN3	false	ATXN3
1045	0.0	0.029402762254	1720	0.0377956913045	2030	0.0399915773847	2790	0.037155102619	4688	0.0164583317141	1586	PIAS1	false	PIAS1
1047	0.0	0.0489518026311	759	0.0486913266666	1090	0.0452136921398	1893	0.0390019623189	3787	0.0374314325432	650	CSNK2A1	false	CSNK2A1
1049	0.0	0.0067624646647	7601	0.00956826661086	8546	0.0144019453723	9044	0.0248282194155	9051	0.0040312460031	6451	MAF	false	MAF
1051	0.0	0.0293910417108	1721	0.041887785691	1611	0.0474011010885	1538	0.0411357001104	2692	0.0144641013456	1868	TERF2IP	false	TERF2IP
1053	0.0	0.0207886324066	2869	0.0321404337541	2717	0.040560248782	2692	0.0393123192899	3628	0.00993078115399	2990	ARIH2	false	ARIH2
1055	1.0	0.190393036309	476	0.0732094015939	496	0.0492652649941	1260	0.0415321371528	2483	0.488699802087	475	USP7	false	USP7
1057	1.0	0.247886936663	463	0.0883404966937	467	0.0446630927569	1985	0.0374330300018	4557	0.558652482835	462	CSNK2B	false	CSNK2B
1059	0.0	0.0664672778972	519	0.0632482133394	555	0.0527064810611	909	0.0412939265663	2608	0.0490595698336	549	YAP1	false	YAP1
1061	0.0	0.0600333074097	561	0.0550351908311	765	0.0475356467482	1525	0.0394851353346	3530	0.0507990128843	538	CTNNB1	false	CTNNB1
1063	0.0	0.0412812235859	991	0.0529283019735	855	0.0528449111063	898	0.0423437253473	1993	0.022031209312	1097	RANBP2	false	RANBP2
1065	0.0	0.0268316939742	1985	0.037966855923	2013	0.0440575041608	2076	0.0392865593084	3644	0.0142048848305	1914	RBCK1	false	RBCK1
1067	0.0	0.00779012349734	7072	0.0131893833065	7082	0.0213016981978	6985	0.0329476692074	6396	0.00364882647515	7052	FBXO3	false	FBXO3
1072	0.0	0.059529675846	565	0.0606622820723	589	0.0503212192284	1136	0.0388675492972	3853	0.0399400637952	626	PIN1	false	PIN1
1074	0.0	0.0170802692518	3595	0.0275609266621	3442	0.0366508231697	3458	0.0386511406628	3987	0.00764619132917	3876	UHRF1	false	UHRF1
1076	0.0	0.0203235051455	2965	0.0287773481981	3240	0.0354464605538	3700	0.0366889372626	4913	0.0110006547193	2620	HIPK2	false	HIPK2
1078	0.0	0.019859680199	3034	0.0298869638916	3071	0.0388812206433	2998	0.040563918621	2979	0.0102718542214	2901	TOPORS	false	TOPORS
1080	1.0	0.726940439125	265	0.529789059484	265	0.2906678943	266	0.0808621994329	259	0.880621978526	265	IKBKE	false	IKBKE
1082	0.0	0.0126633177108	4846	0.0202826202728	4929	0.0291776053599	4993	0.035959654658	5222	0.00613558524045	4722	ZMYM2	false	ZMYM2
1084	0.0	0.00408599139569	9795	0.00685129913915	9937	0.0108414048438	10292	0.0188895605509	10733	0.00185173634468	9853	SLC1A2	false	SLC1A2
1086	0.0	0.0135861885098	4560	0.0219965063787	4536	0.0316639751805	4469	0.0384156683776	4091	0.00652998633403	4508	WRN	false	WRN
1088	0.0	0.0105031072074	5688	0.0158653321902	6198	0.0214126355082	6948	0.0278121667273	8173	0.0051729722184	5535	IER3	false	IER3
1090	0.0	0.0276421456949	1895	0.0369593480954	2126	0.0397927076391	2827	0.0365970349329	4954	0.0145636083995	1848	RAD51	false	RAD51
1092	1.0	0.456222781539	416	0.222874555398	416	0.0792282144109	425	0.0422058180481	2061	0.726631985251	417	CHEK2	false	CHEK2
1094	0.0	0.0205552252066	2909	0.0308593368881	2906	0.0397782560459	2832	0.0408682440957	2828	0.0103775847422	2863	SYNE2	false	SYNE2
1096	0.0	0.0231535657462	2474	0.0310622698573	2875	0.0357986740853	3635	0.0366090471458	4945	0.0125511640757	2250	MAPK3	false	MAPK3
1101	0.0	0.0135432085296	4574	0.0210191418542	4754	0.0298236886305	4822	0.0364368881209	5023	0.00706434236311	4203	ARID3A	false	ARID3A
1103	0.0	0.0133912277354	4619	0.0194526025231	5108	0.0254801027369	5885	0.0306232254682	7229	0.00719230973882	4148	RUNX3	false	RUNX3
1105	0.0	0.0171441696409	3588	0.025195219771	3881	0.0328345484606	4235	0.0369954820353	4768	0.00898909064007	3329	RUNX2	false	RUNX2
1107	0.0	0.0460226253871	827	0.0493634709497	1046	0.0455251655065	1833	0.0395396574871	3495	0.0310916254955	749	PKM	false	PKM
1109	0.0	3.08869720628E-4	15507	7.81998568346E-4	15574	0.00172150216347	15486	0.00415591828084	15561	7.20786282313E-5	15728	CSNK2A3	false	CSNK2A3
1111	0.0	0.0121867172655	5027	0.0194760207552	5103	0.0270572542216	5475	0.0332064870701	6315	0.00564477349826	5098	PLCG1	false	PLCG1
1113	0.0	0.00557544349953	8357	0.00813337551141	9281	0.0114077430309	10078	0.0178929220634	11007	0.00301227888969	7785	ELF4	false	ELF4
1115	0.0	0.0268586301679	1977	0.0367301557905	2144	0.0412837728443	2568	0.0390932107641	3731	0.0142181519838	1909	BCL2	false	BCL2
1117	0.0	0.0410162420245	1002	0.0463450366915	1253	0.0445071282527	2014	0.0390318716682	3766	0.025958312122	908	AURKA	false	AURKA
1119	0.0	0.0302818081678	1634	0.0355800170947	2286	0.0363709873204	3512	0.0363311794617	5052	0.0184323535276	1362	SIRT1	false	SIRT1
1122	0.0	0.0271802790996	1951	0.0356803625504	2276	0.0397228172899	2849	0.0377538271917	4428	0.0155746371151	1683	NFATC1	false	NFATC1
1124	0.0	0.0339613944491	1371	0.0476337294856	1159	0.0524938074971	924	0.0427983792417	1790	0.0171092008073	1509	FAS	false	FAS
1127	0.0	0.0280609263529	1841	0.0372139641559	2103	0.0397162183388	2854	0.0360908438167	5159	0.0150540485111	1774	CSNK1D	false	CSNK1D
1129	0.0	0.0562387886759	611	0.0518275948761	915	0.0461484357913	1732	0.0392854136334	3645	0.0486786082713	551	EZH2	false	EZH2
1131	0.0	0.0531099020209	665	0.0518843470525	911	0.0470115995718	1597	0.0402370295266	3152	0.0403377691704	619	SUZ12	false	SUZ12
1133	0.0	0.0424309294079	949	0.0540072000398	807	0.0535063221894	855	0.0423415535964	1996	0.0233262424428	1029	ECT2	false	ECT2
1135	0.0	0.0162983742802	3784	0.0250591808416	3904	0.0338176948058	4028	0.037860151962	4373	0.00811784768014	3669	MAPK7	false	MAPK7
1139	0.0	0.0354756378401	1267	0.0445816693382	1395	0.0443789888336	2031	0.0383688774043	4112	0.020023240164	1217	CDK6	false	CDK6
1141	0.0	0.0138963330174	4460	0.0199884595782	4989	0.0271274150576	5457	0.0347987791167	5679	0.00749812852613	3975	RNF111	false	RNF111
1143	0.0	0.0506118890228	721	0.0478456736619	1144	0.0438011170775	2118	0.0378562047639	4374	0.0449443767563	577	LMNA	false	LMNA
1146	0.0	0.0368728482775	1174	0.0502775984732	997	0.0527605025758	903	0.0421070836018	2121	0.018792339352	1330	HDAC11	false	HDAC11
1148	0.0	0.00395792240751	9930	0.00737680272625	9654	0.0138864422198	9205	0.0257950861525	8779	0.00210241747049	8927	RNF125	false	RNF125
1150	0.0	0.0104005363002	5740	0.0154531066544	6348	0.0221604328691	6732	0.0318128062987	6827	0.00567081482831	5067	KAT6A	false	KAT6A
1153	0.0	0.0121072783718	5051	0.0174759961876	5672	0.0237994843815	6303	0.0327214827853	6477	0.00641751168611	4576	CASP8AP2	false	CASP8AP2
1155	0.0	0.00586855511924	8148	0.00847993907302	9101	0.0111030013354	10195	0.0146451869349	11895	0.00310785016446	7688	ADH1B	false	ADH1B
1157	0.0	0.0398140798802	1047	0.0464325820884	1245	0.0434930103048	2167	0.037911042238	4352	0.0236456955024	1013	NFKB1	false	NFKB1
1159	0.0	0.0186135943898	3249	0.0277770727855	3400	0.0336991012978	4060	0.0334389614461	6221	0.00897748218139	3338	PLSCR1	false	PLSCR1
1161	0.0	0.0202479925255	2977	0.0290264275509	3202	0.0354285909483	3703	0.0364732910193	5008	0.0102776461595	2899	SH3GL1	false	SH3GL1
1163	0.0	0.0175662056183	3486	0.0254358525564	3828	0.0315472653144	4495	0.0339324018878	6035	0.00899523671707	3324	GLIS2	false	GLIS2
1165	0.0	0.0118895422743	5117	0.0192598054505	5172	0.0277654402162	5309	0.0349669134389	5627	0.00554678700061	5186	JAK1	false	JAK1
1167	0.0	0.0143711498859	4307	0.02199450587	4537	0.0301652176105	4753	0.0370665354978	4732	0.00703447286522	4225	ATF7IP	false	ATF7IP
1169	0.0	0.0309751646768	1578	0.0353207027847	2315	0.0360730957311	3575	0.0348448732265	5665	0.0199822315306	1225	ATXN1	false	ATXN1
1172	0.0	0.0266299731994	2008	0.037845954881	2026	0.0440659958097	2074	0.0407093011333	2902	0.0138548687154	1985	EHMT2	false	EHMT2
1174	0.0	0.0155141593467	4006	0.0254795195886	3816	0.0357336060283	3646	0.0393998525818	3592	0.00709994173114	4184	ATRX	false	ATRX
1176	0.0	0.0247140325655	2230	0.0355638582588	2288	0.0410200084096	2611	0.0388690958456	3851	0.0122180571918	2322	H3F3A	false	H3F3A
1178	0.0	0.01907825167	3158	0.0281866979595	3330	0.0362197676646	3544	0.0378621018448	4371	0.009978526573	2977	HIRA	false	HIRA
1180	0.0	0.0140578953127	4405	0.0218407858995	4575	0.0303996156984	4714	0.0359950107135	5205	0.00726713879981	4098	ASF1A	false	ASF1A
1182	0.0	0.0153744247191	4041	0.0231146536476	4300	0.0314631607898	4513	0.0372023111685	4664	0.00811353418364	3670	NCOA2	false	NCOA2
1185	0.0	0.0454170851328	845	0.0525840310916	874	0.0501168138543	1157	0.0417463859258	2338	0.0276731375831	847	RPL5	false	RPL5
1187	0.0	0.029626577099	1705	0.0432225560239	1497	0.0505014932283	1118	0.0417679774277	2323	0.0148351442193	1802	RBL2	false	RBL2
1189	0.0	0.0291944124617	1736	0.0405595588313	1744	0.0470451209999	1596	0.0420666899644	2144	0.0155353722078	1687	E2F4	false	E2F4
1191	0.0	0.0225307220901	2552	0.0318728036816	2755	0.0381265480646	3170	0.0383605621368	4120	0.0116161730849	2455	TBX3	false	TBX3
1193	0.0	9.0373052481E-4	13164	0.00255904087295	12667	0.00639389047696	12079	0.0166993540779	11343	1.92818001235E-4	13655	TBX2	false	TBX2
1195	1.0	0.807863371882	183	0.65165802293	186	0.426729148058	190	0.135722769941	191	0.918758741024	181	PYCARD	false	PYCARD
1197	0.0	0.0254757782563	2154	0.0377028914777	2039	0.0457190828557	1804	0.0418592822042	2260	0.012412826264	2271	SKIL	false	SKIL
1199	0.0	0.0159189652418	3881	0.0248058290578	3948	0.0344202983073	3904	0.039267373308	3655	0.00794434833981	3746	SENP1	false	SENP1
1201	0.0	0.0167782796231	3669	0.0281728787099	3334	0.0405358867609	2696	0.0455191109173	1074	0.00746283300809	3992	SNX11	false	SNX11
1203	0.0	0.00542575393416	8475	0.010487673241	8102	0.0180564443019	7904	0.0281107792949	8062	0.00212118864073	8861	RFPL4B	false	RFPL4B
1206	0.0	0.00332346372653	10457	0.00651188431295	10115	0.0126089384431	9659	0.02482020844	9055	0.00151048546846	10711	ACOT8	false	ACOT8
1208	0.0	0.00591063869011	8127	0.0100105300834	8335	0.0164168919559	8391	0.0270713588568	8402	0.00290784241795	7882	PER2	false	PER2
1210	0.0	0.061479855057	550	0.0560573405672	715	0.0496644222493	1212	0.0411703813088	2669	0.0656764898518	503	NTRK1	false	NTRK1
1212	0.0	0.0361242583695	1225	0.0470910735278	1196	0.0488558747032	1332	0.0408730592543	2824	0.019467395012	1270	TCF7L2	false	TCF7L2
1214	0.0	0.0845851870297	492	0.08342202055	469	0.0668681789846	491	0.0458207769052	1026	0.0585207917428	514	IFI16	false	IFI16
1216	0.0	0.0341530911222	1358	0.0429527397014	1521	0.0455020153521	1836	0.0412436063459	2633	0.019559222525	1261	PARK7	false	PARK7
1218	0.0	0.0201808464745	2988	0.0292714219439	3158	0.0361260996847	3565	0.0373653464364	4586	0.010477168999	2828	DNM2	false	DNM2
1220	0.0	0.0478755139717	786	0.0450459641546	1363	0.0416086116615	2514	0.036570794338	4965	0.048262001555	553	KRAS	false	KRAS
1222	0.0	0.00394180149045	9949	0.00915167705162	8783	0.0181378037563	7883	0.0320460297895	6736	0.0010565202378	11437	CASC5	false	CASC5
1224	0.0	0.0226848772445	2534	0.0338062039874	2499	0.042185893485	2400	0.0421047427653	2122	0.0110182243175	2614	FIP1L1	false	FIP1L1
1226	0.0	0.00627874373577	7879	0.0112706539123	7781	0.019797413771	7415	0.0322119104225	6674	0.00299863397308	7796	DSN1	false	DSN1
1228	0.0	0.0659780037242	521	0.0625504249933	559	0.052808206641	900	0.0417857285657	2312	0.0498604176481	545	SQSTM1	false	SQSTM1
1230	0.0	0.0200935179641	3001	0.0320000004069	2734	0.0438158423689	2115	0.0450884638917	1143	0.00958589897179	3089	PLOD3	false	PLOD3
1232	0.0	0.0223288310824	2583	0.0313894931904	2820	0.0359302911909	3612	0.0339755649047	6021	0.0116375435749	2450	HOMER3	false	HOMER3
1234	0.0	0.0202274005136	2980	0.0332729631811	2564	0.0473392595854	1551	0.0494669541162	637	0.0096819114515	3062	ATP5J2	false	ATP5J2
1236	0.0	0.0369448790235	1168	0.0485135104357	1100	0.0507600403571	1086	0.0419135265088	2237	0.0202806229832	1198	TOMM20	false	TOMM20
1238	0.0	0.00892912356746	6464	0.0159960109925	6154	0.0261141475199	5704	0.0365280459557	4983	0.00385152483336	6714	HMGXB4	false	HMGXB4
1240	0.0	0.0334326532952	1402	0.0405996866178	1741	0.0417071703592	2494	0.0383154451725	4150	0.0199430847699	1231	WDR5	false	WDR5
1242	0.0	0.0120909279444	5055	0.0215525892999	4630	0.032993230579	4205	0.0409594107258	2778	0.00508047286525	5620	INTS7	false	INTS7
1244	0.0	0.0682507928696	511	0.0742920700648	494	0.0657200735942	508	0.048892025965	678	0.0432741038696	586	TCTN3	false	TCTN3
1246	0.0	0.0454036038832	846	0.0636001025458	553	0.0691872902891	461	0.0508375168907	555	0.0231586749242	1037	UQCRQ	false	UQCRQ
1248	0.0	0.00314527757648	10605	0.00574668486944	10508	0.0109221769329	10255	0.0225041291802	9695	0.0015430261418	10646	TBC1D14	false	TBC1D14
1250	1.0	0.866170217388	118	0.750557404234	118	0.564821134785	120	0.24912159114	120	0.944281585503	119	COLGALT1	false	COLGALT1
1252	0.0	0.0147985574421	4183	0.0235048448175	4220	0.0329248061438	4224	0.0386925975081	3967	0.00705970470191	4208	SFXN3	false	SFXN3
1254	0.0	0.00204480366441	11512	0.00353317198782	11833	0.00649473957352	12036	0.0139951416775	12096	0.00113363985731	11245	DPH7	false	DPH7
1256	0.0	0.00335883024748	10417	0.00499821772371	10932	0.00692012275589	11842	0.0113032072668	12843	0.00168435211107	10326	C1QTNF6	false	C1QTNF6
1258	0.0	8.72675771136E-4	13249	0.00236460209049	12860	0.00551189530271	12541	0.0134849461788	12227	1.90048302435E-4	13682	NANP	false	NANP
1260	0.0	0.00215497561939	11415	0.00540194941633	10710	0.0119359620669	9896	0.0254724620213	8882	5.45933374262E-4	12116	EME1	false	EME1
1262	0.0	0.00947976338282	6155	0.0166020931055	5941	0.0251873066463	5945	0.0332101466676	6313	0.004001185835	6496	GOLGA6A	false	GOLGA6A
1264	0.0	0.00537072271875	8509	0.0106610019786	8025	0.0195866133078	7475	0.0318524313788	6815	0.00214317268089	8804	TIMM23	false	TIMM23
1266	0.0	0.0233768053121	2433	0.0330467657477	2587	0.0386423982527	3039	0.037276695767	4636	0.0122058924782	2324	MAP1LC3B	false	MAP1LC3B
1268	0.0	0.0189100389832	3200	0.0254711082665	3819	0.0305670817409	4684	0.0334326358677	6224	0.0107683694887	2744	GATA1	false	GATA1
1270	1.0	0.438691711726	422	0.212262660082	421	0.0800538173174	420	0.044944198728	1180	0.712928401273	422	STAT1	false	STAT1
1273	0.0	0.00540532051489	8487	0.0108229302148	7947	0.0200786152222	7334	0.0324289792606	6594	0.00234065561224	8447	NACC1	false	NACC1
1275	0.0	0.0105617590718	5657	0.016859823459	5862	0.0258870299387	5766	0.0352095891493	5534	0.00560437199727	5135	PPARGC1A	false	PPARGC1A
1277	0.0	0.00229897525267	11288	0.00609927812455	10322	0.0135084332123	9335	0.0269839773059	8422	5.12828901491E-4	12189	NR1I3	false	NR1I3
1279	0.0	0.0362380939454	1217	0.043265501059	1492	0.0429690532924	2248	0.0381184956937	4250	0.0219876123807	1100	CDKN2A	false	CDKN2A
1281	0.0	0.0340444504755	1368	0.0434210680776	1480	0.044493446297	2015	0.0390862772343	3736	0.0193095778916	1282	USP11	false	USP11
1283	0.0	0.0203791419065	2952	0.0311228900201	2864	0.0396928767774	2860	0.0406299160397	2943	0.00959630643021	3087	NF1	false	NF1
1285	0.0	0.0203428939945	2959	0.0309635441023	2895	0.0397673516092	2838	0.0406246460255	2947	0.00996487744709	2983	TUBA3C	false	TUBA3C
1287	0.0	0.0284306350809	1806	0.0384158281507	1957	0.0398280861476	2820	0.032284777484	6649	0.0147549984342	1820	GOPC	false	GOPC
1289	0.0	0.00496139926713	8893	0.00964476407255	8507	0.0179892234446	7924	0.0312770744466	7026	0.00204093471204	9109	TULP3	false	TULP3
1291	0.0	0.015926699854	3880	0.0247450573505	3962	0.0338511331942	4019	0.0393056470956	3635	0.00787517864757	3771	KLHL40	false	KLHL40
1293	0.0	0.0653074047138	527	0.0796505914806	477	0.0740596702286	437	0.050404490893	578	0.0372263530464	657	NDUFS1	false	NDUFS1
1295	0.0	0.0219220099092	2652	0.0332707956994	2565	0.0415254893344	2526	0.0388823490881	3842	0.0105414852038	2811	TRIML2	false	TRIML2
1297	0.0	0.00543082263084	8470	0.00988671574971	8391	0.0162032499143	8464	0.0253142141702	8931	0.00222735015867	8631	WDR45B	false	WDR45B
1299	0.0	0.0292404347354	1731	0.046020340029	1279	0.0576676908241	654	0.0496884792645	624	0.0133109417355	2092	NDUFA2	false	NDUFA2
1301	1.0	0.0612759599205	553	0.039849069547	1810	0.0362661377972	3535	0.0319105249199	6794	0.24549311764	493	RNF123	false	RNF123
1303	0.0	0.00104859390348	12877	0.00296375145029	12276	0.00712017803992	11738	0.0171943313936	11205	2.18619306773E-4	13440	PADI3	false	PADI3
1305	0.0	0.00235538728743	11239	0.00558124006285	10611	0.0112915302177	10124	0.0225450663722	9684	5.9629000357E-4	11999	ARHGEF16	false	ARHGEF16
1307	0.0	0.0215129785231	2709	0.0367884010348	2133	0.0549222707644	779	0.0671891353996	295	0.00944633681197	3144	CDH19	false	CDH19
1309	0.0	0.0194377589829	3115	0.032693511092	2644	0.0446127152793	1996	0.043308896081	1607	0.00827366481639	3608	SPTA1	false	SPTA1
1312	0.0	0.00653292051761	7732	0.0100309979393	8321	0.0147685442052	8946	0.0239451214986	9286	0.00328809506734	7502	TRIM22	false	TRIM22
1314	0.0	0.00976059776512	6016	0.0140718164907	6775	0.0203571447374	7243	0.0305658388568	7254	0.00558171739378	5156	CIITA	false	CIITA
1316	0.0	7.7131256871E-4	13478	0.00197831755457	13292	0.00439572438138	13186	0.0103120404614	13164	1.78653873083E-4	13798	CACUL1	false	CACUL1
1318	0.0	0.0569294037266	592	0.0558034533358	728	0.0492517475711	1263	0.040916726964	2802	0.0422325143544	595	PCBP1	false	PCBP1
1321	0.0	0.0142833210248	4338	0.0234637232506	4228	0.0337211622887	4053	0.0389200362509	3821	0.00670683497501	4403	ZNF451	false	ZNF451
1323	0.0	0.0656699419696	525	0.0601387735812	600	0.0532407460106	873	0.0434122624315	1570	0.0653272990317	505	EGLN3	false	EGLN3
1325	0.0	0.0205128181632	2921	0.0296230261019	3101	0.0360097048582	3591	0.037220923422	4658	0.0102887790144	2895	TRIB3	false	TRIB3
1327	0.0	0.0233582144551	2437	0.0347207148317	2383	0.0435472260289	2158	0.0417100878543	2366	0.0120736047702	2351	KPNA4	false	KPNA4
1329	0.0	0.0219803683483	2637	0.0343209355568	2442	0.044347750208	2036	0.0438534381382	1424	0.010052097039	2952	EIF3K	false	EIF3K
1331	0.0	0.0594683788449	567	0.0548416180133	775	0.0489901264432	1304	0.0407860762529	2866	0.0632214751467	507	ESR2	false	ESR2
1333	0.0	0.0560547551034	613	0.0595385480573	613	0.0533399585198	863	0.0421628700017	2089	0.0368349597779	661	DCPS	false	DCPS
1335	0.0	0.0422560847985	959	0.0448485306229	1379	0.042522406926	2329	0.0383756429151	4107	0.0289892949122	807	TP53BP1	false	TP53BP1
1338	0.0	0.051753663396	698	0.0546792812983	781	0.0494441534582	1241	0.0411776624749	2664	0.0341331591341	700	MDC1	false	MDC1
1340	0.0	0.015146939458	4100	0.0215262411924	4639	0.0281602711134	5210	0.034573473495	5776	0.00842138288539	3547	SP3	false	SP3
1342	0.0	0.0257806507736	2115	0.0344497307304	2426	0.0397025891663	2857	0.0394336002376	3568	0.0141321630862	1925	TET2	false	TET2
1345	0.0	0.0243166469293	2284	0.0377233882754	2036	0.0476818051333	1503	0.0436867548402	1473	0.0117268063585	2433	GBAS	false	GBAS
1347	1.0	0.656612324392	318	0.438326367755	315	0.208688788289	315	0.0543585845237	435	0.843688405157	321	DNAJC11	false	DNAJC11
1349	0.0	0.071393846358	502	0.0781422358534	481	0.0676097915183	482	0.0484041078848	719	0.0452250403951	574	HADHB	false	HADHB
1351	0.0	0.0677469025484	515	0.075698380915	487	0.0666845976068	492	0.0480910916516	753	0.041317279835	610	VDAC2	false	VDAC2
1353	0.0	0.0651056689433	530	0.0754100670457	490	0.0681401974527	474	0.0489067489234	677	0.0386083005948	635	VDAC3	false	VDAC3
1356	0.0	0.01599215573	3868	0.0247732468764	3960	0.0335052098335	4105	0.0370823306701	4724	0.00796066898111	3739	MAD1L1	false	MAD1L1
1359	0.0	0.0232006939656	2466	0.0353311026305	2314	0.0430005070351	2242	0.0390867293003	3735	0.0109108326955	2677	PAK7	false	PAK7
1361	0.0	0.0203255656836	2964	0.0323390141546	2690	0.0418437161833	2458	0.0406097087944	2956	0.00924140757803	3239	XRCC1	false	XRCC1
1363	0.0	0.0723285669297	499	0.0657647029824	533	0.0541821181629	819	0.0422003174547	2065	0.0574561069358	516	RPA2	false	RPA2
1366	0.0	0.0147243450476	4198	0.0232975065121	4263	0.0325045072678	4305	0.0381860144002	4211	0.00708836597559	4188	ORC2	false	ORC2
1369	0.0	0.0114410707807	5287	0.0189631175279	5247	0.0285746287111	5122	0.0383733889324	4108	0.0053229534707	5401	KIN	false	KIN
1371	0.0	0.0218206739383	2672	0.0325342421858	2668	0.0410498585908	2606	0.0410035036373	2758	0.0111168153593	2584	ORC1	false	ORC1
1373	0.0	0.0139646228238	4433	0.0214954374047	4645	0.0295112566973	4906	0.0367578209254	4884	0.00684246047487	4323	ORC4	false	ORC4
1375	0.0	0.00537804339677	8505	0.0121882434862	7418	0.0234539593238	6387	0.0361070455541	5148	0.00171603674003	10238	ORC5	false	ORC5
1377	0.0	0.0448471133623	862	0.0548355060177	776	0.0529922412712	890	0.0417219705729	2358	0.0258437924243	911	MCM3	false	MCM3
1379	0.0	0.029840973638	1677	0.0411605234078	1679	0.0469068679651	1614	0.0423414311763	1997	0.0161060099044	1623	MCM4	false	MCM4
1382	0.0	0.0209991952696	2807	0.032968061108	2602	0.0461903489967	1725	0.0520897682724	499	0.0103938303258	2857	HERPUD1	false	HERPUD1
1384	0.0	0.0113435502988	5337	0.0195608559026	5085	0.0309793860238	4612	0.0437150977524	1468	0.00518741616075	5522	ACP5	false	ACP5
1386	0.0	0.0169470188021	3628	0.0268841126817	3557	0.0362664326938	3534	0.0390849053825	3739	0.00795998027822	3741	GOLM1	false	GOLM1
1388	0.0	0.0564592788657	608	0.0574026264489	680	0.0487466554357	1351	0.0389514511186	3806	0.0382770364477	639	COPS6	false	COPS6
1390	0.0	0.0161552148518	3827	0.0262724327032	3667	0.0359619707715	3601	0.0378320412674	4384	0.00735495781785	4051	RBM48	false	RBM48
1392	0.0	0.0364941237252	1201	0.0466154362438	1227	0.0484616133902	1394	0.0415429258034	2474	0.0209134956033	1157	RPLP1	false	RPLP1
1394	0.0	0.0156495684575	3967	0.0274125546704	3466	0.0390191448351	2977	0.0417504733444	2335	0.00639041395003	4589	UNC119	false	UNC119
1396	0.0	0.00732776415069	7307	0.0138625472066	6850	0.0238255447736	6296	0.0342650584151	5895	0.0031887761308	7604	MED31	false	MED31
1398	0.0	0.0289071804621	1760	0.0406675415681	1732	0.0474271767448	1534	0.0434987259128	1541	0.014939281628	1786	CRMP1	false	CRMP1
1400	0.0	0.0527248488478	675	0.051019204719	959	0.0460218834314	1755	0.0397228459943	3417	0.0408490789489	615	EEF1A1	false	EEF1A1
1402	0.0	0.0447452936265	867	0.0484534143932	1106	0.0451167446347	1912	0.0391902781875	3685	0.0296448677996	784	GAPDH	false	GAPDH
1404	0.0	0.0152964135521	4055	0.0270504926658	3529	0.0396591624984	2865	0.0431392593373	1661	0.00628036665867	4641	KIAA1377	false	KIAA1377
1406	0.0	0.0237307364698	2385	0.0345908519645	2401	0.0396937207199	2859	0.0366227522186	4940	0.0113219544876	2531	LRIF1	false	LRIF1
1408	0.0	0.0217606932753	2678	0.0328247898341	2623	0.0416986979279	2498	0.0410985382366	2714	0.0105846424821	2793	UTP14A	false	UTP14A
1410	1.0	0.589677018845	361	0.352911237017	365	0.141208364661	368	0.0416630342567	2397	0.809248018524	361	TLE1	false	TLE1
1412	0.0	0.0392421639278	1074	0.0482795551781	1116	0.0502014955015	1148	0.0438732066115	1416	0.0237631325978	1004	TUBB2A	false	TUBB2A
1414	0.0	0.0528077753397	673	0.0561580092942	711	0.0509873052078	1055	0.0416978827011	2373	0.0355314829883	681	PRKDC	false	PRKDC
1416	0.0	0.0447320461446	868	0.0465923191522	1232	0.0451452090746	1908	0.0397040298918	3421	0.0343356078212	694	XRCC6	false	XRCC6
1418	0.0	0.0679265849403	513	0.0624553824732	562	0.0530324509367	885	0.0419735032242	2200	0.0549908775849	521	RPA1	false	RPA1
1420	0.0	0.00630912975328	7862	0.0116356461228	7640	0.0187371797787	7734	0.028095112043	8064	0.00245803852877	8289	UNG	false	UNG
1422	0.0	0.00582937923867	8170	0.0112508288804	7789	0.0195788528167	7479	0.0315703154401	6923	0.00225756476403	8569	RPA4	false	RPA4
1424	0.0	0.00875539236815	6563	0.0127549641218	7207	0.0183247049839	7831	0.0280545883554	8082	0.00468026220869	5908	SERTAD3	false	SERTAD3
1426	1.0	0.813650932163	179	0.66319395264	180	0.445127232741	180	0.151566156991	179	0.920896585756	177	XPA	false	XPA
1428	0.0	0.0162061388992	3811	0.0239634911517	4123	0.0323252841269	4349	0.0385650916788	4027	0.00830315176214	3597	RAD52	false	RAD52
1430	0.0	0.0650182681715	534	0.0647080369748	544	0.0554104718754	741	0.0427486507799	1808	0.0462282438708	567	RPA3	false	RPA3
1433	0.0	0.0241516350494	2321	0.0316509323286	2785	0.036359479406	3515	0.0379150387833	4346	0.0135619991914	2036	MEN1	false	MEN1
1435	0.0	0.0150196209663	4132	0.0222914528356	4467	0.0289784891288	5046	0.0345527664597	5783	0.00752256223343	3959	RAD9A	false	RAD9A
1437	0.0	0.00773980050411	7099	0.0123672411094	7362	0.0188742541366	7690	0.0295112374928	7619	0.00366669752427	7015	RAD1	false	RAD1
1439	0.0	0.0301231617476	1652	0.042712256908	1548	0.0494730816312	1229	0.0429336200876	1738	0.0152685359008	1739	HUS1	false	HUS1
1441	0.0	0.00445553990893	9418	0.00897276420465	8867	0.0164560923345	8385	0.0279091712124	8137	0.00177834118596	10069	FANCM	false	FANCM
1443	1.0	0.764159633555	231	0.586916197471	232	0.353257740126	230	0.0987231729577	231	0.897868248456	231	FYCO1	false	FYCO1
1445	0.0	0.0224283120794	2574	0.0344641284396	2418	0.0444370461854	2023	0.0433654698667	1583	0.0112473096234	2555	RB1CC1	false	RB1CC1
1447	0.0	0.0100528314939	5882	0.0193021183985	5154	0.0305856863941	4677	0.0381643275663	4228	0.00356178156744	7158	CHD1L	false	CHD1L
1449	0.0	0.030670241817	1598	0.0410278255271	1694	0.0447324681704	1970	0.0397020330044	3422	0.0167463664447	1551	ATR	false	ATR
1451	1.0	0.846123511399	147	0.714968426602	151	0.51105358468	153	0.196742738482	158	0.93568343045	146	PRIM1	false	PRIM1
1453	0.0	0.0315837872497	1530	0.0416498940891	1636	0.0452578499627	1883	0.0407741240429	2871	0.01752037841	1470	HNRNPUL1	false	HNRNPUL1
1456	0.0	0.0157339276613	3941	0.0252546541979	3870	0.034799091157	3830	0.0385400274946	4031	0.00766422190957	3866	RFWD3	false	RFWD3
1458	0.0	0.0518244245231	697	0.0539309453941	814	0.047685755153	1501	0.0395298274261	3503	0.0349049940817	689	PCNA	false	PCNA
1460	0.0	0.0197071094078	3074	0.0311362080254	2861	0.04198132426	2434	0.0422446133613	2044	0.00977506317037	3040	GTF2H1	false	GTF2H1
1462	0.0	0.0409694550219	1005	0.0620846430301	565	0.0749596346977	435	0.0591498597766	352	0.0197173223387	1243	BID	false	BID
1464	0.0	0.0507118688529	718	0.0581634652466	658	0.0532802347097	871	0.0427814401267	1795	0.0307948096846	755	APC	false	APC
1466	0.0	0.0234396401962	2426	0.0350938413051	2341	0.0439908558179	2087	0.0421469025342	2100	0.0115985483078	2461	NEURL4	false	NEURL4
1470	0.0	0.0275728911463	1903	0.0413089175397	1663	0.049040377221	1297	0.0430933976147	1678	0.0130662579726	2138	POLD1	false	POLD1
1472	1.0	0.29847602377	451	0.112069406763	456	0.0489737240775	1308	0.0411102215818	2707	0.607267487886	451	DDX1	false	DDX1
1474	1.0	0.439526608897	421	0.212315634067	420	0.0815445290615	418	0.0451379256557	1133	0.715245418376	421	PPIA	false	PPIA
1476	1.0	0.599048556833	353	0.368088230015	353	0.158527332583	352	0.0511464244787	533	0.81318518018	353	PMPCB	false	PMPCB
1478	0.0	0.0030293159115	10693	0.00718768726381	9759	0.0146422426527	8985	0.0281912563303	8028	7.7210772522E-4	11770	NUDT5	false	NUDT5
1480	0.0	0.0273389525734	1932	0.0351891753605	2330	0.0394366650556	2906	0.0397953166201	3386	0.0154133241969	1712	UBXN1	false	UBXN1
1483	1.0	0.479825866995	409	0.247233695508	408	0.0956497327759	404	0.047860324012	776	0.741374412566	409	ATP6V1A	false	ATP6V1A
1487	0.0	0.0495830170686	742	0.0521403829616	896	0.0473796627729	1545	0.0402241881906	3159	0.0331985798482	712	PAN2	false	PAN2
1489	0.0	0.0147644618807	4189	0.0251736356246	3883	0.0357709857387	3638	0.0395759846218	3479	0.006290958172	4640	SDF4	false	SDF4
1491	0.0	0.031799393081	1518	0.0440836553554	1429	0.0505512174683	1114	0.0441099768917	1353	0.016693484209	1557	EIF4G2	false	EIF4G2
1493	0.0	0.00855238837554	6675	0.014745584268	6578	0.0236319003887	6342	0.0376392367451	4479	0.00377763001922	6833	CFB	false	CFB
1495	0.0	0.00498630285024	8864	0.00943036504594	8619	0.016494021305	8372	0.027807440096	8175	0.00202635961851	9159	SLC17A9	false	SLC17A9
1497	0.0	0.036853202339	1176	0.042398015224	1568	0.0416143269688	2513	0.03811846625	4251	0.0226611183668	1057	CALCOCO2	false	CALCOCO2
1499	0.0	0.0299472631901	1670	0.0421811339445	1582	0.049066592703	1291	0.0434026592882	1574	0.0157581844901	1662	MARCKS	false	MARCKS
1501	0.0	0.0144114161751	4294	0.0241523376415	4080	0.0342053888142	3939	0.0393226181464	3620	0.00622882173752	4666	PFDN2	false	PFDN2
1503	1.0	0.492409694883	406	0.254824876811	407	0.0896950921705	410	0.0380219340521	4305	0.75000078319	406	PRKACA	false	PRKACA
1505	0.0	0.0122309962209	5012	0.0206035035847	4849	0.0309951070854	4604	0.0387081421527	3957	0.00561167027344	5130	ANP32A	false	ANP32A
1507	0.0	0.0102852279612	5776	0.0174984086211	5665	0.0276773460747	5332	0.0368969253517	4821	0.00514741897304	5554	ARPC1B	false	ARPC1B
1509	0.0	0.0144416420836	4288	0.0240596383156	4104	0.0338809423712	4012	0.0389254835586	3818	0.00627521790436	4646	ARPC2	false	ARPC2
1511	0.0	0.0274017647437	1924	0.0387061449851	1931	0.044798771752	1959	0.0414487386346	2527	0.0139001343766	1971	CALU	false	CALU
1513	0.0	0.0226944248105	2533	0.0312030833106	2849	0.0359428100355	3608	0.0369943238766	4769	0.0118095510392	2417	PPP2R5D	false	PPP2R5D
1515	0.0	0.0135094917403	4584	0.0208634714073	4786	0.0290731582858	5018	0.03585567644	5270	0.00669641385277	4412	SH3GLB1	false	SH3GLB1
1517	0.0	0.0106591339423	5615	0.0197970640201	5031	0.031203050798	4563	0.0384748696452	4057	0.00444258935649	6072	TPD52L2	false	TPD52L2
1519	0.0	0.00994513127824	5929	0.0182952803713	5431	0.0295933978556	4878	0.0395140545327	3516	0.00406914192262	6396	TPRKB	false	TPRKB
1521	0.0	0.0516474291898	699	0.0481088805396	1124	0.0427832316102	2279	0.0372268872957	4654	0.0420339361699	597	UBQLN2	false	UBQLN2
1523	0.0	0.04359544498	902	0.0475957939035	1164	0.0448735385962	1948	0.0390374064326	3763	0.0291840774855	798	PARP1	false	PARP1
1525	0.0	0.0469225820461	808	0.0499823390255	1015	0.0481862645377	1438	0.0420708126366	2141	0.0332738395324	711	HNRNPM	false	HNRNPM
1527	0.0	0.00496702782207	8887	0.00824312626828	9235	0.0123050496577	9773	0.0194669949393	10573	0.00217069878194	8745	SMARCAL1	false	SMARCAL1
1529	0.0	0.0396698942318	1055	0.0417097150659	1629	0.0408205407935	2643	0.0382167428701	4188	0.0283202867519	824	MYH9	false	MYH9
1531	0.0	0.0072509262763	7345	0.0107704857176	7974	0.0162399408807	8453	0.0259476771037	8738	0.00413865801779	6323	PARP14	false	PARP14
1533	0.0	0.0159823108011	3871	0.0266894972775	3601	0.0378846086454	3225	0.0408579006138	2836	0.00726661526748	4099	LIG3	false	LIG3
1535	0.0	0.0083756585157	6772	0.0165447794767	5964	0.0275350475044	5368	0.0367542067333	4887	0.00298764960941	7807	TOP3A	false	TOP3A
1537	0.0	0.00963211735689	6081	0.0157074925173	6266	0.0234747539511	6383	0.0323068401624	6639	0.00467351436821	5913	FBXO18	false	FBXO18
1539	0.0	0.018285933982	3313	0.0280565219136	3357	0.0379051063163	3221	0.0415459354888	2469	0.00958112779819	3092	DHX36	false	DHX36
1541	0.0	0.0106174809286	5638	0.0163531638911	6037	0.024758752101	6047	0.0362841881437	5072	0.00567375583026	5066	DNA2	false	DNA2
1544	0.0	0.0128611572046	4785	0.0216714208739	4604	0.0317414674815	4451	0.0385115137395	4043	0.00573638342717	5012	HLTF	false	HLTF
1546	0.0	0.0564345896976	609	0.0693551135483	513	0.0638361983572	522	0.0442137667593	1327	0.0314501109817	741	XRN2	false	XRN2
1548	0.0	0.0478937480875	785	0.0514898739006	932	0.0489841716949	1307	0.042064826744	2145	0.0328053740308	715	HNRNPD	false	HNRNPD
1550	0.0	0.04780149246	787	0.0549858539765	767	0.0518069024642	978	0.0413299828359	2594	0.0298732758092	779	GTF2I	false	GTF2I
1552	0.0	0.0279303230417	1858	0.04074085378	1719	0.0477172139622	1499	0.0416115808941	2432	0.0141025345526	1935	MYH10	false	MYH10
1554	0.0	0.0436522182578	901	0.0467677513228	1219	0.0446970020178	1982	0.0400501268538	3253	0.0293885234647	789	IQGAP1	false	IQGAP1
1556	0.0	0.0217536889728	2679	0.0333127740219	2557	0.0433727342532	2192	0.044769265509	1210	0.0105468579119	2804	CDKN2AIP	false	CDKN2AIP
1558	0.0	0.0523785982497	687	0.0578040058414	667	0.0543426905312	808	0.0449332960374	1182	0.0343870873524	693	SFPQ	false	SFPQ
1560	0.0	0.00239938762994	11210	0.00559895327853	10599	0.0113618161344	10098	0.0228247306414	9602	6.31857792714E-4	11942	RMI1	false	RMI1
1562	0.0	0.0273906624664	1927	0.037867151536	2023	0.0458936455132	1773	0.0466370437335	907	0.015355635295	1724	MSI2	false	MSI2
1564	0.0	0.0105219481788	5677	0.0191531802583	5206	0.0300294027895	4775	0.038090209537	4270	0.00426573071866	6209	RTEL1	false	RTEL1
1566	0.0	0.0425804288437	938	0.0488379313108	1080	0.0473657129915	1549	0.0402582863996	3141	0.0271629803111	866	XRCC5	false	XRCC5
1568	0.0	0.0227248076674	2527	0.0319550404747	2743	0.0381918507108	3155	0.0383186395027	4148	0.0119820380275	2383	TIAL1	false	TIAL1
1571	0.0	0.0604895019453	558	0.0559924177184	721	0.0503175461617	1138	0.0431237191955	1665	0.0505631549659	541	FUS	false	FUS
1573	0.0	0.00712569633303	7415	0.0148290841527	6541	0.0263863343695	5639	0.036832725377	4853	0.00255976503342	8167	MPG	false	MPG
1575	0.0	0.0565865080625	602	0.0556798996549	733	0.0487699626591	1346	0.0412030311064	2657	0.0402965747439	620	TARDBP	false	TARDBP
1577	0.0	0.0327589515889	1448	0.0424400405998	1564	0.0461690585006	1729	0.0420910526108	2130	0.0192958179096	1287	HNRNPA0	false	HNRNPA0
1579	0.0	0.00917578472693	6330	0.0158004570263	6231	0.0242268833721	6194	0.0340778225946	5978	0.00397181165459	6537	PARP9	false	PARP9
1581	0.0	0.039380101255	1071	0.0449926304679	1367	0.0458517297769	1785	0.0418587554095	2261	0.0259774001325	906	HNRNPA2B1	false	HNRNPA2B1
1583	0.0	0.00461900891196	9263	0.00825205580456	9229	0.0142338569113	9098	0.0255127973015	8869	0.00203083755469	9150	ANXA2P2	false	ANXA2P2
1585	0.0	0.0141012544503	4392	0.0232149050518	4279	0.0336622825559	4066	0.0401180747764	3217	0.00668877425551	4416	PURB	false	PURB
1587	0.0	0.0145434123976	4250	0.0241117492166	4090	0.0340032928891	3981	0.0375274647227	4521	0.00655629527789	4491	PNKP	false	PNKP
1589	0.0	0.0288351592912	1771	0.0404218583997	1758	0.0469288614172	1610	0.0425625044422	1883	0.0151937403586	1754	MSH2	false	MSH2
1591	0.0	0.0277185062624	1881	0.0397907811947	1821	0.0453005248746	1875	0.040161532927	3192	0.0137905433386	1995	RFC5	false	RFC5
1593	0.0	0.0316179233693	1526	0.0412851232952	1667	0.0449835198671	1931	0.0420692962769	2143	0.0169613380027	1527	RBM4	false	RBM4
1596	0.0	0.0262812645795	2044	0.0404554230624	1753	0.0493636453647	1250	0.045731368571	1050	0.0121474026682	2334	RBFOX2	false	RBFOX2
1598	0.0	0.0126956927587	4834	0.0230169291244	4315	0.0349815876864	3790	0.041254191688	2625	0.00499776771855	5680	MSH3	false	MSH3
1600	0.0	0.039714945787	1051	0.0423609520813	1571	0.0414719930282	2532	0.0383587330178	4121	0.0279603497312	834	FLNA	false	FLNA
1602	0.0	0.0242576797638	2294	0.0370593147353	2117	0.0462864791098	1710	0.0434024159179	1575	0.0114371665325	2504	EIF2S1	false	EIF2S1
1604	1.0	0.191306486996	475	0.0756372520321	489	0.0501448638522	1152	0.0408550289827	2838	0.487227262686	476	ACTB	false	ACTB
1606	1.0	0.0868867470283	491	0.0486367284994	1092	0.0444877766633	2017	0.0402774959604	3131	0.31042606347	489	HNRNPA1	false	HNRNPA1
1608	0.0	0.0287100355005	1782	0.0378097313755	2027	0.0421399291354	2413	0.0401360154542	3205	0.0162936880417	1606	NUDT21	false	NUDT21
1610	0.0	0.0444949957476	875	0.0590717875648	628	0.0619717497839	547	0.04839013217	723	0.0240695314096	990	HNRNPAB	false	HNRNPAB
1612	0.0	0.00795742590693	6982	0.0132586760118	7062	0.0201531975806	7306	0.0289888467229	7792	0.00363641032729	7076	KCNAB2	false	KCNAB2
1614	0.0	0.0267375734754	1998	0.0376484712716	2049	0.0447211340107	1974	0.0433535851701	1590	0.014122497423	1927	YTHDF1	false	YTHDF1
1616	0.0	0.0389627230998	1083	0.0500249488026	1012	0.0505813528421	1108	0.0406046689831	2960	0.0211778398408	1142	XRN1	false	XRN1
1618	0.0	0.0158306287835	3910	0.0250588905824	3905	0.0356372070515	3666	0.0421636162073	2087	0.00792105567395	3757	YTHDF3	false	YTHDF3
1620	0.0	0.0275680188928	1905	0.0383154378548	1969	0.0439921564411	2086	0.0412242612191	2644	0.0145391959344	1852	SNRNP200	false	SNRNP200
1622	0.0	0.0382543379614	1117	0.0437017901314	1457	0.0432934319291	2205	0.0401138909697	3222	0.0241465135147	988	NONO	false	NONO
1624	0.0	0.015165724421	4093	0.024008649159	4116	0.033437498233	4121	0.0390050869119	3784	0.00739676023024	4030	INTS6	false	INTS6
1626	0.0	0.0358987925742	1243	0.0470992864483	1195	0.0499207060778	1182	0.0423741756957	1976	0.0196409081116	1251	C14orf166	false	C14orf166
1629	0.0	0.0431509800036	913	0.0485540342563	1097	0.0453679759432	1861	0.0395213239524	3512	0.0265815565461	887	CSNK1A1	false	CSNK1A1
1632	0.0	0.0403265042554	1032	0.0471675921326	1190	0.0465415313415	1667	0.0412198658491	2650	0.0248916322583	950	RBM14	false	RBM14
1634	0.0	0.0119864846822	5091	0.0177536676363	5591	0.024929297227	5998	0.0341280641265	5956	0.00633819359937	4620	DTX3L	false	DTX3L
1636	0.0	0.0281215925219	1835	0.0403729383238	1764	0.0476099848927	1514	0.0425946036054	1871	0.0145203293363	1857	FUBP3	false	FUBP3
1640	0.0	0.0442515626367	886	0.0514619625193	935	0.0497504547845	1201	0.0418067895795	2299	0.0275803501662	849	RPLP0	false	RPLP0
1642	0.0	0.0296390017785	1703	0.0432787104746	1491	0.052455690083	930	0.0465176907053	924	0.0149507754852	1784	RAVER1	false	RAVER1
1644	0.0	0.0205363881997	2915	0.0273302829907	3482	0.0324026889087	4330	0.034120020169	5961	0.0120497788996	2359	ACTA2	false	ACTA2
1646	0.0	0.0426941409475	930	0.0494659314295	1036	0.048409953627	1404	0.0421596760832	2092	0.0266649782661	883	PTBP1	false	PTBP1
1648	0.0	0.0473236242355	794	0.0438286502252	1452	0.0408119593591	2644	0.0369863770049	4774	0.0430291054623	588	EWSR1	false	EWSR1
1650	0.0	0.0389264476664	1087	0.0458599245336	1300	0.0456400060141	1815	0.0398580675144	3351	0.0244713344298	975	PRDX1	false	PRDX1
1652	1.0	0.51863136237	391	0.282131634911	391	0.107907136876	392	0.0448810183407	1193	0.766034938263	391	IMPDH2	false	IMPDH2
1654	0.0	0.00771472947167	7113	0.0146425821117	6607	0.0250310796398	5972	0.0380750965393	4276	0.003130376143	7667	PARP12	false	PARP12
1656	0.0	0.00364864973351	10193	0.00647987508165	10132	0.0119349823518	9898	0.0233087396791	9455	0.00194357120333	9489	RNASEH1	false	RNASEH1
1658	0.0	0.00627938258599	7877	0.011569546776	7665	0.0190245371295	7654	0.0299836673122	7452	0.00247770035731	8253	SLFN11	false	SLFN11
1660	0.0	0.0265277302203	2020	0.0367701688533	2137	0.0413848646771	2548	0.0380177351925	4306	0.0136105730167	2029	RAB11B	false	RAB11B
1662	0.0	0.0398489629349	1045	0.0467076526506	1224	0.0467489357685	1639	0.0411550925797	2679	0.0248911624308	951	RPL7	false	RPL7
1664	0.0	0.0307190323274	1597	0.0376879889463	2041	0.0396077331166	2876	0.0371076695791	4712	0.0185468297879	1353	EEF1A2	false	EEF1A2
1666	0.0	0.0138591943097	4477	0.022569955055	4404	0.0324913324037	4309	0.0399662649633	3293	0.00643360360501	4562	RAB13	false	RAB13
1668	0.0	0.012978658194	4747	0.0194688126799	5106	0.0274124935552	5397	0.0368370165714	4850	0.00682810031292	4336	SERPINB12	false	SERPINB12
1670	0.0	0.0462307939204	823	0.0560391608205	717	0.0550701560709	767	0.0431208953421	1667	0.0275993883001	848	ANXA2	false	ANXA2
1672	0.0	0.00484232299734	9014	0.00868963744753	9001	0.0152163567928	8781	0.0266580317475	8529	0.00244570541497	8307	NTHL1	false	NTHL1
1674	0.0	0.0326807875061	1452	0.0383954340858	1959	0.0411796064451	2583	0.0405016729738	3022	0.0211634732104	1144	TAF15	false	TAF15
1676	0.0	0.0138338383159	4486	0.0246863334897	3971	0.0374708150177	3315	0.0439822454706	1390	0.0058513810623	4926	NTPCR	false	NTPCR
1678	0.0	0.0282734974977	1820	0.0398268377659	1814	0.0453325981108	1866	0.0407840624346	2867	0.0143889197983	1880	DAZAP1	false	DAZAP1
1680	0.0	0.0255023993162	2150	0.0375089124151	2074	0.0468571615572	1624	0.0446192876027	1241	0.0130382118703	2145	YTHDF2	false	YTHDF2
1682	0.0	0.0112759899245	5364	0.0200911149335	4972	0.0314719158125	4511	0.0405382068241	3000	0.00487002758761	5774	CELF1	false	CELF1
1684	0.0	0.00292462978448	10780	0.00516090244296	10841	0.00924921736024	10888	0.0184876349784	10841	0.00145801127086	10794	ESRP2	false	ESRP2
1686	0.0	0.0442272025541	887	0.0561060765349	712	0.0563317262022	700	0.044291174561	1312	0.024728254588	962	HNRNPDL	false	HNRNPDL
1688	0.0	0.0455840455228	841	0.0490563151411	1065	0.0472720152077	1560	0.0417210015061	2359	0.0311223393374	748	MATR3	false	MATR3
1690	0.0	0.0386248496094	1104	0.0455798600609	1326	0.0460799192123	1739	0.0417889414211	2310	0.0236985352673	1009	SF3B1	false	SF3B1
1692	0.0	0.0441733485371	890	0.0514397607726	937	0.0488056859788	1340	0.0404670155832	3048	0.0270535172925	869	TUBB4B	false	TUBB4B
1694	0.0	0.0424190320471	950	0.0487373842345	1086	0.0485416683879	1382	0.042860614889	1772	0.0273335728431	861	DHX15	false	DHX15
1696	0.0	0.0360546746639	1229	0.0429422780791	1522	0.0428403910208	2270	0.0387259808631	3947	0.0219158984857	1106	TUBA4A	false	TUBA4A
1698	0.0	0.00380697316737	10063	0.0093417275028	8676	0.0188058781108	7710	0.0317700695346	6841	9.11251527915E-4	11613	ATRIP	false	ATRIP
1700	0.0	0.020787042175	2870	0.0281993017934	3327	0.0339481716293	3999	0.0350697589132	5584	0.012101299521	2343	ACTBL2	false	ACTBL2
1702	0.0	0.0408173279597	1013	0.0486534033891	1091	0.0483844180714	1406	0.0421161759657	2114	0.0246781077911	965	HNRNPA3	false	HNRNPA3
1704	0.0	0.0310315249186	1571	0.0393839798817	1872	0.0418004441574	2464	0.0382855189846	4167	0.017925860473	1423	KHDRBS1	false	KHDRBS1
1706	1.0	0.426828121151	428	0.202275919368	425	0.0765229323518	430	0.0431567109446	1656	0.705619282493	428	RAB5C	false	RAB5C
1709	0.0	0.0351200706085	1291	0.0441499980218	1425	0.0448896631371	1943	0.0391112619591	3723	0.0200207844466	1219	SNRPB	false	SNRPB
1711	0.0	0.0474687093218	792	0.055574412561	738	0.0536388710804	845	0.043826727735	1437	0.0290883999212	803	TUBA1C	false	TUBA1C
1714	0.0	0.0143591955765	4314	0.0220777770664	4519	0.0315218876983	4500	0.038275045494	4171	0.00751840046528	3962	MYH11	false	MYH11
1716	0.0	0.0530082713058	669	0.0551714545415	757	0.0493831250701	1245	0.0410088213876	2754	0.036333034207	668	DDX5	false	DDX5
1718	0.0	0.0232564183709	2454	0.034958622797	2351	0.0433522049043	2194	0.0417765786001	2317	0.0117338578937	2430	PRPF6	false	PRPF6
1720	0.0	0.0344550459745	1337	0.0424079104867	1567	0.0446045288398	1999	0.0405290965868	3008	0.0207883261424	1165	DDX17	false	DDX17
1722	0.0	0.0458110122749	828	0.053984723078	809	0.0511981952579	1031	0.0421865738917	2072	0.0275578690364	851	RPS9	false	RPS9
1724	1.0	0.340086260602	447	0.151874938565	444	0.0731470957277	443	0.0467107753298	895	0.634263581355	447	RAB7A	false	RAB7A
1726	0.0	0.0311430933666	1561	0.0445900807299	1394	0.0503014922257	1140	0.0428625107251	1771	0.0153575672471	1722	SEC22B	false	SEC22B
1728	1.0	0.348883643202	446	0.150916398114	445	0.0665787508446	495	0.0444451744802	1279	0.64526140282	446	RAB1A	false	RAB1A
1730	0.0	0.0410389318288	1001	0.046918649304	1211	0.0456140231882	1816	0.0398924634226	3330	0.0254715020258	926	TUBB	false	TUBB
1732	0.0	0.0466801948582	813	0.0554273639148	748	0.052884016854	895	0.0425585186242	1887	0.0278545919068	837	RPS7	false	RPS7
1734	0.0	0.0355571467572	1261	0.0477620222169	1151	0.0498624637577	1187	0.0410101184608	2752	0.0185215305438	1355	CAPZA1	false	CAPZA1
1736	0.0	0.0179152831758	3406	0.0287683064788	3241	0.0398168182239	2824	0.0435971089478	1500	0.00849698336662	3508	EMG1	false	EMG1
1738	1.0	0.6431006872	334	0.417868393438	334	0.18906646744	335	0.0499724436479	604	0.837491397024	333	RAB8A	false	RAB8A
1740	0.0	0.0169013657878	3642	0.0293226250209	3143	0.0412424233751	2573	0.0422507677759	2040	0.00710360787842	4181	RAI14	false	RAI14
1742	0.0	0.0424415234375	947	0.0439468268169	1440	0.0428439113503	2268	0.0392308395162	3663	0.0313574029833	744	HNRNPK	false	HNRNPK
1744	0.0	0.0229624456779	2500	0.0326238493447	2655	0.0396389592225	2870	0.040726471872	2896	0.012023071144	2368	PDS5A	false	PDS5A
1746	0.0	0.0227236120506	2529	0.0328207697052	2626	0.0406901670869	2667	0.0415610786213	2463	0.0116325831717	2451	LMO7	false	LMO7
1748	0.0	0.00717137881171	7389	0.0152203725488	6426	0.0269980680964	5492	0.0387790275455	3916	0.00229583909053	8507	RBM27	false	RBM27
1750	0.0	0.0318601290861	1511	0.0409486019094	1705	0.0441867057863	2054	0.0415457507626	2470	0.0181475062596	1411	SF3B2	false	SF3B2
1752	0.0	0.0511110026799	709	0.053755085638	820	0.04975657051	1200	0.0413415754173	2587	0.0359204244636	672	NCL	false	NCL
1755	0.0	0.038522100725	1108	0.0478771121959	1141	0.0489046804118	1321	0.0421262044819	2109	0.0226464871965	1059	RPS5	false	RPS5
1757	0.0	0.0514221353861	702	0.0602894789351	596	0.0554029842775	742	0.0429149268602	1748	0.0303500545747	765	LDHA	false	LDHA
1760	1.0	0.644189238267	333	0.420490748194	333	0.192173063334	334	0.0502946012911	584	0.837911916429	332	RFC2	false	RFC2
1762	0.0	0.0623283360775	541	0.0574463813467	678	0.0515060870687	1004	0.0424327663989	1951	0.0627358781307	510	EFTUD2	false	EFTUD2
1764	0.0	0.0294135376166	1719	0.0393616511104	1874	0.0438158735571	2114	0.0413577086239	2578	0.015875160132	1646	SF3A1	false	SF3A1
1766	0.0	0.0154523796728	4024	0.0254978125535	3809	0.0351333006948	3751	0.0388761714777	3846	0.00683900885981	4327	MPRIP	false	MPRIP
1768	0.0	0.0138335166676	4488	0.0225624747153	4407	0.0319025165712	4415	0.038687262369	3969	0.00618295322292	4689	CHTF18	false	CHTF18
1770	0.0	0.0339659758665	1370	0.0486131368786	1094	0.0552356597264	753	0.0458061994733	1032	0.0170377217892	1518	RBM25	false	RBM25
1772	0.0	0.052755473099	674	0.0543167665459	794	0.0489892884985	1305	0.0401999696344	3175	0.0372978828772	654	ILF3	false	ILF3
1774	0.0	0.0349846189691	1298	0.041370212568	1656	0.0429433662617	2251	0.0410061515873	2755	0.0216085962408	1121	SF3B3	false	SF3B3
1776	0.0	0.0123740366301	4959	0.0208892761122	4781	0.0313463955609	4535	0.0387764305662	3918	0.00564374135368	5100	RBM26	false	RBM26
1778	0.0	0.0323190185079	1481	0.0411305346471	1685	0.0425133891103	2330	0.0387127062947	3955	0.0175897885175	1462	SPTAN1	false	SPTAN1
1780	0.0	0.0479104447069	784	0.0616142600021	573	0.0619444093313	548	0.0466025558668	912	0.0263526671105	898	BCAP31	false	BCAP31
1782	1.0	0.739289157001	253	0.546739656783	255	0.305119151036	257	0.0761854308873	273	0.886976971651	250	MNAT1	false	MNAT1
1784	0.0	0.051646588889	700	0.052510907278	877	0.0473967993892	1539	0.041318359951	2600	0.0363385825009	667	DDX3X	false	DDX3X
1786	0.0	0.0222588943188	2592	0.0308535247738	2907	0.0366312097607	3464	0.0372716833884	4639	0.0120668406977	2355	BCAS2	false	BCAS2
1789	0.0	0.00782993618915	7046	0.0152591815753	6411	0.0258189272507	5786	0.0377379817683	4437	0.00284733422253	7928	RAB35	false	RAB35
1791	0.0	0.0357918130208	1249	0.0436464559296	1460	0.0452787970584	1879	0.040274814229	3133	0.0219544480362	1102	RBM39	false	RBM39
1793	0.0	0.0436765268138	900	0.0524483409913	879	0.0512780549883	1024	0.0423054454689	2016	0.0261441561964	901	RPL19	false	RPL19
1795	0.0	0.0343535336289	1344	0.0442748496636	1411	0.0465005485953	1673	0.040968276401	2775	0.0194606019708	1271	RPL9	false	RPL9
1797	0.0	0.023960355407	2350	0.033168683216	2578	0.0396337379797	2872	0.0394915519954	3526	0.0129031678549	2175	BUB3	false	BUB3
1799	0.0	0.0559014910818	619	0.0579452005237	665	0.0517920816388	982	0.042516381363	1911	0.0385149197879	636	RPS8	false	RPS8
1801	0.0	0.00301227805171	10710	0.00594950675775	10411	0.0111308200856	10187	0.021214100174	10068	0.00132475770495	10976	CSNK1A1L	false	CSNK1A1L
1803	1.0	0.689986591608	288	0.480016152209	289	0.24188102332	291	0.0594715324536	349	0.861163606055	289	RAB10	false	RAB10
1805	0.0	0.0150083514992	4134	0.0257514315569	3765	0.037951278505	3212	0.0433927677452	1577	0.00666852816938	4427	TMEM33	false	TMEM33
1807	0.0	0.0327131720348	1450	0.0431278271576	1504	0.0463543007687	1695	0.0412366105114	2638	0.0176290363288	1457	MYO1C	false	MYO1C
1809	0.0	0.0348338388263	1310	0.0457063698413	1316	0.0495829572687	1220	0.0420506202646	2158	0.0195625961912	1260	DSP	false	DSP
1811	0.0	0.0529333854968	671	0.0533768533991	842	0.0489399052307	1314	0.0413926394001	2560	0.0398859554773	627	PRPF8	false	PRPF8
1814	1.0	0.267077800027	460	0.103162998878	459	0.0527428048705	906	0.0410487371953	2741	0.57376177185	460	PABPC1	false	PABPC1
1816	0.0	0.0332939263063	1413	0.0448131747929	1380	0.0491675363641	1275	0.0428054429532	1789	0.0179249312518	1424	TCOF1	false	TCOF1
1818	0.0	0.0434189331545	906	0.0516506755311	927	0.0486980120299	1359	0.039387110771	3598	0.0256553461257	918	TFRC	false	TFRC
1820	0.0	0.0139593284538	4437	0.0240374467557	4109	0.035629821539	3670	0.0410533643674	2735	0.00624011669099	4658	MYO1E	false	MYO1E
1822	0.0	0.0153988652704	4036	0.0274383477854	3460	0.0394785851021	2900	0.0422847911157	2023	0.00587548124808	4904	RBM15	false	RBM15
1824	0.0	0.0409198282923	1009	0.0488937103469	1073	0.0465618312019	1662	0.039283329271	3648	0.0234307540555	1024	PRPF40A	false	PRPF40A
1826	0.0	0.0332979769123	1412	0.049052023273	1067	0.0560799934673	710	0.0462203779595	972	0.0156341394053	1675	SKIV2L2	false	SKIV2L2
1828	0.0	0.0205943335563	2903	0.0285538488179	3280	0.0357694437172	3640	0.0405865986637	2970	0.01132229022	2529	MYOF	false	MYOF
1830	0.0	0.0110847481728	5433	0.0191561402274	5204	0.0290704520251	5020	0.0381854102046	4214	0.00466906930061	5919	PPP1R10	false	PPP1R10
1832	0.0	0.0332507466501	1415	0.0428748916763	1534	0.0454718226911	1841	0.0400743819792	3245	0.0186164144402	1345	SMC3	false	SMC3
1834	0.0	0.0162298610843	3807	0.0265433188052	3617	0.036604112903	3471	0.040193045015	3176	0.00722204038409	4130	INTS3	false	INTS3
1836	0.0	0.033037790085	1430	0.0442519871417	1416	0.0476286538852	1508	0.0412048727769	2655	0.0172403892308	1495	THOC2	false	THOC2
1838	0.0	0.0278513111341	1868	0.0376034317783	2058	0.042261515409	2378	0.0399833153259	3283	0.0148716376529	1797	RAD50	false	RAD50
1840	0.0	0.0139835411813	4427	0.0232629771411	4270	0.0335804801549	4086	0.0402681002346	3137	0.00618409058313	4687	SYMPK	false	SYMPK
1842	0.0	0.0589425822736	574	0.0589961619379	633	0.0509618658762	1057	0.0412370932637	2637	0.0419554197183	601	CLTC	false	CLTC
1844	0.0	0.016099747866	3838	0.0282641353573	3317	0.0429037626463	2259	0.0519278341686	504	0.00671396554248	4400	KIAA0196	false	KIAA0196
1846	0.0	0.0568627863565	594	0.0530892348697	850	0.0480156457927	1458	0.0403842462869	3089	0.0534668473665	529	TRIM28	false	TRIM28
1848	0.0	0.0426176434898	933	0.0581592251922	659	0.0620637006609	545	0.0480283833015	757	0.0220066655868	1099	ARHGEF2	false	ARHGEF2
1850	0.0	0.0416779232541	981	0.0462050382289	1261	0.0460145087224	1757	0.0420520857302	2157	0.0277277966778	844	HNRNPR	false	HNRNPR
1852	0.0	0.0179551310912	3395	0.0272132363171	3501	0.035681346564	3655	0.0390905478391	3733	0.00903070032767	3308	LIMCH1	false	LIMCH1
1854	0.0	0.0072276417709	7361	0.0134502713881	6994	0.0214402575179	6939	0.0292954745828	7687	0.00293076816826	7861	ALPP	false	ALPP
1857	1.0	0.532952033197	387	0.295389313949	388	0.111687198762	388	0.0427643479629	1805	0.774644682564	387	CKAP5	false	CKAP5
1859	0.0	0.0538810183262	649	0.0558760067409	727	0.050139969605	1153	0.041995063069	2189	0.0371626852864	658	RPL6	false	RPL6
1861	0.0	0.0389375172194	1086	0.0492169262894	1056	0.0491913395242	1270	0.0405979366587	2964	0.0217281359648	1114	SMC1A	false	SMC1A
1863	0.0	0.0254103604639	2159	0.0385527574981	1944	0.0471064579273	1589	0.0430985777831	1675	0.0122187922711	2320	SMC2	false	SMC2
1865	0.0	0.0538589666956	651	0.0483214411695	1114	0.0432663254984	2209	0.0383331293045	4138	0.050641005293	539	HSPA8	false	HSPA8
1867	0.0	0.0249426181804	2209	0.0363378947936	2190	0.0433940237804	2187	0.0411585454492	2675	0.0123353623118	2289	CCAR2	false	CCAR2
1869	0.0	0.044474189704	876	0.0488712164917	1078	0.0460373502755	1752	0.0405454952641	2995	0.0289485951908	808	LIMA1	false	LIMA1
1871	1.0	0.819008304102	171	0.672243384215	171	0.45660217234	173	0.158922756321	174	0.923112828724	171	LMAN2	false	LMAN2
1873	0.0	0.0166544729447	3697	0.0267724638849	3578	0.0372755482599	3352	0.0404056038466	3075	0.008152430172	3659	MYO1B	false	MYO1B
1875	0.0	0.0460504200024	826	0.0638157668536	551	0.0694665103876	459	0.0500362776577	601	0.0240569978838	991	WDR82	false	WDR82
1877	0.0	0.0189132388033	3198	0.0293132314669	3146	0.0395186318236	2893	0.0420336140901	2167	0.00915891835414	3266	ADAR	false	ADAR
1879	1.0	0.818872127757	172	0.672107453286	172	0.456671475073	172	0.159927852702	172	0.923000805431	173	FKBP15	false	FKBP15
1881	0.0	0.0356924233094	1256	0.0347301290613	2381	0.0333780980646	4132	0.0314920958879	6951	0.035380933803	682	HNRNPL	false	HNRNPL
1883	0.0	0.0456762421738	835	0.0505928986661	977	0.0486305750773	1368	0.0416905803656	2379	0.0302722577284	767	ILF2	false	ILF2
1885	1.0	0.0537961173757	656	0.0453574615009	1338	0.0421146409797	2419	0.0378945403642	4361	0.168811171245	496	MOV10	false	MOV10
1887	0.0	0.0305443831368	1610	0.0432227125879	1496	0.0484834754055	1392	0.0419842411329	2194	0.0153075192407	1734	RFC1	false	RFC1
1889	0.0	0.0305634584955	1605	0.0410585676525	1690	0.0437016657823	2139	0.0393268612215	3618	0.0155336336805	1689	SPTBN1	false	SPTBN1
1891	0.0	0.0133260697827	4635	0.0242972035401	4047	0.0371877658463	3376	0.0441872374689	1336	0.00516892684792	5538	THOC6	false	THOC6
1893	0.0	0.0285539567452	1797	0.0401780647042	1786	0.0452766184076	1881	0.0398315751041	3363	0.0148960748998	1795	AHNAK	false	AHNAK
1895	0.0	0.0240408679269	2336	0.0364483827056	2181	0.0449964394575	1930	0.0417073799296	2367	0.0117168986344	2435	PRRC2A	false	PRRC2A
1898	0.0	0.0489224768462	761	0.0533992686325	841	0.0500886613983	1162	0.042045169015	2161	0.032532110549	720	DHX9	false	DHX9
1900	0.0	0.0655077669103	526	0.0601907214248	599	0.0517067652902	991	0.0417189929899	2360	0.0548531234716	524	HSPA5	false	HSPA5
1902	0.0	0.0461373252788	824	0.0464018548042	1247	0.0414390318596	2536	0.0357710541974	5308	0.0327940524763	716	KDM1A	false	KDM1A
1904	0.0	0.0357885179759	1251	0.0469294686058	1209	0.0497189886315	1205	0.0417771998515	2316	0.0201508137859	1208	MRE11A	false	MRE11A
1906	0.0	0.0318045245197	1517	0.04194642603	1607	0.0469909382165	1601	0.0423010112758	2018	0.0181603165819	1408	MTHFD1	false	MTHFD1
1908	0.0	0.0219892385273	2634	0.0328198746811	2627	0.039976044297	2794	0.0390496370112	3758	0.0106312500249	2779	NAPA	false	NAPA
1910	0.0	0.024108370321	2324	0.0338332744413	2497	0.0397900824151	2828	0.0394674040721	3549	0.012498248665	2260	RPRD1B	false	RPRD1B
1912	0.0	0.0414388874067	987	0.0444840965373	1401	0.0437425519636	2131	0.0399897290586	3282	0.0292602951018	793	SYNCRIP	false	SYNCRIP
1914	0.0	0.0343477462723	1346	0.0432906277826	1489	0.045590999031	1821	0.0407872369091	2865	0.0196424723645	1250	TOP2A	false	TOP2A
1916	0.0	0.0203638802823	2955	0.0292061495041	3166	0.0375890451433	3290	0.0406040764744	2961	0.0111274567882	2581	DDX23	false	DDX23
1918	0.0	0.00889702225359	6490	0.0152795276598	6401	0.0234937786709	6373	0.0324857049602	6569	0.00393198852222	6594	DNTTIP1	false	DNTTIP1
1920	0.0	8.15823518954E-4	13363	0.00192880052011	13349	0.00393508015418	13503	0.00858534897287	13751	2.01408180802E-4	13579	LOC442497	false	LOC442497
1922	0.0	0.0142244636794	4355	0.0253883727942	3844	0.0380210196629	3198	0.042990841724	1713	0.005792731375	4974	SCAMP3	false	SCAMP3
1924	0.0	0.0211800125417	2765	0.0333706589055	2551	0.0419261696121	2443	0.0420396607834	2165	0.00917155294422	3261	U2SURP	false	U2SURP
1926	0.0	0.0259595278614	2093	0.0375246114267	2072	0.0445703744574	2006	0.0421039618459	2124	0.0133747647774	2075	TSR1	false	TSR1
1928	0.0	0.0171580472284	3585	0.0292954735998	3151	0.0424015468389	2349	0.0470374274756	857	0.00735309874907	4053	WDR3	false	WDR3
1930	0.0	0.0150395573238	4124	0.0245390239548	4002	0.0341592110507	3949	0.0382776109778	4170	0.00681221707368	4345	ADD1	false	ADD1
1932	0.0	0.0279550586697	1853	0.0383071220839	1970	0.0451557616931	1902	0.0421748559605	2080	0.0157674216114	1659	CAPRIN1	false	CAPRIN1
1934	0.0	0.0227797663116	2521	0.0327500858408	2636	0.0404888230345	2707	0.0399659906374	3294	0.0120687107987	2354	CCNH	false	CCNH
1936	0.0	0.0272432916376	1943	0.0376773334082	2044	0.0433302601398	2197	0.0400023009745	3274	0.0144464121214	1873	CPSF7	false	CPSF7
1938	0.0	0.040628893521	1018	0.0593322898345	616	0.0674915891572	484	0.0525078029332	478	0.0197014812434	1244	EXOSC10	false	EXOSC10
1940	0.0	0.00588125093652	8142	0.0111189033168	7833	0.018680714404	7746	0.0287373105142	7865	0.00230016928333	8502	GTF2H3	false	GTF2H3
1942	0.0	0.0295611825185	1710	0.0397958317437	1818	0.0458602272281	1782	0.0422610519016	2036	0.0164566069583	1587	MAP4	false	MAP4
1944	0.0	0.0265377676521	2018	0.0379686932381	2012	0.044284992786	2041	0.0407669191899	2875	0.0134724552436	2055	NBN	false	NBN
1946	1.0	0.735240395289	260	0.541902283386	260	0.303010752897	261	0.0801039850197	262	0.885212341601	257	POLA1	false	POLA1
1948	0.0	0.0221166954502	2615	0.0336428122782	2522	0.042920598283	2256	0.04269541486	1835	0.0106896480504	2763	PSIP1	false	PSIP1
1950	1.0	0.483464873102	408	0.246397900927	409	0.0895229751328	412	0.0424301704528	1954	0.745725349999	408	RAB2A	false	RAB2A
1952	0.0	0.0248759293062	2215	0.0379620542829	2014	0.0466866752338	1646	0.0425801587563	1876	0.0119443902069	2388	RFC3	false	RFC3
1954	0.0	0.0423293342142	956	0.0526223540853	870	0.0526896900782	913	0.0433103927532	1605	0.0242799813802	984	RPL18A	false	RPL18A
1957	0.0	0.00811259732402	6907	0.0150310104122	6482	0.0240385426773	6252	0.0346031533166	5762	0.00304830653076	7750	SRBD1	false	SRBD1
1959	0.0	0.039689691047	1053	0.0534154864602	838	0.0559820017992	717	0.043593726149	1501	0.0211636268013	1143	TAGLN2	false	TAGLN2
1961	0.0	0.0538163331654	654	0.0562211401257	707	0.0506725649334	1099	0.0415782490961	2450	0.0367079378341	662	TMPO	false	TMPO
1963	0.0	0.0175838968397	3482	0.0266240156777	3608	0.0353022821519	3725	0.0400065668406	3272	0.00870046453597	3425	TPX2	false	TPX2
1965	0.0	0.0221597781186	2606	0.031934821097	2746	0.0381900918428	3157	0.0377390550097	4434	0.0112014822824	2561	AP1B1	false	AP1B1
1967	0.0	0.0353833071454	1274	0.0475931098807	1165	0.0507864229354	1080	0.0422940187387	2021	0.0190436392569	1310	BAG2	false	BAG2
1969	0.0	0.014120544074	4383	0.022239184626	4482	0.0301575488617	4756	0.0359841168596	5207	0.00660262626299	4461	BBX	false	BBX
1971	0.0	0.014684831341	4209	0.0239836867942	4120	0.0345135833111	3877	0.0407722757558	2874	0.00694384271372	4274	ELMSAN1	false	ELMSAN1
1973	0.0	0.0144843611802	4269	0.0232474574392	4273	0.0328234367414	4240	0.039308981662	3631	0.00682858106804	4335	CALD1	false	CALD1
1975	1.0	0.110165039926	484	0.0668445212138	526	0.0565109204474	692	0.04444785998	1277	0.335085737655	485	CANX	false	CANX
1977	0.0	0.0412900158766	990	0.0541476802126	802	0.0553639267563	743	0.0426886988975	1836	0.0225700536397	1062	CDK7	false	CDK7
1979	0.0	0.0293599456072	1724	0.0425751123842	1557	0.0490179684229	1301	0.0427273485669	1818	0.0147664553602	1813	COPA	false	COPA
1981	1.0	0.324444530076	448	0.12671778288	449	0.0498987561183	1184	0.0381259839489	4247	0.629271348415	448	CSNK2A2	false	CSNK2A2
1983	0.0	0.0170396233673	3602	0.0276002840664	3430	0.0377119825211	3257	0.0403895716962	3087	0.00793320088844	3751	DDX46	false	DDX46
1986	1.0	0.839881166536	158	0.707961986663	158	0.506952843381	157	0.200022863744	156	0.932082163743	158	ERGIC1	false	ERGIC1
1989	0.0	0.00805085730645	6933	0.0155528087636	6311	0.0264140826287	5635	0.0369240347648	4809	0.00323648129323	7562	GTF3C2	false	GTF3C2
1991	0.0	0.0142944269958	4334	0.0231963907185	4285	0.0313944132491	4527	0.0343402487762	5859	0.00651289186533	4520	PKP3	false	PKP3
1993	0.0	0.0142301522977	4353	0.0229944989254	4320	0.0326321792789	4272	0.0394778467828	3539	0.00658827059355	4466	POLR1B	false	POLR1B
1996	0.0	0.0313627065014	1539	0.0427554767423	1542	0.0464458975742	1679	0.0407503790781	2881	0.0161955741218	1616	RALY	false	RALY
1998	0.0	0.0274189956118	1920	0.0394558511311	1862	0.0476648678562	1504	0.0436224742687	1494	0.0145545748777	1850	SMC4	false	SMC4
2000	0.0	0.0223948468152	2577	0.0329689724385	2601	0.0409205847857	2626	0.0415955543802	2440	0.0113252729292	2526	STRBP	false	STRBP
2002	0.0	0.0166750982397	3690	0.0262102672236	3679	0.0362265783152	3541	0.0402463394012	3148	0.00815319218665	3658	THOC7	false	THOC7
2004	0.0	0.0237373963082	2382	0.0364811166685	2176	0.0466135644216	1654	0.0437042027687	1470	0.0116096904095	2459	TRIP12	false	TRIP12
2006	0.0	0.0184678168197	3276	0.0280327352508	3362	0.0367170684265	3447	0.0400978887048	3235	0.00929673215553	3214	WDR33	false	WDR33
2008	0.0	0.0441739703707	889	0.0596912093177	608	0.0625113684381	535	0.0464450735167	938	0.0230318433623	1042	ATP6V0D1	false	ATP6V0D1
2010	0.0	0.0192025204393	3141	0.0304342692615	2979	0.0411863412424	2582	0.0437858386403	1451	0.0092106051882	3248	C7orf50	false	C7orf50
2012	0.0	0.0388813037266	1089	0.0470667478275	1197	0.0453688594864	1860	0.038068986179	4283	0.0224412868577	1071	CAV1	false	CAV1
2014	0.0	0.0225213607581	2558	0.0329269914553	2609	0.0399162086566	2806	0.0398452062115	3360	0.0110008836277	2619	CLINT1	false	CLINT1
2016	0.0	0.0104377727601	5721	0.0163264512015	6047	0.0244450533743	6136	0.0346291888576	5751	0.00541891293778	5303	COBL	false	COBL
2018	0.0	0.0179186446854	3404	0.0283566932056	3301	0.0383100392243	3130	0.0411024087539	2710	0.00859600727464	3476	CPSF1	false	CPSF1
2020	0.0	0.0286308503544	1788	0.0394513423958	1863	0.0439771103982	2089	0.0396044237268	3471	0.0149504554732	1785	CTTN	false	CTTN
2023	1.0	0.773773709171	222	0.601989092516	222	0.369490818451	223	0.105231858546	223	0.901624956303	223	DIDO1	false	DIDO1
2025	0.0	0.0209746425092	2815	0.0300887614381	3041	0.0377457157299	3250	0.0392095930053	3673	0.0114311277454	2507	DNAJC9	false	DNAJC9
2027	0.0	0.0186733325296	3236	0.0285728717416	3278	0.0375998705484	3288	0.0409002114751	2811	0.00897763670886	3337	EDC4	false	EDC4
2029	0.0	0.0304799313588	1615	0.0416384685244	1639	0.0468014325887	1632	0.0421133160529	2117	0.0163501678846	1596	EIF2S2	false	EIF2S2
2031	0.0	0.021630325918	2699	0.0353474803492	2312	0.0480314937324	1457	0.0476095213226	801	0.00973387754933	3050	ESYT1	false	ESYT1
2033	0.0	0.024625172525	2239	0.0362905036664	2195	0.0424558256847	2340	0.0388020101212	3899	0.0117171445739	2434	HCFC1	false	HCFC1
2035	0.0	0.0160457753002	3852	0.0258366716559	3750	0.0360514638185	3583	0.0408201510307	2848	0.00744185343033	4004	INTS1	false	INTS1
2037	0.0	0.0206253098075	2899	0.0270217845832	3534	0.0316464656718	4471	0.0343763375178	5848	0.0117959361837	2419	MORF4L2	false	MORF4L2
2039	0.0	0.00833477869176	6791	0.0150577047687	6476	0.0248099138853	6030	0.0365115789367	4992	0.00360957974182	7107	PCF11	false	PCF11
2041	0.0	0.0499609534909	733	0.0518043156675	919	0.0461642785838	1730	0.0389495158006	3808	0.0341018612361	701	PPP2CA	false	PPP2CA
2043	1.0	0.718264078959	272	0.521288240598	270	0.28415756315	269	0.0734294486643	275	0.874606532921	272	RAB14	false	RAB14
2045	0.0	0.0285767910147	1795	0.0412986751944	1666	0.0478231537799	1489	0.041365059125	2576	0.0140947781066	1937	RAB6B	false	RAB6B
2047	0.0	0.0411373106424	997	0.0494525664947	1040	0.0491293073519	1281	0.0419507785662	2214	0.0246833560683	964	RPL15	false	RPL15
2049	0.0	0.00157699621914	12033	0.00351396719017	11856	0.00679585641957	11909	0.013778678959	12145	4.23158164536E-4	12566	RPS7P4	false	RPS7P4
2051	0.0	0.0237174009756	2387	0.0362368650025	2201	0.0437650101644	2126	0.0405442594277	2996	0.0110941665525	2591	SMARCA5	false	SMARCA5
2053	0.0	0.0179062399961	3409	0.0304437437138	2976	0.0408263630269	2641	0.0405533874043	2988	0.00724305933108	4115	THOC1	false	THOC1
2057	0.0	0.0296060369148	1706	0.041546771583	1645	0.0460060144439	1758	0.0409095045981	2806	0.0146701732969	1835	ZNF638	false	ZNF638
2059	1.0	0.694783821678	287	0.488353386046	286	0.251594408214	285	0.063053090094	319	0.862903779001	287	AKAP8	false	AKAP8
2061	0.0	0.0299607436089	1668	0.0435970308687	1463	0.0487582503649	1348	0.0411687243284	2672	0.0142363259721	1906	AP2A1	false	AP2A1
2063	1.0	0.636976539653	336	0.412634275599	335	0.187424880381	336	0.0502448893506	588	0.833770748899	337	AP2A2	false	AP2A2
2065	0.0	0.0311243549542	1565	0.0427510945601	1543	0.0471274902131	1586	0.0406016049164	2962	0.0164639032746	1585	AP2B1	false	AP2B1
2067	0.0	0.0115503062807	5249	0.0193097211242	5149	0.0286183276156	5111	0.0358513877071	5274	0.00552172442688	5209	ARG1	false	ARG1
2069	0.0	0.0195910346105	3096	0.0323657512897	2687	0.0419876657106	2432	0.0408804792185	2821	0.00815389219944	3657	CHERP	false	CHERP
2071	0.0	0.0379952476978	1124	0.047190229912	1189	0.0488888093966	1324	0.043497718439	1542	0.022122054407	1093	EPRS	false	EPRS
2073	0.0	0.0238314759949	2363	0.0383198351622	1966	0.0509308998294	1062	0.0495984644205	627	0.0108957499844	2685	EXOSC7	false	EXOSC7
2075	1.0	0.605292694655	351	0.37470502323	351	0.159630121922	351	0.0456392570229	1062	0.81664915457	351	EXOSC8	false	EXOSC8
2077	0.0	0.0565827181512	603	0.058602244904	647	0.053310158773	867	0.0430903965046	1680	0.03964958781	630	FBL	false	FBL
2079	0.0	0.0325318674445	1469	0.0474054662436	1173	0.0536427783129	844	0.0449094015957	1186	0.015451965108	1707	GEMIN4	false	GEMIN4
2081	0.0	0.012642030059	4857	0.0202019077452	4940	0.0294324107587	4928	0.0379026879315	4356	0.00627601693848	4645	HNRNPCL1	false	HNRNPCL1
2083	0.0	0.0365136990498	1199	0.0414119302029	1651	0.0419549430325	2439	0.0393087006905	3632	0.024317336282	980	HNRNPF	false	HNRNPF
2085	0.0	0.0410035000876	1003	0.0455354430092	1329	0.0448961536089	1942	0.0407272128149	2895	0.0273017897883	863	HNRNPH1	false	HNRNPH1
2087	1.0	0.532280680468	388	0.293800110322	389	0.108640623167	391	0.0402890961018	3127	0.774441352962	388	ITGB1	false	ITGB1
2089	1.0	0.827027533283	167	0.686081774905	166	0.475510964767	166	0.173640508572	166	0.926210469783	168	KIAA1033	false	KIAA1033
2091	0.0	0.0614285486374	552	0.0590870581196	626	0.049366079066	1248	0.0406982077932	2911	0.0438994474066	582	MED4	false	MED4
2093	0.0	0.00644607080754	7778	0.0128062142021	7193	0.0233477282184	6415	0.0414609201579	2520	0.00242053734914	8331	MYO1F	false	MYO1F
2095	0.0	0.00986094095827	5973	0.0180199518242	5516	0.0285701892359	5123	0.0383823158886	4105	0.00389682518859	6651	NIPBL	false	NIPBL
2097	0.0	0.0348331045164	1311	0.0465036336438	1242	0.0493144133539	1253	0.0416863477373	2381	0.0183512854465	1376	NUMA1	false	NUMA1
2099	1.0	0.420152704134	429	0.194457407057	429	0.0709735216136	454	0.0419367183013	2222	0.702272212695	429	PABPC4	false	PABPC4
2101	0.0	0.0348992130503	1305	0.0480025959293	1131	0.0547806318857	786	0.04582922862	1024	0.0189454751003	1316	PELP1	false	PELP1
2103	0.0	0.027788942581	1872	0.0386132549765	1938	0.0446116167234	1997	0.0409751268245	2772	0.0148364851228	1801	PGRMC1	false	PGRMC1
2105	0.0	0.0180235704357	3381	0.0277697253015	3401	0.0359256063092	3613	0.0383153349918	4151	0.00862071233714	3463	PPP1R12A	false	PPP1R12A
2107	0.0	0.0419236478052	974	0.0484243378594	1108	0.04635889936	1692	0.0401227437197	3214	0.0258019702732	912	PRPF19	false	PRPF19
2109	0.0	0.0274133495663	1921	0.0391386196866	1899	0.0466825181949	1648	0.0437004545561	1471	0.0140748661596	1941	RAB6A	false	RAB6A
2111	0.0	0.0259076853072	2100	0.0350395326274	2344	0.0388029499272	3012	0.0371864911518	4675	0.0135048058451	2046	RAD21	false	RAD21
2113	0.0	0.0319110804476	1508	0.0442067803641	1421	0.0488850946373	1325	0.0420119580564	2180	0.0164483268824	1588	RBM10	false	RBM10
2115	0.0	0.0186137872547	3248	0.0300014979827	3049	0.0416305754127	2509	0.0430536699315	1695	0.00954426778309	3106	RPL10L	false	RPL10L
2117	0.0	0.00673223366682	7615	0.0101455594615	8256	0.0144454942236	9037	0.0220935069087	9811	0.00339079364274	7388	RPL13P12	false	RPL13P12
2120	0.0	0.00957217033365	6103	0.0166485202104	5931	0.0264644058499	5621	0.0372571175305	4644	0.00420103379547	6264	RPRD2	false	RPRD2
2122	0.0	0.0439456495908	896	0.0498915120141	1017	0.047924936352	1473	0.0414577580303	2522	0.0277571311881	843	RPS3A	false	RPS3A
2124	1.0	0.549632623081	384	0.313924819884	384	0.1245672065	382	0.0462091372613	974	0.78438607515	385	RTN4	false	RTN4
2126	0.0	0.0441353616569	892	0.0480731515336	1127	0.0454574756445	1844	0.0394179459936	3581	0.0291362345212	800	RUVBL2	false	RUVBL2
2128	0.0	0.032007718215	1501	0.0476143844042	1161	0.0553257730561	747	0.0447336367054	1216	0.0150994678866	1767	SEH1L	false	SEH1L
2130	0.0	0.00479602026847	9050	0.0109998109653	7881	0.021386439256	6956	0.0354472132035	5439	0.00131293026033	10990	SCAF4	false	SCAF4
2132	0.0	0.0345397199483	1334	0.0445125691326	1399	0.047612557795	1512	0.0425847007397	1874	0.0194828971772	1268	SMARCC2	false	SMARCC2
2134	0.0	0.0153463583549	4046	0.0254395341376	3826	0.0350051854763	3779	0.0380876559965	4271	0.006603694493	4459	TCERG1	false	TCERG1
2136	0.0	0.0555758566749	623	0.062515566386	560	0.0567224089159	682	0.0439937672946	1385	0.0338393735816	704	TERF2	false	TERF2
2138	0.0	0.0189989362745	3178	0.0320781432384	2726	0.0450780796003	1921	0.046694087855	898	0.00820746143573	3637	TEX10	false	TEX10
2141	0.0	0.0139469502709	4445	0.0248000561535	3954	0.0363266564388	3519	0.0409144241197	2803	0.00545705605762	5272	WAPAL	false	WAPAL
2143	0.0	0.0173056066015	3543	0.0283399565252	3305	0.0402615049217	2741	0.0444461963992	1278	0.00784867690789	3784	WDHD1	false	WDHD1
2145	0.0	0.0238239498973	2366	0.0379786895675	2011	0.048929799305	1316	0.045649591811	1059	0.0105423512893	2809	ZCCHC8	false	ZCCHC8
2147	0.0	0.0224561008853	2565	0.0337533635205	2507	0.0421898762508	2398	0.0416694653271	2391	0.011453044166	2502	ZFR	false	ZFR
2149	0.0	0.0634808604175	539	0.0650644575941	542	0.0559287805679	718	0.0429154029128	1747	0.0430299402919	587	ZNF598	false	ZNF598
2151	0.0	0.0570473007411	591	0.0556637953323	734	0.0498348209476	1190	0.0416847097557	2382	0.0436873773743	583	HUWE1	false	HUWE1
2153	0.0	0.0014108162512	12298	0.00350632584365	11860	0.00799832127124	11366	0.0193422382134	10605	3.68517261639E-4	12698	APITD1	false	APITD1
2155	0.0	0.00272251879266	10957	0.00534141389227	10738	0.0104800389113	10439	0.0219198717848	9860	0.00126530287721	11042	STRA13	false	STRA13
2157	0.0	9.73960511417E-4	13049	0.00222231973944	13004	0.00462522890804	13030	0.0110528587453	12934	2.66016052754E-4	13149	RPAIN	false	RPAIN
2159	0.0	0.0194814902319	3112	0.0289747050165	3205	0.0378714806569	3230	0.0405623551108	2980	0.0102399469047	2907	XPC	false	XPC
2161	0.0	0.0301330283817	1651	0.0395817458079	1846	0.0433778088815	2189	0.0405315523215	3007	0.0165630631363	1572	SUPT16H	false	SUPT16H
2163	0.0	0.00813388238946	6892	0.0157143157764	6265	0.025714248974	5809	0.0350990738021	5570	0.0029447815063	7847	PARP2	false	PARP2
2165	0.0	0.0386320192468	1103	0.050017670042	1014	0.0522382889042	946	0.0436723798128	1477	0.0210423942236	1153	SSRP1	false	SSRP1
2167	0.0	0.0184024171458	3288	0.0308161930878	2918	0.0423901824025	2354	0.0426702851025	1841	0.00795630880532	3742	CETN2	false	CETN2
2169	0.0	0.00126555977651	12514	0.00312380866	12157	0.00689711919839	11852	0.0162954429941	11463	3.21240455006E-4	12859	HMCES	false	HMCES
2171	0.0	0.0207606368717	2875	0.0292511315859	3159	0.0367624496763	3439	0.0392413621464	3659	0.0115233422552	2479	HIST2H2AB	false	HIST2H2AB
2173	0.0	0.017526285632	3496	0.0251253779303	3893	0.0322270267813	4362	0.0358113099993	5295	0.00926064688674	3233	HYPK	false	HYPK
2175	0.0	0.0338725378232	1375	0.0432273287361	1495	0.0462692251497	1713	0.0423771698243	1973	0.0193041488923	1283	DARS	false	DARS
2178	0.0	0.0241991422102	2313	0.034348099894	2439	0.0408381927066	2640	0.0399596910114	3297	0.012941479012	2166	UBE2A	false	UBE2A
2180	0.0	0.0262096850671	2055	0.0390789162924	1903	0.0472717058332	1561	0.0423488040684	1990	0.0127019181046	2206	TXNDC5	false	TXNDC5
2183	0.0	0.0386382647454	1102	0.051657767705	925	0.0536105720991	848	0.042202064895	2064	0.0201286783282	1209	CEP162	false	CEP162
2185	0.0	0.0297681018455	1688	0.0385803161038	1941	0.0406370669864	2681	0.0376074335121	4493	0.0163584657227	1594	MAX	false	MAX
2187	0.0	0.0205385598203	2914	0.0298374068341	3076	0.0373903704928	3329	0.0387966261341	3906	0.0107934461341	2735	RBPJ	false	RBPJ
2190	0.0	0.0451909146779	850	0.0542192816164	797	0.0510269973942	1049	0.0405924726821	2967	0.0255142662776	923	FOXA1	false	FOXA1
2192	0.0	0.0240537873177	2333	0.0347482026123	2380	0.0421543850159	2406	0.0406799786518	2918	0.0124317439604	2269	FOXA3	false	FOXA3
2194	0.0	0.0155624488398	3996	0.0256881902154	3780	0.0350403178457	3770	0.0382066024668	4194	0.0069708161255	4256	FOXB1	false	FOXB1
2196	0.0	0.00906796181674	6394	0.0134547561436	6992	0.0191102174948	7620	0.0283622807851	7972	0.00493155399084	5730	FOXJ3	false	FOXJ3
2198	0.0	0.00668762340274	7637	0.0101443597951	8257	0.0161118101868	8482	0.0271067273633	8388	0.00382705443239	6751	FOXN1	false	FOXN1
2200	0.0	0.00858807570202	6656	0.0157565152714	6249	0.0255409877847	5866	0.0350421747606	5597	0.00364037641139	7069	FOXP1	false	FOXP1
2202	0.0	0.0431386433535	915	0.0502442057748	1000	0.0476478395515	1506	0.0401317287163	3207	0.0258813800535	910	NF2	false	NF2
2204	0.0	0.0225275079608	2554	0.0344874124474	2414	0.0442790224921	2044	0.0428141493836	1785	0.011186186458	2566	USP37	false	USP37
2206	0.0	0.0313856902898	1538	0.0396264152126	1841	0.0417571628839	2481	0.0385891284716	4012	0.017960315548	1420	NFATC2	false	NFATC2
2208	0.0	0.0124015772477	4950	0.0212318161557	4707	0.0325527939312	4295	0.0423433359632	1994	0.00554764780399	5184	EYA1	false	EYA1
2210	0.0	0.0198562370921	3036	0.0313348222976	2828	0.0415513914312	2523	0.0424197922568	1959	0.00920950723726	3249	EYA4	false	EYA4
2212	0.0	0.00815726315332	6876	0.014457737644	6657	0.0228375440181	6545	0.0316989400742	6870	0.00358604588209	7138	POLL	false	POLL
2214	0.0	0.0123830062936	4956	0.0203002075303	4925	0.0297304126383	4848	0.0379041863905	4355	0.00564702015488	5096	ERCC1	false	ERCC1
2216	0.0	0.017880638437	3417	0.0269504901216	3546	0.0347908987278	3833	0.03765145684	4476	0.00872362859654	3418	STYX	false	STYX
2219	0.0	0.0491669972477	754	0.0538807606486	816	0.0507781464473	1083	0.0425454454867	1894	0.031791148909	735	DLD	false	DLD
2221	0.0	0.0650518365236	533	0.0586325055115	646	0.0511899641769	1034	0.0417184517834	2361	0.0617965989603	511	VCP	false	VCP
2225	0.0	0.00718767381548	7382	0.0138599379188	6851	0.0228560556153	6538	0.0330987008389	6349	0.00262116850944	8108	HNF1B	false	HNF1B
2228	1.0	0.621939138465	344	0.392994581978	344	0.171274143046	346	0.0463726738431	946	0.825918309533	345	AKAP9	false	AKAP9
2230	1.0	0.136089504575	481	0.0592450720885	621	0.0454381410125	1847	0.0387257653483	3948	0.407020744671	481	YWHAE	false	YWHAE
2232	0.0	0.0370899769721	1158	0.047133775461	1192	0.0464122135958	1684	0.0362997688469	5063	0.0204382665325	1189	NDEL1	false	NDEL1
2234	0.0	0.0273303099335	1933	0.0392046188847	1892	0.0460189007424	1756	0.0423514033072	1988	0.0137627302553	2005	CASK	false	CASK
2236	0.0	0.0265384430416	2017	0.035481342081	2299	0.039504261663	2895	0.0379598415932	4329	0.0145304036969	1855	PRKCI	false	PRKCI
2238	0.0	0.0115625409102	5239	0.0187092861704	5314	0.026737687043	5562	0.033819949673	6080	0.00537711323948	5338	DMRTB1	false	DMRTB1
2240	1.0	0.588637946011	362	0.355832205754	361	0.149484968525	358	0.0496213645804	625	0.80707855193	364	MARK2	false	MARK2
2242	0.0	0.0264830214985	2027	0.0383060940861	1972	0.0463708274833	1688	0.0427226460574	1822	0.0137163595763	2012	PRC1	false	PRC1
2245	1.0	0.292219623115	453	0.114195169151	453	0.0527485840301	905	0.0398383453328	3362	0.59765313204	453	PCM1	false	PCM1
2247	0.0	0.0510899466348	710	0.0493835467363	1043	0.0459395418185	1766	0.0404175992647	3068	0.0411136340433	612	UBE2M	false	UBE2M
2249	0.0	0.0389639636142	1082	0.0521946257059	893	0.0537208232207	838	0.0423528238273	1987	0.0201663634815	1206	NKX2-1	false	NKX2-1
2251	0.0	0.017221266055	3566	0.0260956886952	3700	0.0337384562284	4050	0.0347763265132	5689	0.00871971724159	3420	LNX2	false	LNX2
2253	0.0	0.0565987302694	601	0.0588605931245	638	0.0519656093632	972	0.0420550098824	2156	0.0378425994166	645	HERC2	false	HERC2
2255	0.0	0.0303616892411	1627	0.0410904863786	1687	0.045325360046	1870	0.0424405277908	1948	0.0156640834806	1673	DPF2	false	DPF2
2257	1.0	0.364053898144	442	0.152943019519	443	0.0587788702198	625	0.0408514683901	2840	0.660992671948	441	PPT1	false	PPT1
2260	0.0	0.0260712621814	2071	0.0372101143446	2104	0.0440581686973	2075	0.0416491404142	2407	0.01339319194	2070	MCM6	false	MCM6
2262	0.0	0.0527186274741	676	0.0587912755476	641	0.0524736201766	927	0.0417124983716	2365	0.0325447092899	719	MCM7	false	MCM7
2264	0.0	0.0164739170602	3740	0.0250822609821	3899	0.0344288784422	3900	0.0394581892633	3556	0.00870414358292	3424	CDC45	false	CDC45
2266	0.0	0.00295561920413	10756	0.00738440474006	9647	0.0157395400082	8620	0.0302608450492	7364	7.28639159285E-4	11811	TIPIN	false	TIPIN
2268	0.0	0.0104084011946	5735	0.0163158200161	6048	0.0241926375708	6205	0.0342287520889	5912	0.00514703685915	5556	CLSPN	false	CLSPN
2270	0.0	0.00951820628521	6134	0.0166910871873	5917	0.0257045131526	5814	0.0350307091513	5604	0.00402196134953	6470	RAD17	false	RAD17
2272	0.0	0.0162572174472	3801	0.0249731136773	3916	0.0334565444818	4118	0.0372440324905	4649	0.00811094799927	3673	MCMBP	false	MCMBP
2278	0.0	0.0447604767365	865	0.0550688432107	762	0.0525758327716	919	0.0418729071559	2252	0.0246511015916	966	WDR76	false	WDR76
2281	0.0	0.0472710122249	795	0.0521484033638	895	0.0487909451877	1344	0.0411694727048	2670	0.0308011893863	753	HIST1H2BB	false	HIST1H2BB
2283	0.0	0.049890805116	736	0.053758615387	819	0.0498038196649	1193	0.0414144204465	2548	0.0337172015645	705	HIST1H2AB	false	HIST1H2AB
2285	0.0	0.0514021532669	703	0.0597088738745	607	0.0541941756597	818	0.0420615264518	2148	0.0302348274787	768	RAB11A	false	RAB11A
2287	0.0	0.0548415171167	637	0.0560999582519	713	0.0507857969421	1081	0.0420812375752	2134	0.0383393486014	638	TGOLN2	false	TGOLN2
2289	0.0	0.0594121042652	569	0.0662468748463	529	0.0603260398077	576	0.0464577017345	934	0.037229756354	656	AIFM1	false	AIFM1
2292	0.0	0.0270386779187	1968	0.0406127212635	1738	0.0509133466764	1064	0.049800596682	616	0.0133707628504	2076	CAT	false	CAT
2295	0.0	0.0594655486014	568	0.054317433095	793	0.0487843227888	1345	0.0419973434858	2186	0.0526756258486	533	ATG16L1	false	ATG16L1
2297	0.0	0.0291049613997	1744	0.0360037126229	2231	0.0383268626381	3118	0.0368509893451	4842	0.0171619617729	1503	BRCA2	false	BRCA2
2299	0.0	0.00743911688837	7253	0.0132242476863	7075	0.0217588456702	6840	0.0326843290169	6486	0.00335154597234	7438	PALB2	false	PALB2
2301	0.0	0.00901946827318	6416	0.0147135398918	6588	0.0205797582184	7161	0.0247056561874	9086	0.00401538993547	6477	ETAA1	false	ETAA1
2303	0.0	0.0039094939282	9983	0.00778552135299	9453	0.0151028256922	8819	0.0276591818057	8217	0.00186325174631	9804	RNASEH2A	false	RNASEH2A
2307	0.0	0.014542647238	4251	0.0233128479822	4260	0.0326629399028	4265	0.0376550712597	4473	0.0068806163785	4304	PPP4C	false	PPP4C
2309	0.0	0.0108851450229	5528	0.0191083447712	5214	0.0292832982286	4968	0.0380715061061	4279	0.00469570567398	5892	PPP4R2	false	PPP4R2
2312	0.0	0.0103729708762	5750	0.0185766432629	5343	0.0298227834342	4823	0.0402763520659	3132	0.0043450590552	6142	ERCC4	false	ERCC4
2318	0.0	0.0256513800055	2130	0.0361391989214	2215	0.0420278363005	2427	0.0399174218537	3319	0.0132100214568	2107	MAB21L2	false	MAB21L2
2321	0.0	0.0703636608683	505	0.062811360156	557	0.0540534727037	823	0.0427835276719	1794	0.0722520443593	500	BIRC3	false	BIRC3
2323	0.0	0.0209495687673	2823	0.0304677271622	2967	0.0381897059239	3158	0.0392889723118	3642	0.0108861351541	2691	TRAIP	false	TRAIP
2325	0.0	0.0156575035614	3966	0.027476396701	3456	0.0396344213578	2871	0.0421187097047	2112	0.0064184800027	4574	GINS4	false	GINS4
2327	0.0	0.0137695447697	4504	0.0236082209417	4197	0.0350383542013	3771	0.0438244071458	1438	0.00594344922397	4845	HELB	false	HELB
2329	0.0	0.0156231879278	3980	0.0262731171737	3666	0.036642267965	3460	0.0404037457645	3076	0.00662108742708	4447	TIMELESS	false	TIMELESS
2331	0.0	0.00155387921509	12064	0.00406968888211	11483	0.00927483779399	10880	0.0215131475989	9988	3.51923433605E-4	12741	PRIMPOL	false	PRIMPOL
2333	0.0	0.0181330323491	3353	0.027591876698	3433	0.0360520698715	3582	0.0380649753234	4286	0.00903661269027	3306	CCNC	false	CCNC
2335	0.0	0.0104206501226	5729	0.0157525677785	6252	0.0223917163541	6662	0.0313354203843	7008	0.00520226054373	5507	RET	false	RET
2338	0.0	0.00498418530594	8866	0.00661881336626	10061	0.00863241332766	11130	0.0138009284348	12140	0.0028903397568	7897	EPHA5	false	EPHA5
2341	0.0	0.0158799336071	3895	0.0224234163944	4442	0.0279240934013	5269	0.0323868088257	6611	0.00825948634354	3614	TRIP10	false	TRIP10
2343	0.0	0.0538105589493	655	0.055448479447	746	0.0471555227458	1579	0.0378245492364	4390	0.0359489126017	671	AR	false	AR
2346	0.0	0.021168045438	2768	0.0276664870652	3421	0.0314067576312	4522	0.0334813341003	6204	0.0119147367009	2395	MYOD1	false	MYOD1
2348	0.0	0.0233170333901	2440	0.0362403868665	2200	0.0482165986024	1432	0.0471547467111	842	0.011686093759	2442	NDUFA13	false	NDUFA13
2355	0.0	0.0214838854155	2713	0.0282084622748	3323	0.0313574935958	4532	0.0316857047726	6874	0.0118446399253	2413	PTPN11	false	PTPN11
2357	0.0	0.0070470926706	7449	0.0107522359351	7983	0.0150313191049	8850	0.0222567479375	9761	0.0034590257612	7284	IL1RAP	false	IL1RAP
2359	0.0	0.00966884380968	6062	0.0143562894976	6683	0.0199916024898	7363	0.0290497016084	7766	0.00494047173515	5723	IL2RB	false	IL2RB
2361	0.0	0.0106215173798	5635	0.0160013605284	6151	0.0218574548189	6817	0.0294360219237	7644	0.00524498693215	5466	FES	false	FES
2363	0.0	0.0167187252265	3680	0.0234550265273	4230	0.0295859460467	4883	0.0341274396292	5957	0.00906678414915	3296	NCOA1	false	NCOA1
2365	0.0	0.0524593397817	686	0.047997713577	1132	0.0434198399299	2181	0.0384883322604	4052	0.0467922994976	563	ESR1	false	ESR1
2367	0.0	0.0181185996129	3356	0.025705779549	3776	0.0325750039869	4290	0.0371984463955	4669	0.00958723213921	3088	PIAS3	false	PIAS3
2369	0.0	0.0253394028	2169	0.0344523338313	2423	0.0396952588327	2858	0.0387678106416	3927	0.013768765064	1999	PTPN2	false	PTPN2
2371	1.0	0.394323297556	435	0.174998082557	435	0.0642819583452	516	0.0396045501378	3470	0.683523232569	435	CCND1	false	CCND1
2373	0.0	0.0456213261177	838	0.0430799404233	1511	0.0401261328973	2765	0.0361544770778	5127	0.0420293146911	599	HSP90AA1	false	HSP90AA1
2376	0.0	0.0352303959357	1285	0.0397857916646	1822	0.0380066428154	3201	0.0346836982669	5728	0.021684097566	1116	ERBB2	false	ERBB2
2379	0.0	0.0134638083013	4594	0.0215933847018	4624	0.0316003484865	4484	0.0406221486462	2950	0.00653215646126	4506	ELP2	false	ELP2
2381	0.0	0.0240968962014	2328	0.0328970055517	2613	0.0377176625383	3255	0.0372085978941	4661	0.0130570023592	2140	PTK2	false	PTK2
2384	0.0	0.0161763573072	3824	0.0236609084963	4189	0.0317220156535	4455	0.0384401289162	4076	0.00853835540821	3493	IFNAR1	false	IFNAR1
2386	0.0	0.0114096986432	5298	0.0169721599844	5826	0.0237258642326	6317	0.0323141739527	6638	0.00606092998337	4768	TSHR	false	TSHR
2388	0.0	0.016614370193	3708	0.0212095951683	4709	0.0257150777991	5808	0.0320232528719	6744	0.00991108687637	2996	HNF1A	false	HNF1A
2390	0.0	0.0180392803093	3377	0.0267542835731	3583	0.0344482591511	3890	0.0373041999486	4624	0.00909039242345	3288	IL6ST	false	IL6ST
2392	0.0	0.0458102961601	829	0.0575128912035	672	0.0570155211142	669	0.0451302693378	1136	0.0254598100685	928	PDIA3	false	PDIA3
2396	0.0	0.00335615524163	10420	0.005180180658	10832	0.00805303186963	11346	0.0153457361139	11701	0.00168686434117	10315	IL6R	false	IL6R
2398	1.0	0.687818004191	291	0.475360689266	293	0.235229577069	298	0.0544888592957	428	0.860798138084	291	NMI	false	NMI
2400	0.0	0.0341356934789	1361	0.0420553839811	1594	0.0442809042908	2043	0.0415854414541	2447	0.0205464447285	1177	EIF2AK2	false	EIF2AK2
2402	0.0	0.0362732424209	1215	0.0418395390158	1615	0.0397708798368	2837	0.0354589589743	5432	0.0218754064603	1108	RAC1	false	RAC1
2404	0.0	0.0415970336301	984	0.0438130914971	1453	0.0399490511553	2799	0.0359577720342	5224	0.0275176514274	853	SRC	false	SRC
2406	0.0	0.00805816088521	6930	0.0131692288788	7091	0.0195570607585	7484	0.0281539176654	8052	0.00371419666047	6941	BMX	false	BMX
2409	0.0	0.0622365200331	542	0.0593523925118	615	0.0475655199257	1518	0.0381989638461	4200	0.0443881176065	579	CDKN1A	false	CDKN1A
2411	0.0	0.0163515351659	3773	0.0234749188503	4226	0.0294840344734	4916	0.0346248981666	5755	0.00834566641274	3577	GHR	false	GHR
2413	0.0	0.00342073449861	10363	0.00542671216588	10696	0.00866494667179	11115	0.0165688255825	11373	0.00168527946899	10323	CCR5	false	CCR5
2415	0.0	0.0231704476489	2471	0.0304662026652	2968	0.03374045298	4048	0.0338009545974	6092	0.012645519491	2223	JAK2	false	JAK2
2417	0.0	0.0489255360808	760	0.0484800026511	1102	0.0428080237747	2276	0.0374993246444	4533	0.0349583605837	687	HIF1A	false	HIF1A
2419	0.0	0.0208887952582	2843	0.0297800552449	3082	0.0364457348448	3498	0.0379339115505	4341	0.0109494589792	2647	MET	false	MET
2421	0.0	0.0353111009248	1280	0.0475595476665	1166	0.0510644127317	1045	0.043205982521	1637	0.0184618521254	1360	CTR9	false	CTR9
2423	0.0	0.0221542230822	2607	0.0313069029306	2833	0.0378736670061	3228	0.0381026703543	4261	0.0114906846595	2492	ALK	false	ALK
2425	0.0	0.0103727141882	5751	0.0156009986865	6294	0.0210979301499	7030	0.0271329313439	8382	0.00515737465752	5549	HOXC11	false	HOXC11
2427	0.0	0.0168400753524	3651	0.0249606204478	3919	0.0329819493332	4208	0.036441309737	5021	0.00887007751893	3372	STAT6	false	STAT6
2429	0.0	0.0212541211695	2749	0.0286007799456	3266	0.0340020901355	3982	0.0356698530531	5337	0.011921811092	2393	SS18L1	false	SS18L1
2433	0.0	0.0186721393491	3237	0.0259720558636	3722	0.0329048086954	4227	0.0380171129478	4307	0.0103303634395	2876	BCL3	false	BCL3
2436	1.0	0.554947022491	382	0.314264992137	383	0.117441930467	386	0.040014612608	3267	0.789549775276	381	DNMT1	false	DNMT1
2442	0.0	0.00357798148447	10252	0.00561748451334	10585	0.00862568346406	11134	0.0156026971182	11631	0.00174040316876	10181	NFKBIZ	false	NFKBIZ
2444	0.0	0.0231710588758	2470	0.0308199865658	2917	0.0359463832249	3605	0.0373182390224	4614	0.0129459166238	2164	CEBPB	false	CEBPB
2447	0.0	0.056683328211	598	0.0539602090122	813	0.0477955042146	1492	0.0403293136221	3108	0.0442462197875	580	CDK9	false	CDK9
2449	0.0	0.0420328978164	969	0.0495113703332	1032	0.0466055061798	1655	0.0375247288041	4522	0.0252683733471	939	FGFR1	false	FGFR1
2451	0.0	0.0156656459596	3964	0.0242719745692	4051	0.0335083429617	4103	0.0389202032989	3820	0.00786549833834	3775	FGFR2	false	FGFR2
2453	0.0	0.028490005278	1802	0.0402449999684	1777	0.0457757620657	1799	0.0401203621281	3216	0.0144318681262	1875	PPP2R1B	false	PPP2R1B
2455	0.0	0.0105204476906	5681	0.0164489494792	6001	0.0237693096312	6310	0.0326307035725	6512	0.00514045638835	5565	TIRAP	false	TIRAP
2457	0.0	0.033688709697	1388	0.044961967033	1368	0.0485239756297	1385	0.0413502058386	2582	0.0183164646941	1381	PRKCD	false	PRKCD
2460	0.0	0.0146762585367	4213	0.0216391573505	4614	0.0293324575061	4956	0.0360102341081	5197	0.00773169824064	3834	PGR	false	PGR
2463	0.0	0.0110628357635	5440	0.0180542301395	5505	0.0265090112114	5610	0.0350949406249	5575	0.00536244853617	5359	SETD7	false	SETD7
2468	0.0	0.0183492176127	3297	0.0239626390918	4126	0.0279767976059	5249	0.0322140011902	6673	0.0103815076836	2860	BHLHE40	false	BHLHE40
2470	0.0	0.0279590580601	1851	0.0372725476816	2098	0.040242888492	2746	0.0373083472798	4620	0.0150551797168	1773	CD44	false	CD44
2473	0.0	0.00726721279257	7334	0.0113941750735	7745	0.0164090560208	8396	0.0246134232498	9116	0.00349080488061	7247	SOCS7	false	SOCS7
2475	0.0	0.0262595936225	2046	0.038957793636	1911	0.0452541241178	1884	0.0403642573331	3095	0.0121352192717	2338	IRAK1	false	IRAK1
2479	0.0	0.0353107578277	1281	0.038650858814	1936	0.0362151757316	3547	0.0338202280887	6079	0.0224363848605	1072	FHL2	false	FHL2
2481	1.0	0.24216302381	465	0.0926584745988	464	0.051030994101	1048	0.0395306969929	3499	0.548026915059	466	TRAF6	false	TRAF6
2483	0.0	0.0127651451019	4814	0.0184066669469	5389	0.0252415383054	5932	0.0334631834376	6209	0.0069359216563	4279	ZFHX3	false	ZFHX3
2486	0.0	0.0338204548845	1380	0.0430060797528	1515	0.0458812885217	1776	0.0405579023551	2983	0.0193873851232	1275	PTPN1	false	PTPN1
2488	0.0	0.0130344954649	4727	0.021658653129	4607	0.0310426851158	4589	0.0370838201573	4723	0.005781819705	4982	JAK3	false	JAK3
2491	0.0	0.0140012245199	4423	0.0194610608779	5107	0.0247353616921	6055	0.0303167679611	7341	0.00763819761921	3878	HCK	false	HCK
2493	0.0	0.0333909577523	1405	0.0380678564677	1998	0.0362051512341	3551	0.0327108915928	6479	0.0209547618313	1155	LYN	false	LYN
2495	0.0	0.0198443066785	3040	0.0267125074794	3592	0.0311817886599	4567	0.0334088425778	6232	0.0107914520345	2736	FYN	false	FYN
2497	0.0	0.00582090143046	8176	0.00945015091242	8612	0.0149928186228	8859	0.0248690502182	9041	0.0029411683583	7851	FGR	false	FGR
2499	0.0	0.0102224022682	5800	0.0164683988934	5996	0.023773834836	6308	0.0316462926706	6885	0.00488347197129	5767	HES1	false	HES1
2501	0.0	0.00312687872984	10615	0.00451796540416	11179	0.0061928904842	12164	0.00992049762836	13295	0.00162645369574	10461	HES5	false	HES5
2504	0.0	0.0425039890792	945	0.0514103631896	938	0.0500529174401	1166	0.0425964663334	1870	0.0245787037709	970	BICD1	false	BICD1
2506	0.0	0.0285371005793	1799	0.039131039089	1900	0.0442369694392	2048	0.0409175353365	2801	0.0149765736269	1782	ECH1	false	ECH1
2508	0.0	0.0139822483298	4428	0.0217386915342	4592	0.0304701344374	4698	0.0374087125211	4565	0.00683740089413	4330	SRI	false	SRI
2510	0.0	0.00312094202782	10621	0.00461434793415	11130	0.00671659739282	11950	0.0116255675205	12752	0.00161846162913	10481	SULT2A1	false	SULT2A1
2512	0.0	0.0285992709347	1790	0.0417906906882	1621	0.0508100586799	1077	0.0454599584287	1083	0.014993131146	1780	MRPS31	false	MRPS31
2514	1.0	0.83632655958	161	0.700179736274	161	0.493408166408	160	0.186162808432	162	0.930865027475	161	BCKDK	false	BCKDK
2516	0.0	0.00989430702926	5957	0.01585257981	6206	0.0245347429844	6107	0.0353733730212	5476	0.00493204628351	5729	CORO1A	false	CORO1A
2518	0.0	0.0296052856253	1707	0.0433624454655	1485	0.0509612856634	1059	0.0438392767404	1430	0.0149915172858	1781	GNL3	false	GNL3
2520	0.0	0.0065370830633	7729	0.00946582105402	8597	0.0125430351357	9690	0.0181939794609	10909	0.00333770982513	7453	OGDHL	false	OGDHL
2524	0.0	0.0118728752269	5123	0.0181485815901	5477	0.0257237607448	5806	0.0342470429375	5902	0.00611479745998	4734	MORC4	false	MORC4
2527	0.0	0.0141472626731	4381	0.0201138095181	4966	0.026222623343	5680	0.0319225305776	6788	0.0075966602668	3905	HIVEP1	false	HIVEP1
2529	0.0	0.0141144511846	4387	0.022625218123	4392	0.0316970349702	4462	0.0378495542121	4381	0.0067013655268	4408	ASXL1	false	ASXL1
2532	0.0	0.0241883461742	2316	0.0328664597992	2618	0.0371549386359	3383	0.03544970345	5436	0.0128650341654	2181	NIF3L1	false	NIF3L1
2534	0.0	0.0105427208	5668	0.0157930080469	6234	0.021548880709	6903	0.0298147581044	7503	0.00522875609372	5488	SUPT20H	false	SUPT20H
2536	0.0	0.020748520213	2878	0.0319110808665	2747	0.0419552948772	2438	0.0428257488661	1777	0.0101406731283	2926	HLA-A	false	HLA-A
2538	0.0	0.00902385755513	6413	0.0126886073627	7231	0.0166796315269	8313	0.0240411699274	9265	0.00479840983391	5823	AMBP	false	AMBP
2540	0.0	0.0326172130494	1459	0.0449370953371	1371	0.051660033209	993	0.0454524272127	1085	0.01737448929	1485	CAPNS1	false	CAPNS1
2542	0.0	0.0164362129726	3750	0.0246988242328	3968	0.0332529496195	4160	0.0402044198341	3172	0.00828364905612	3603	LAMB2	false	LAMB2
2547	0.0	0.0145840430247	4240	0.0241726134299	4073	0.0342049218937	3940	0.0402091389173	3167	0.00636306037298	4604	SCAF11	false	SCAF11
2549	0.0	0.00790005415956	7016	0.0122607086135	7396	0.0179584435959	7935	0.0274385572767	8286	0.00399975780604	6498	MAP3K13	false	MAP3K13
2551	0.0	0.00781536933242	7060	0.01239768902	7352	0.0183232501114	7833	0.0271843928671	8368	0.00369917285881	6972	SPRY1	false	SPRY1
2554	0.0	0.00586630308666	8150	0.00899756517845	8859	0.0138072370123	9224	0.0234205948375	9431	0.00308309794002	7715	ZFPM2	false	ZFPM2
2556	0.0	0.0222886793107	2585	0.0308433108705	2910	0.0362907244826	3526	0.0351744768798	5548	0.0120687433517	2353	ARFIP2	false	ARFIP2
2558	0.0	0.0368769843344	1173	0.0505892906734	978	0.0562966961633	702	0.0461644530814	976	0.0195052967372	1265	SRRT	false	SRRT
2561	0.0	0.00283160349386	10855	0.00371290154533	11698	0.00431477189386	13231	0.00526930242324	15046	0.00156309625414	10594	IL22RA1	false	IL22RA1
2563	0.0	0.0226564417954	2539	0.0338057469081	2500	0.0422261414725	2386	0.0415891579436	2445	0.0112886869036	2542	CEP120	false	CEP120
2565	0.0	0.0457931116238	830	0.0531815079522	847	0.049796174634	1195	0.0411928469296	2660	0.0277190471714	846	LUC7L2	false	LUC7L2
2567	0.0	0.0122185906494	5017	0.0191770521058	5196	0.0264287392256	5630	0.0321938100114	6680	0.00591434993299	4863	PSMG3	false	PSMG3
2569	0.0	0.0140583895871	4404	0.0238169955834	4158	0.0342151341047	3936	0.0385586485533	4028	0.00606592841237	4765	ARFIP1	false	ARFIP1
2571	0.0	0.0368115279595	1179	0.0481804279072	1121	0.052459902395	928	0.04573564362	1049	0.0202881872555	1197	IVNS1ABP	false	IVNS1ABP
2574	0.0	0.0127763427291	4812	0.0206195444583	4846	0.0299761329775	4785	0.0377331761887	4438	0.00610086404047	4743	PUS7	false	PUS7
2576	0.0	0.029785267364	1684	0.045413087871	1333	0.0586064221785	628	0.0545297509981	426	0.0147564758471	1817	TBC1D15	false	TBC1D15
2578	0.0	0.0225303526644	2553	0.0328042424645	2630	0.0400918619394	2771	0.0397420540093	3408	0.0112838843102	2545	TBCD	false	TBCD
2580	1.0	0.591997964889	359	0.35853355527	359	0.149404962915	359	0.0467579855826	893	0.809688800809	359	BRD4	false	BRD4
2582	0.0	0.0485424285961	765	0.0557618563111	729	0.0520007865952	967	0.0409838254222	2768	0.0296800657751	782	ADRB2	false	ADRB2
2584	0.0	0.0523415528627	690	0.0488790387195	1075	0.0447195143711	1976	0.0390029297784	3786	0.0470388797875	561	COPS5	false	COPS5
2586	0.0	0.00958870624001	6096	0.0160233892148	6139	0.0240123139457	6259	0.0333145694468	6271	0.00439902560963	6100	HIC1	false	HIC1
2588	0.0	0.0202860900641	2971	0.0308898058493	2903	0.0415540977628	2521	0.0455332059684	1073	0.0106593827051	2768	USP22	false	USP22
2590	0.0	0.0298013016536	1679	0.0365635786103	2164	0.0387123218132	3025	0.0365108308923	4993	0.017965551636	1419	GNB2	false	GNB2
2592	0.0	0.0255911267702	2142	0.0334650615944	2543	0.0374301503893	3321	0.0375399286992	4519	0.0145010419051	1864	GADD45A	false	GADD45A
2594	0.0	0.0202564942894	2974	0.0310081382871	2886	0.0407127448411	2662	0.043034020087	1699	0.00993123203666	2989	BLK	false	BLK
2597	0.0	0.0275707075511	1904	0.0339629326005	2483	0.0350000892378	3783	0.0333245882461	6266	0.0160574195343	1627	SYK	false	SYK
2599	0.0	0.042524806948	943	0.0421203079852	1588	0.0385503901611	3063	0.0348424536344	5666	0.0310609870873	750	SHMT2	false	SHMT2
2602	0.0	0.0490507208283	757	0.0453909126792	1334	0.0416294075939	2510	0.0371737317594	4683	0.0480348576223	554	NXF1	false	NXF1
2604	0.0	0.0126413357854	4859	0.0214794633485	4651	0.0314706921135	4512	0.0382114087769	4189	0.00557358776333	5167	NFKB2	false	NFKB2
2606	0.0	0.00752184133264	7208	0.0124498402082	7334	0.0193880077152	7543	0.0301952178196	7387	0.00351479279885	7207	AZU1	false	AZU1
2608	0.0	0.00378055676404	10085	0.00627618487912	10233	0.0104070236727	10474	0.0198158948889	10460	0.00178627471705	10053	CACNG2	false	CACNG2
2610	0.0	0.00310342364325	10638	0.00464781194143	11114	0.00731603374187	11639	0.0159866851923	11537	0.00161406849833	10491	NXPH2	false	NXPH2
2612	0.0	0.023711423107	2389	0.0344827040774	2415	0.0415616321553	2520	0.0389421816653	3812	0.0120761030592	2350	DDX19B	false	DDX19B
2614	0.0	0.00988367834024	5963	0.0184610942359	5376	0.031832829562	4430	0.0503351219608	581	0.00406736446853	6400	RP2	false	RP2
2616	0.0	0.00829368903069	6811	0.0142713105707	6710	0.0226699427977	6588	0.0336763620608	6135	0.00370280034005	6962	TRPV5	false	TRPV5
2618	0.0	0.0182010230966	3335	0.0261656612158	3686	0.0348506363219	3817	0.0410056253009	2756	0.0101757067774	2919	TCEAL1	false	TCEAL1
2620	1.0	0.657737855166	315	0.437571755641	316	0.206729093204	316	0.0547194365084	422	0.845164174434	316	IDE	false	IDE
2623	0.0	0.014933885976	4148	0.0231925564312	4287	0.0315188052514	4501	0.0371135773761	4710	0.00714133645869	4170	BRWD1	false	BRWD1
2625	0.0	0.0110633878888	5439	0.0173356549611	5708	0.0250627222289	5963	0.0330611804929	6359	0.00536900000119	5349	FAM208B	false	FAM208B
2627	0.0	0.0116412828554	5206	0.0157691449551	6245	0.0205307713584	7184	0.0281248544189	8057	0.00684147216129	4324	CCDC87	false	CCDC87
2629	0.0	0.0119111976457	5111	0.0193871998995	5125	0.0275696218628	5362	0.0333681754678	6249	0.00547527947976	5251	DOK2	false	DOK2
2631	0.0	0.00957137087001	6104	0.0147243030915	6585	0.0211539909524	7016	0.0288632649979	7832	0.0048452307658	5790	DOK3	false	DOK3
2634	0.0	0.00345725541967	10338	0.00542230359008	10697	0.00869126413907	11102	0.0172397571551	11188	0.00171470219575	10244	GSTCD	false	GSTCD
2636	0.0	0.0071213591757	7418	0.0109737691757	7889	0.0151642120196	8806	0.021014773633	10133	0.003455293276	7288	HESX1	false	HESX1
2638	0.0	0.0155804565077	3990	0.020127460306	4959	0.0239769956955	6268	0.0279876825952	8112	0.00898755084963	3332	KRTAP10-7	false	KRTAP10-7
2640	0.0	0.0176336335336	3472	0.024331458365	4037	0.0298875130598	4808	0.034437564434	5821	0.00946397290257	3139	MAPKAPK2	false	MAPKAPK2
2642	0.0	0.0139415090372	4448	0.0238618330966	4146	0.0356337949558	3669	0.0430788077041	1685	0.00603734984058	4781	MPZL1	false	MPZL1
2644	0.0	0.0219787722578	2638	0.03020068762	3016	0.0356679367058	3657	0.0370484821108	4747	0.012001899598	2375	NUFIP2	false	NUFIP2
2646	0.0	0.00320692185609	10548	0.00459964287005	11136	0.00621960754442	12153	0.00973437985191	13359	0.00167062651108	10355	PAQR7	false	PAQR7
2648	0.0	0.0130572826833	4720	0.0209154861541	4777	0.0282818097767	5186	0.0324240001952	6598	0.00588103125086	4899	PIK3R3	false	PIK3R3
2650	0.0	0.0058110984349	8188	0.0108893896744	7922	0.0193759094181	7548	0.0324843063664	6571	0.00238753956666	8374	RABGAP1	false	RABGAP1
2652	0.0	0.00819724698064	6858	0.0121673849436	7428	0.0179781134095	7929	0.0280001167042	8106	0.00444011869041	6074	SH2D2A	false	SH2D2A
2654	0.0	0.00780803531338	7066	0.0132167194613	7077	0.0207285309035	7118	0.0301100903685	7410	0.00357379236309	7149	TM4SF19	false	TM4SF19
2656	0.0	0.0151610171672	4095	0.0213619056174	4681	0.0273921829712	5403	0.0324065872867	6603	0.00843687156832	3539	TWIST1	false	TWIST1
2658	1.0	0.897492212929	82	0.799768127806	83	0.632247419813	84	0.317458127361	85	0.959191502166	79	VPS39	false	VPS39
2660	0.0	0.014082266312	4397	0.0201099984119	4967	0.0269949711436	5495	0.0351902527216	5540	0.00759155162506	3908	WDFY3	false	WDFY3
2662	0.0	0.0158872222532	3892	0.0245904263964	3992	0.033384330843	4130	0.0382708528634	4172	0.00758446538357	3914	ZNF281	false	ZNF281
2664	0.0	0.00374021656591	10121	0.00614553754754	10295	0.0100705973397	10596	0.0191791295069	10645	0.00177331170028	10085	ZNF829	false	ZNF829
2666	0.0	0.0143356756131	4325	0.0240525488959	4107	0.035053484141	3767	0.0410636409413	2728	0.006470764804	4531	ABL2	false	ABL2
2668	0.0	0.00672912693656	7616	0.0102788982109	8209	0.0152602679088	8769	0.025596215114	8841	0.00336055326419	7424	CA8	false	CA8
2670	0.0	0.0325593920035	1467	0.0381327193747	1987	0.0391185044288	2957	0.0369667758511	4788	0.0202061476993	1204	CBL	false	CBL
2672	0.0	0.0183084128339	3309	0.0278507694628	3385	0.0364804455051	3490	0.0388178153059	3888	0.00890951387061	3359	DTNA	false	DTNA
2674	0.0	0.0275500494206	1907	0.033979052275	2480	0.0350767808192	3763	0.0341535804758	5947	0.015887981216	1645	LASP1	false	LASP1
2676	0.0	0.0263244851275	2038	0.0329705172051	2600	0.0362289298113	3540	0.0372817648971	4635	0.0155157558698	1692	LCK	false	LCK
2678	0.0	0.0272964734658	1940	0.0336289410226	2523	0.0350210884168	3776	0.034137189953	5954	0.015980116988	1637	PIK3R1	false	PIK3R1
2680	0.0	0.0143426526513	4322	0.0228857710573	4340	0.0316148847266	4478	0.035744462274	5323	0.00685558233241	4314	PIK3R2	false	PIK3R2
2682	0.0	0.0197857284667	3054	0.0298242791071	3080	0.0390527821443	2967	0.0406982090124	2910	0.0101282128711	2930	PPARD	false	PPARD
2684	0.0	0.00455757761703	9321	0.00801025488703	9344	0.0136409559877	9281	0.0248785763869	9038	0.00199699572825	9276	SH3BP2	false	SH3BP2
2686	0.0	0.00438538035458	9496	0.00814079041321	9276	0.0148387944913	8915	0.0274491314498	8279	0.00188518607377	9722	BATF3	false	BATF3
2689	0.0	0.0188763427491	3206	0.0313214528689	2830	0.0451361512263	1909	0.0500629976081	596	0.00869720510142	3426	CNDP2	false	CNDP2
2691	0.0	0.0054001079561	8490	0.00839318001555	9151	0.0132812903833	9404	0.0231455066123	9501	0.00289485231283	7891	KLF15	false	KLF15
2693	0.0	0.00835297689262	6784	0.0144512976338	6659	0.0235431352658	6360	0.0376242723939	4485	0.00373691499257	6907	NACAD	false	NACAD
2695	0.0	0.00996888191249	5918	0.0151345058852	6453	0.0210511032579	7042	0.0284627083528	7942	0.00502410492729	5660	NXT2	false	NXT2
2698	0.0	0.0462632838045	822	0.0654840976899	537	0.0720437948676	448	0.0507280126408	560	0.0233472038337	1028	PINK1	false	PINK1
2701	0.0	0.00342227461542	10361	0.00554457468978	10634	0.00916059909716	10922	0.0180105446148	10973	0.00167571217253	10340	ZNF557	false	ZNF557
2703	0.0	0.018445107838	3280	0.0245600900894	3996	0.0297379837422	4846	0.0340401730148	5991	0.0106052893225	2788	ATF3	false	ATF3
2705	0.0	0.00339383882634	10387	0.00518500421204	10829	0.00786563140774	11415	0.0145453249838	11931	0.00170490916105	10269	MNDA	false	MNDA
2707	0.0	0.0305028397485	1612	0.0457288298141	1312	0.056647387771	684	0.0493087355849	649	0.0150762441793	1770	PAFAH1B2	false	PAFAH1B2
2709	0.0	0.0320007710426	1502	0.0413693962437	1657	0.0437085528236	2137	0.0401033119064	3231	0.0176881019724	1450	IGF1R	false	IGF1R
2711	0.0	0.0171368707997	3590	0.026180080935	3685	0.0339293808192	4005	0.0367399598108	4895	0.0083387425438	3583	PDGFRA	false	PDGFRA
2713	0.0	0.0144813869267	4270	0.0245596105228	3997	0.0354253771356	3704	0.0412312232014	2642	0.00624313006621	4656	PDGFRB	false	PDGFRB
2715	0.0	0.0103160377238	5768	0.0175506585491	5646	0.0261323180554	5700	0.0331283894394	6340	0.00462559318947	5944	STAT5B	false	STAT5B
2717	0.0	0.00299542357375	10725	0.00418228037256	11405	0.00548851513409	12553	0.00845158415366	13791	0.00159716489581	10529	ANKRD26P1	false	ANKRD26P1
2719	0.0	0.00372955239227	10127	0.00586151362251	10451	0.00893982972673	10996	0.0158766218819	11570	0.00179923570109	10026	KIF27	false	KIF27
2721	0.0	0.0157914806275	3921	0.0217442901792	4591	0.0276130112556	5351	0.0336736633138	6136	0.00900522307913	3320	PLA2G4A	false	PLA2G4A
2723	0.0	0.00991819462553	5939	0.0164243866079	6011	0.0254240190446	5899	0.0359373061443	5244	0.0048123268397	5808	LRRFIP2	false	LRRFIP2
2725	0.0	0.0538217404483	653	0.0613152951817	578	0.0570629774793	666	0.0443931862205	1289	0.0334498608	708	HSP90B1	false	HSP90B1
2727	0.0	0.0122847736841	4996	0.0171535983911	5766	0.0216345401841	6881	0.0280200402746	8097	0.00648655141057	4524	RRAD	false	RRAD
2730	0.0	0.027629884709	1897	0.0385684055189	1943	0.0445881947284	2002	0.0407819818592	2868	0.014466523104	1867	STMN1	false	STMN1
2732	0.0	0.013030569979	4730	0.0193108425927	5148	0.0261572077639	5696	0.0333032358874	6274	0.00662997707634	4442	MAGEC2	false	MAGEC2
2734	0.0	0.0291930697437	1737	0.041780815067	1622	0.049046191365	1295	0.044240209954	1320	0.0150509212387	1775	RFWD2	false	RFWD2
2736	0.0	0.0301961445003	1643	0.0359945740593	2233	0.0366165616606	3469	0.0354835262194	5420	0.018282893901	1387	CREB1	false	CREB1
2738	0.0	0.0260379282853	2081	0.0370566949651	2119	0.0443800956856	2030	0.0428948407335	1759	0.0133284288274	2086	RELB	false	RELB
2740	0.0	0.0177545171013	3450	0.0253736758712	3848	0.0308151363571	4641	0.0311343922987	7083	0.00951903543766	3115	CDK15	false	CDK15
2742	0.0	0.00353085933456	10280	0.00543870107211	10692	0.00827148766127	11263	0.0154572427986	11666	0.00174684137423	10163	LRRC32	false	LRRC32
2744	0.0	0.00403351708338	9857	0.00717398478783	9763	0.01289018124	9540	0.025101247797	8991	0.00181484123517	9972	IL20RA	false	IL20RA
2746	0.0	0.0148198359742	4176	0.0227329971538	4368	0.0291021221627	5010	0.0315102537215	6945	0.00708114207376	4194	TBC1D22B	false	TBC1D22B
2748	0.0	0.0218580169794	2663	0.0329195016925	2610	0.0409921421988	2614	0.0403438333933	3103	0.0105413375107	2812	TMEM206	false	TMEM206
2750	0.0	0.00781106307973	7063	0.0133098536092	7047	0.0216626279428	6874	0.0340653817863	5981	0.00358651724964	7136	MBLAC2	false	MBLAC2
2752	0.0	0.0251776609278	2193	0.0360600423629	2221	0.0406383449568	2680	0.0358344150669	5279	0.0123761841554	2281	VASN	false	VASN
2754	0.0	0.0268092290917	1988	0.0377427861891	2035	0.0426096992658	2310	0.0385681150632	4025	0.0135557626159	2037	C3AR1	false	C3AR1
2756	1.0	0.598494452421	354	0.367791532487	354	0.158349073148	353	0.0521204811773	498	0.812442252887	354	PVR	false	PVR
2758	0.0	0.00808206912434	6918	0.0138970727638	6835	0.0226537216702	6591	0.0361621123657	5121	0.0036581908923	7033	DLK2	false	DLK2
2764	0.0	0.024251587005	2299	0.0347490524927	2379	0.0400938067352	2770	0.036774864969	4878	0.0122543762303	2308	PPP2R4	false	PPP2R4
2766	0.0	0.0565100877562	606	0.0685104167057	516	0.063379653591	524	0.0460295485714	994	0.0316795693681	738	CA9	false	CA9
2768	0.0	0.0122124714729	5019	0.0201148125828	4964	0.0299422141021	4795	0.0384238964718	4087	0.00561190963202	5129	VEGFA	false	VEGFA
2770	0.0	0.0258023566978	2114	0.0360356890199	2227	0.0423472533646	2359	0.0405546656276	2986	0.0136898525571	2016	PGK1	false	PGK1
2773	1.0	0.0929559633427	487	0.0499243052636	1016	0.0463588647381	1693	0.0412904184549	2613	0.328150845271	486	AAR2	false	AAR2
2775	0.0	0.0513309458565	705	0.0496939252089	1028	0.0468459444158	1626	0.0412656442677	2619	0.0424612861785	592	PIH1D1	false	PIH1D1
2779	0.0	0.0262057948383	2057	0.0372438499762	2100	0.0439160370913	2098	0.0410619304151	2730	0.0133704909667	2077	TRIM11	false	TRIM11
2783	0.0	0.00630015035861	7866	0.00883146901178	8933	0.0110587782605	10207	0.0150253322666	11800	0.00328402400961	7512	MMP1	false	MMP1
2785	0.0	0.0130124973384	4737	0.0200063502638	4987	0.0274399916787	5390	0.0331866598905	6321	0.00648640428043	4525	MMP2	false	MMP2
2788	0.0	0.0132133722543	4671	0.0216604706357	4606	0.0317240902219	4454	0.0397439739171	3407	0.00617877984407	4691	GOLPH3	false	GOLPH3
2790	0.0	0.0353729969494	1276	0.0513891019004	940	0.0599677645035	587	0.0497071883879	621	0.0177969784324	1439	OCIAD1	false	OCIAD1
2792	1.0	0.874427232689	109	0.757459152028	113	0.565357870394	119	0.24173196446	125	0.949626005879	104	OCIAD2	false	OCIAD2
2794	0.0	0.0406882895982	1017	0.0491407160222	1059	0.0476155295725	1511	0.0392155732683	3670	0.0237078685959	1007	KRT17	false	KRT17
2797	0.0	0.00716913382234	7391	0.0110893815249	7842	0.015668156909	8638	0.0229186986993	9575	0.00347278960155	7267	CSF2RB	false	CSF2RB
2799	1.0	0.581116031563	369	0.346648918959	368	0.1422971819	366	0.0460030652258	998	0.803401787911	369	ZC3H7A	false	ZC3H7A
2801	1.0	0.85417038516	134	0.727893851503	136	0.530407222005	137	0.217166963401	140	0.940022960465	130	TRIM59	false	TRIM59
2804	0.0	0.027430197093	1919	0.040373190687	1763	0.0491227000625	1283	0.0434744975079	1552	0.0139754763518	1959	USP28	false	USP28
2807	0.0	0.0551434196979	628	0.058495220909	650	0.0517977474577	980	0.0423737423734	1977	0.0355988229903	680	BICD2	false	BICD2
2809	0.0	0.0137476272837	4511	0.0221028179008	4514	0.0331002453888	4183	0.0439831863015	1389	0.00670580632578	4404	TMUB1	false	TMUB1
2811	0.0	0.0249776192345	2206	0.0350744825	2342	0.0418683565384	2455	0.040991673882	2764	0.01310302088	2124	DUT	false	DUT
2814	0.0	0.0619758915553	544	0.0571588541452	688	0.0504220867512	1125	0.0412643092886	2620	0.0544964815493	525	WWP2	false	WWP2
2817	0.0	0.0163181272613	3781	0.0239172485671	4133	0.0313008601225	4544	0.0359811877146	5209	0.00856539464921	3488	POM121	false	POM121
2819	0.0	0.0371795989284	1156	0.0482028461859	1120	0.0494594358684	1233	0.0412495965686	2627	0.0203140770302	1194	ARF1	false	ARF1
2820	0.0	0.0161769418908	3822	0.0259171737384	3733	0.0353074355508	3724	0.0379519448058	4333	0.00780332336265	3805	GGA3	false	GGA3
2822	0.0	0.0137776236009	4502	0.0242012643137	4071	0.0366529213526	3456	0.0438797370698	1414	0.00587270705425	4909	CHRM3	false	CHRM3
2824	0.0	0.0109566686634	5486	0.0178936538568	5548	0.0262143590529	5682	0.0330666017062	6357	0.00536689330703	5352	GGA1	false	GGA1
2826	0.0	0.00351461903056	10298	0.00887192158865	8911	0.0184032864395	7808	0.0322437887635	6661	8.34071776546E-4	11725	PLD2	false	PLD2
2828	0.0	0.00753400791875	7201	0.012991733686	7143	0.0208959802421	7082	0.0323537451158	6620	0.00347773580886	7261	NOA1	false	NOA1
2830	0.0	0.00803762175863	6940	0.015203637173	6433	0.0257724072132	5798	0.036198417418	5102	0.00343680621947	7321	WBP11	false	WBP11
2833	0.0	0.030244778141	1639	0.0403867124445	1762	0.0456511426892	1813	0.0408904093935	2815	0.0176065226573	1460	COPB1	false	COPB1
2835	0.0	0.0200010548733	3014	0.0301691442923	3025	0.0392292125378	2941	0.0405114696158	3016	0.0101153338696	2934	COPG1	false	COPG1
2837	0.0	0.0115689437963	5236	0.019950379298	4998	0.0296403594988	4867	0.0367478787712	4891	0.00481873366581	5804	AP1G1	false	AP1G1
2840	0.0	0.0131737541077	4683	0.0215610778788	4628	0.0306987423992	4663	0.0377999884201	4403	0.00611670353844	4732	AP3S2	false	AP3S2
2842	0.0	0.0259928981421	2087	0.0379904011703	2009	0.0451488485797	1905	0.0412910625703	2612	0.0133314695983	2084	COPE	false	COPE
2844	0.0	0.00997681690488	5914	0.0182982706716	5429	0.0297052129541	4853	0.0417017975261	2370	0.00408862275599	6376	CYTH2	false	CYTH2
2849	0.0	0.0079681105166	6973	0.0125087484089	7295	0.0179146740292	7945	0.0270758215481	8398	0.00375707414491	6869	AP4E1	false	AP4E1
2851	0.0	0.0159961917901	3866	0.0254349886881	3829	0.0342825541949	3921	0.0380703250395	4281	0.00738127812651	4034	PLD1	false	PLD1
2853	1.0	0.718557469865	271	0.518753913212	271	0.277929132472	271	0.0682060745774	290	0.875853117343	271	RALA	false	RALA
2855	0.0	0.0149987244568	4136	0.0221406180415	4502	0.0285072394993	5141	0.0329840249552	6383	0.0076973889515	3849	OPRM1	false	OPRM1
2857	0.0	0.00842649695616	6744	0.0140332556213	6785	0.0215446087202	6905	0.0316840810983	6878	0.00382523902028	6758	KDELR1	false	KDELR1
2860	0.0	0.00904465936074	6405	0.0152490146282	6417	0.0233148968057	6425	0.0308936837371	7149	0.00441785746167	6089	HERC1	false	HERC1
2863	0.0	0.0329593580454	1435	0.0433146862578	1488	0.0453975932314	1854	0.0392406275248	3660	0.0176424891026	1454	GRK5	false	GRK5
2865	0.0	0.00998884613437	5910	0.0159965603264	6153	0.024387949674	6155	0.0351540985308	5555	0.00517727030816	5530	ARF3	false	ARF3
2869	0.0	0.0525534191641	682	0.0508806188328	964	0.0463378998882	1698	0.040065606917	3248	0.0403794674174	617	ITGA4	false	ITGA4
2871	0.0	0.0442734647023	885	0.0572784797107	681	0.0577841101572	652	0.0445681558218	1251	0.023613374993	1015	MMS19	false	MMS19
2873	0.0	4.66767090182E-4	14657	0.00149055955026	13979	0.00413124000679	13365	0.011855345571	12679	8.80046066895E-5	15364	TMEM106A	false	TMEM106A
2875	0.0	0.080485235864	494	0.0767587068515	486	0.0665821208504	494	0.0505663479852	572	0.0637500454952	506	FBXO6	false	FBXO6
2878	0.0	0.00913211072453	6358	0.0137799589952	6882	0.0203528933833	7246	0.0301208300331	7405	0.00480496000265	5815	GGA2	false	GGA2
2880	0.0	0.0709666558438	503	0.0656521590716	534	0.0560074085669	715	0.0429734496054	1721	0.0591608332553	513	CUL7	false	CUL7
2882	0.0	0.0493919710225	748	0.0534870021836	832	0.049228734774	1265	0.0408303414399	2845	0.0318948545148	733	UNK	false	UNK
2884	1.0	0.71433036218	273	0.513312617088	273	0.275485916361	274	0.0733934335745	276	0.874084836906	273	ACADM	false	ACADM
2886	0.0	0.0457235118157	833	0.0558992241152	726	0.0536955582767	842	0.042875530757	1766	0.0256376361818	919	AHSA1	false	AHSA1
2888	0.0	0.0372772084536	1150	0.0528804338919	860	0.0594334639904	602	0.0469967100099	862	0.0189560572244	1314	RAB5B	false	RAB5B
2891	0.0	0.0264269488026	2030	0.0402720622644	1773	0.0490194973461	1300	0.0434669113211	1554	0.0125837159592	2236	ARF4	false	ARF4
2893	0.0	0.0166545625912	3696	0.0273180017157	3486	0.0373173120621	3341	0.0393954081763	3596	0.00751487463031	3963	ARF5	false	ARF5
2896	0.0	0.0209040359749	2838	0.0331934903669	2577	0.0446264163548	1992	0.0487812135876	683	0.00952644424614	3109	ARFGAP2	false	ARFGAP2
2898	0.0	0.00312633690968	10616	0.00767766141789	9513	0.0156234167697	8648	0.0281622654592	8048	7.67374319133E-4	11779	ARFGAP3	false	ARFGAP3
2900	0.0	0.042531531834	942	0.0469241658061	1210	0.0445281149253	2010	0.0387397711952	3939	0.0283215774397	823	CCT3	false	CCT3
2902	0.0	0.0367098487336	1183	0.0429667068556	1519	0.043419981367	2180	0.0390262317499	3769	0.0235905317023	1017	CCT6A	false	CCT6A
2904	0.0	0.0309794337649	1576	0.0500582471405	1011	0.0680653656091	475	0.0658219519873	305	0.0144091242188	1879	EIF2B1	false	EIF2B1
2906	1.0	0.559001205001	380	0.322709427349	380	0.128360207483	380	0.046323790573	955	0.79033774109	380	ETFA	false	ETFA
2908	0.0	0.0157861170019	3924	0.0260140255255	3715	0.0375447570085	3297	0.0445911881263	1245	0.00724407708858	4114	GALE	false	GALE
2910	0.0	0.0171850129798	3576	0.0290004438495	3203	0.041804302842	2463	0.0459721690011	1003	0.00760948270325	3899	GLRX5	false	GLRX5
2913	0.0	0.00926500280689	6282	0.016067264512	6124	0.024929148038	5999	0.0359102379503	5252	0.00398397348062	6520	LDHAL6A	false	LDHAL6A
2915	0.0	0.0114058577693	5301	0.0181685781343	5468	0.0259243413751	5756	0.0347155138875	5717	0.00535757228485	5365	LDHAL6B	false	LDHAL6B
2917	0.0	0.0534305100955	661	0.0618313703425	570	0.0568180066245	675	0.0436020226047	1499	0.0323161646927	721	LDHB	false	LDHB
2919	0.0	0.0124886823944	4917	0.0206880713038	4827	0.0299721395587	4786	0.0378555224495	4375	0.0056152947357	5126	LDHC	false	LDHC
2921	0.0	0.0299263410781	1672	0.0417202607036	1628	0.0474184114551	1535	0.0421602191884	2091	0.0155973184651	1680	PAICS	false	PAICS
2923	0.0	0.0438527215251	899	0.057498706038	674	0.0578246348073	649	0.0418468157961	2273	0.0234841466768	1022	PRKACB	false	PRKACB
2928	0.0	0.0482572498817	773	0.0609284085335	580	0.0595953812856	597	0.0439735979926	1394	0.027168898225	865	RAB1B	false	RAB1B
2931	0.0	0.0366070108239	1191	0.0460883470215	1268	0.0463073913796	1706	0.0391110800464	3724	0.0203652252029	1190	RAB5A	false	RAB5A
2935	0.0	0.0287863875914	1773	0.0396140671499	1843	0.0432355514432	2213	0.0383290818839	4141	0.0148705533158	1798	SAR1A	false	SAR1A
2937	0.0	0.0425691149275	940	0.050391872011	991	0.0498802875603	1185	0.0420729992821	2139	0.0262572974191	900	TUFM	false	TUFM
2939	0.0	0.022653496806	2540	0.0323172307542	2695	0.0399047714934	2812	0.0407568216443	2878	0.0122657627813	2303	USP39	false	USP39
2941	0.0	0.00316703843893	10578	0.0047712681762	11054	0.00715263169773	11727	0.0129390887509	12369	0.00162669382383	10459	PLEKHA8	false	PLEKHA8
2943	0.0	0.0210261943523	2797	0.0327066058524	2643	0.0416642461466	2503	0.0406280896319	2945	0.00988386270335	3005	AGAP1	false	AGAP1
2945	0.0	0.00417591950173	9704	0.00706230409655	9828	0.01109672244	10200	0.0191758485943	10646	0.00186671303582	9790	AGAP2	false	AGAP2
2949	0.0	0.0182262752806	3327	0.0271610976624	3508	0.0348152047921	3826	0.0376177065386	4490	0.00891574807833	3352	PRNP	false	PRNP
2951	0.0	0.0379518239672	1128	0.0532861490902	843	0.0577976780834	651	0.0444894454534	1265	0.0189852809783	1312	DUSP22	false	DUSP22
2954	0.0	0.0230382041194	2495	0.0381122717545	1992	0.0537162151382	840	0.0566864813785	385	0.0105196288588	2818	PTPN18	false	PTPN18
2956	0.0	0.0233841766221	2431	0.0394907700842	1856	0.0538241589245	833	0.0511351812812	535	0.00998872823793	2973	COQ2	false	COQ2
2958	0.0	0.0502030222386	727	0.0605057598771	592	0.0581724544655	640	0.0458798447281	1018	0.0292047724597	796	COX15	false	COX15
2961	0.0	0.0326496336602	1456	0.0417685753283	1625	0.0446258949004	1993	0.0406593401113	2924	0.0179680231657	1418	DNM1L	false	DNM1L
2964	0.0	0.0498892156915	737	0.0607393384809	586	0.0582178735308	639	0.0454274284119	1089	0.0284437201583	819	SOAT1	false	SOAT1
2966	1.0	0.259826214909	462	0.114384739772	451	0.0679298153796	478	0.0469384208801	876	0.556319737774	463	VDAC1	false	VDAC1
2968	0.0	0.00725648522363	7342	0.0134003038545	7012	0.0219697444069	6786	0.0319502106944	6776	0.00304071788017	7758	ASAP1	false	ASAP1
2970	0.0	0.0216824483846	2689	0.0303934762605	2989	0.0359597874795	3602	0.0370215127431	4757	0.0112772229323	2548	PXN	false	PXN
2972	0.0	0.00450999781738	9362	0.00795556698365	9375	0.0124896672944	9707	0.0184878796879	10840	0.00193112441813	9538	HTR2A	false	HTR2A
2979	0.0	0.0545635171973	639	0.052501661127	878	0.0474054215851	1537	0.0405583483968	2982	0.0424198889317	593	WWOX	false	WWOX
2982	0.0	0.0187251289704	3228	0.0279979196376	3365	0.0350253764361	3775	0.0374081084629	4566	0.00900584786896	3319	TRAPPC12	false	TRAPPC12
2984	0.0	0.0548789367447	635	0.0530200840573	852	0.046843081794	1627	0.0400311768052	3258	0.0416169816276	606	HSP90AB1	false	HSP90AB1
2986	0.0	0.0368424261938	1177	0.0494747069188	1035	0.0533065155683	868	0.0444056866109	1287	0.0195896368612	1256	SEC24C	false	SEC24C
2988	0.0	0.0302280201986	1640	0.0408179009985	1714	0.0452223030152	1889	0.04099252591	2763	0.0166762114536	1559	SEC31A	false	SEC31A
2990	0.0	0.0138284548223	4492	0.0217657948436	4585	0.0305507540016	4685	0.0378010835109	4402	0.00670437103591	4406	TRAPPC13	false	TRAPPC13
2992	0.0	0.0169330727008	3633	0.0251698525249	3885	0.0319464257238	4404	0.0351157510271	5566	0.00842484362415	3546	TRAPPC2L	false	TRAPPC2L
2995	0.0	0.0255019079685	2151	0.0367228537534	2146	0.0427028256372	2295	0.0398461467696	3358	0.0125733949767	2240	SEC23IP	false	SEC23IP
2997	0.0	0.0266364445335	2007	0.034421410172	2430	0.0376178475948	3285	0.0363248073122	5054	0.0150209236828	1779	TSC1	false	TSC1
2999	0.0	0.00416773275291	9715	0.00811130929821	9294	0.0158869475297	8560	0.0300850393603	7415	0.00203219678142	9144	SLC39A3	false	SLC39A3
3001	0.0	0.0101947201694	5815	0.0182295206253	5452	0.0285302223129	5138	0.0372289126743	4653	0.00421560048578	6248	B3GNT2	false	B3GNT2
3003	0.0	0.0126098820362	4872	0.0203395707398	4909	0.0296236326267	4873	0.0365409458592	4978	0.00621028091838	4676	NPRL2	false	NPRL2
3006	0.0	0.0190411099262	3167	0.029738983925	3087	0.0393220174685	2926	0.0401423648419	3203	0.00931549773986	3201	SEC23B	false	SEC23B
3008	0.0	0.0333848521127	1406	0.0429959919022	1516	0.0454136288722	1853	0.0397971932672	3385	0.0185818774541	1346	TSC2	false	TSC2
3010	0.0	0.00581353232644	8184	0.0114054559229	7737	0.0203549597686	7244	0.0324372769335	6589	0.00225317350744	8580	DEPDC5	false	DEPDC5
3012	0.0	0.0135014521106	4585	0.0203346118078	4912	0.0279299755052	5267	0.0355754936503	5381	0.00677014988953	4371	MTF2	false	MTF2
3015	0.0	0.0369072013154	1170	0.0475999554362	1163	0.0503495173539	1132	0.0429919480385	1711	0.0208985708296	1161	KHSRP	false	KHSRP
3017	0.0	0.030466661289	1616	0.0394432271974	1867	0.0419756407989	2435	0.0385372874964	4032	0.0170680631755	1514	RABGEF1	false	RABGEF1
3019	0.0	0.0248958344048	2213	0.0344512026901	2425	0.0401028511234	2768	0.0399617292239	3295	0.0130739331596	2136	VPS51	false	VPS51
3021	0.0	0.0589303082863	575	0.0535626240194	828	0.0470695243431	1593	0.0395413495329	3494	0.0530527114587	531	CAND1	false	CAND1
3023	0.0	0.0185220727155	3268	0.0306527612581	2942	0.0416417564847	2506	0.0422538728083	2037	0.00805204140221	3696	HDAC8	false	HDAC8
3025	0.0	0.0351367525199	1289	0.0458555538098	1302	0.0468802041637	1619	0.0397746644965	3394	0.0188492966023	1325	RICTOR	false	RICTOR
3028	0.0	0.022525614568	2555	0.0323222800393	2694	0.0391792828768	2950	0.0396525301987	3449	0.0115771450802	2467	SEC24A	false	SEC24A
3030	0.0	0.0208465961342	2852	0.0325756777368	2664	0.0421509396854	2408	0.0403929262156	3083	0.00999962576985	2970	UBE2J1	false	UBE2J1
3032	0.0	0.0171867435202	3574	0.0269276465547	3549	0.0348823006409	3811	0.0367521641887	4889	0.0078303059003	3793	SLC39A7	false	SLC39A7
3034	0.0	0.00979498397801	6000	0.0169683786198	5827	0.0265278697814	5606	0.0365435696052	4977	0.00440697174149	6097	GCNT2	false	GCNT2
3037	0.0	0.013345573517	4631	0.0208391841998	4789	0.0291487982339	4999	0.0366049421922	4950	0.00655963482137	4488	POLE3	false	POLE3
3039	0.0	0.026843708661	1981	0.0394339605116	1868	0.0472141848574	1573	0.0426018486419	1866	0.0134022146889	2068	SLC33A1	false	SLC33A1
3041	0.0	0.0173635557965	3530	0.0276284546802	3425	0.038820768579	3009	0.0433134453804	1602	0.00861848721779	3466	B4GALT3	false	B4GALT3
3043	0.0	0.0108599282675	5540	0.0192688505271	5168	0.0299545838743	4790	0.0388671305034	3854	0.00470919529871	5882	MAN2A1	false	MAN2A1
3045	0.0	0.0252996046595	2176	0.0348550294487	2365	0.0405745614649	2690	0.0393446066973	3610	0.0135850426351	2031	TBL1XR1	false	TBL1XR1
3047	0.0	0.00994656956818	5927	0.0173785810565	5695	0.0270365204781	5480	0.0376015683753	4495	0.00421325536797	6250	MAN1A1	false	MAN1A1
3050	0.0	0.0125777057021	4887	0.0209588835504	4767	0.0308680830905	4625	0.0380704531552	4280	0.00590896783101	4869	B4GALT1	false	B4GALT1
3052	0.0	0.0160004904005	3865	0.0270743178757	3524	0.0399564948243	2796	0.0464739007734	930	0.00723068692188	4123	SLC30A5	false	SLC30A5
3054	0.0	0.0151722229555	4090	0.0243173906424	4041	0.0340761137775	3966	0.0404538371281	3052	0.00713103552616	4175	MAN1B1	false	MAN1B1
3056	1.0	0.672896783925	308	0.459459897303	307	0.22662227108	306	0.0574072904805	375	0.852142561705	309	AP3B1	false	AP3B1
3061	0.0	0.0566670734224	600	0.0534055633952	840	0.0462286795831	1717	0.0381752625921	4224	0.0447590330328	578	NRAS	false	NRAS
3063	0.0	0.0162653014945	3795	0.0257931011969	3759	0.0338411544071	4024	0.0352308403408	5522	0.00744886457716	4000	GORAB	false	GORAB
3065	0.0	0.0273951715377	1925	0.0449208959542	1373	0.0598286603227	592	0.0539005411386	445	0.0120637920511	2356	SCYL1	false	SCYL1
3067	1.0	0.467325526586	415	0.23621319961	412	0.0896181805058	411	0.0476728561141	797	0.73235077444	415	HOOK1	false	HOOK1
3071	0.0	0.04390811275	897	0.0481018442395	1125	0.042749194174	2283	0.0366797987173	4917	0.0278372678068	838	TSG101	false	TSG101
3074	0.0	0.00913159886052	6359	0.0147300452535	6584	0.0224953503742	6631	0.0330833581078	6351	0.00456149000825	5991	M6PR	false	M6PR
3077	0.0	0.030009508339	1664	0.0400913750134	1789	0.0433186604789	2199	0.0384151629578	4092	0.0162056641829	1614	RABEP1	false	RABEP1
3079	0.0	0.0107597180763	5577	0.0174001273861	5687	0.0259196381583	5758	0.0345235973738	5794	0.00547059679402	5257	LAPTM5	false	LAPTM5
3081	0.0	0.0290912773242	1745	0.0333332192731	2554	0.0339447202819	4002	0.0337135942063	6120	0.0182020100512	1401	NEDD4	false	NEDD4
3083	0.0	0.0145409204611	4252	0.0227278810744	4370	0.0316392684668	4473	0.0382628095902	4176	0.00706158148364	4206	VPS18	false	VPS18
3085	1.0	0.789686919763	205	0.625050161922	205	0.396698007553	206	0.122380677136	205	0.9098745475	205	VPS11	false	VPS11
3088	0.0	0.0126658458769	4844	0.0209965579832	4757	0.0318781151912	4421	0.0477042428254	794	0.00574614745027	5006	PACS1	false	PACS1
3090	1.0	0.686652321276	292	0.476042242153	292	0.242307962048	290	0.0672810322524	294	0.860195201714	293	ARF6	false	ARF6
3092	0.0	0.0299094538567	1673	0.0428085236714	1541	0.0511481731963	1040	0.0480265663797	759	0.0154838284468	1698	IGF2R	false	IGF2R
3094	0.0	0.001859237524	11690	0.00482301418263	11018	0.0108792315845	10280	0.0238681989383	9320	4.54638949297E-4	12509	SYNRG	false	SYNRG
3097	0.0	0.00628811621855	7874	0.0107206041132	7994	0.0172265734014	8158	0.0275949822475	8238	0.00301995344387	7778	BACE1	false	BACE1
3099	0.0	8.9266068369E-4	13189	0.0023100783317	12919	0.00523752011056	12677	0.0126727607437	12455	2.06746831852E-4	13527	TBC1D3	false	TBC1D3
3101	0.0	3.40188580679E-4	15342	9.49195229495E-4	14975	0.00249832108115	14605	0.00770309594976	14066	7.7023404852E-5	15608	STAB1	false	STAB1
3105	0.0	0.0248068668202	2216	0.0365412364712	2166	0.0445096274521	2012	0.0433105387319	1604	0.0122443848414	2313	SORT1	false	SORT1
3109	0.0	0.0264917526598	2026	0.0337267604697	2510	0.0355707641805	3682	0.0346586458123	5737	0.0148255125084	1803	CRK	false	CRK
3111	0.0	0.00668473603281	7640	0.0126950083904	7229	0.022077177128	6754	0.0354408748909	5444	0.00261603299299	8114	MON2	false	MON2
3113	0.0	0.0371349507663	1157	0.0490557604793	1066	0.0530621709399	884	0.0471550267586	841	0.0202098892794	1203	RNF11	false	RNF11
3119	0.0	0.0215882005799	2702	0.0305025970041	2962	0.0379027745773	3222	0.0407376294479	2888	0.0116777678953	2443	HAUS4	false	HAUS4
3121	0.0	0.0534037199354	662	0.0544709406842	790	0.04822291847	1431	0.0400249305392	3260	0.0366690858492	664	TMEM17	false	TMEM17
3123	0.0	0.0594689376365	566	0.054734836526	779	0.0470868887573	1591	0.038964900731	3802	0.0494731705164	546	CDH1	false	CDH1
3127	0.0	0.0111520554616	5408	0.0191236460677	5212	0.0298850184395	4809	0.0419305956658	2230	0.00511660457632	5588	SNX17	false	SNX17
3129	0.0	3.16013977949E-4	15458	0.00104097711986	14774	0.00308366368579	14085	0.00989825025927	13304	5.93427245811E-5	16218	ADRA2B	false	ADRA2B
3131	0.0	0.00392949814278	9961	0.00642095831038	10167	0.00949754063777	10806	0.0149458572275	11819	0.00180863377075	9991	ADRA2A	false	ADRA2A
3134	0.0	0.00568180776372	8277	0.0112424471552	7791	0.0199679040457	7368	0.0314820000954	6955	0.00218003945862	8724	LRP10	false	LRP10
3136	0.0	0.035060610714	1294	0.0432523350002	1493	0.0450943387731	1919	0.0406230328036	2949	0.0209031606869	1159	MYO6	false	MYO6
3138	0.0	0.00147340209834	12166	0.0035344016296	11830	0.00781843723296	11435	0.0182046204644	10905	4.14774960032E-4	12584	ARAP3	false	ARAP3
3140	0.0	0.0395756828858	1063	0.0472187534201	1188	0.0475334035124	1526	0.0415658789817	2457	0.0235663917207	1019	BET1	false	BET1
3146	0.0	0.00835776155363	6779	0.0140914237948	6768	0.0211460926173	7017	0.0294212010999	7650	0.00372835725368	6919	TRAPPC6A	false	TRAPPC6A
3148	0.0	0.00101347181231	12953	0.00267413921671	12548	0.00647108341852	12046	0.0163480860114	11452	2.59512485671E-4	13176	UPRT	false	UPRT
3151	0.0	0.0142931405555	4336	0.021039678087	4749	0.028417721188	5156	0.0340188987419	5995	0.00777916999199	3820	PLEKHB2	false	PLEKHB2
3153	0.0	0.0145617088574	4246	0.022636569234	4389	0.0311504742169	4571	0.0354485536601	5438	0.00726605328143	4101	P4HA3	false	P4HA3
3155	0.0	0.0126363092887	4863	0.019190259794	5191	0.0264789607273	5618	0.0334273581498	6225	0.0064604711392	4540	RNF214	false	RNF214
3157	0.0	0.0016075816524	11986	0.00440455122005	11252	0.010487529531	10436	0.023389803816	9441	3.71147592614E-4	12687	ZNF497	false	ZNF497
3159	0.0	0.0311729072048	1557	0.0377685506705	2031	0.0372110881762	3366	0.0334680239028	6207	0.0182033505429	1400	DAZAP2	false	DAZAP2
3161	0.0	0.0209986618315	2808	0.0312766758387	2841	0.0401597351102	2759	0.0405512032542	2992	0.0106315667876	2778	LITAF	false	LITAF
3167	0.0	0.0253197634225	2174	0.0374636467614	2079	0.0470816396401	1592	0.0441189531617	1352	0.0129400886366	2169	KIF23	false	KIF23
3171	0.0	0.0118564447861	5131	0.0196251601664	5072	0.0295162418562	4904	0.0393041826973	3636	0.00544294201854	5285	SLC2A4	false	SLC2A4
3173	0.0	0.0421941969683	963	0.0547145522575	780	0.0554675123294	736	0.0424864803249	1924	0.0229586033875	1047	ATN1	false	ATN1
3177	0.0	0.0146519709533	4221	0.0275693545539	3436	0.0429162009719	2257	0.0471725638993	838	0.00587294427785	4908	CLN3	false	CLN3
3179	0.0	0.0609667507704	556	0.0679386284556	520	0.0598740025411	591	0.0445119271972	1260	0.0373189258839	653	FAF2	false	FAF2
3185	0.0	0.0173864052992	3526	0.0266997615529	3598	0.0362581802404	3537	0.0391452003246	3710	0.00897445638474	3341	TFDP1	false	TFDP1
3187	1.0	0.395652537128	434	0.17512414539	434	0.0645970065072	513	0.0419636287868	2207	0.684857463964	434	BSG	false	BSG
3193	0.0	0.0025747954085	11078	0.00624873171937	10250	0.0130790512692	9471	0.025901816989	8748	6.54912834046E-4	11907	APBA2	false	APBA2
3195	0.0	9.25022459458E-4	13124	0.00246099168764	12757	0.00615833426945	12184	0.0165045715256	11392	2.38867448552E-4	13297	APBA1	false	APBA1
3197	0.0	0.0138239451298	4494	0.0238624910483	4144	0.0360391582299	3588	0.0452580406644	1119	0.0059706760735	4824	APBA3	false	APBA3
3205	0.0	0.052564752666	680	0.051816953109	917	0.0473380757274	1552	0.0406349616373	2940	0.040131343482	621	SOX2	false	SOX2
3207	0.0	0.0426879096754	931	0.0420882753087	1592	0.0383815728723	3104	0.0345038303577	5799	0.031976266607	732	LNX1	false	LNX1
3211	0.0	0.0285771893868	1794	0.0385526207924	1945	0.0414152528772	2540	0.0367265583595	4897	0.0149240908864	1792	DTNBP1	false	DTNBP1
3214	0.0	0.0141824738368	4369	0.0248039834599	3950	0.0381188586204	3172	0.0469565135125	869	0.00612483716328	4727	ARL1	false	ARL1
3218	0.0	0.0188394529135	3213	0.0263781687027	3643	0.0316288914256	4475	0.0338152763435	6084	0.0100412977534	2958	ITSN1	false	ITSN1
3222	0.0	0.0281511714542	1831	0.0390782498326	1904	0.0437655519279	2125	0.0383203880221	4145	0.0146437475815	1838	SNX1	false	SNX1
3224	0.0	5.12136221872E-4	14478	0.00141379126048	14110	0.00342096276924	13851	0.00879748986032	13681	1.1154967201E-4	14732	LY6D	false	LY6D
3226	0.0	0.0270881522858	1961	0.038111681794	1993	0.0431187442382	2225	0.0387718937735	3923	0.0136853024084	2018	SOCS2	false	SOCS2
3228	0.0	0.0134369490875	4602	0.0224498990747	4436	0.0325981046356	4281	0.0381622888411	4231	0.00616221183727	4701	SNX5	false	SNX5
3230	0.0	0.029166593519	1740	0.0365217493234	2171	0.0383221227884	3123	0.035817316178	5289	0.0170628237755	1516	KRT15	false	KRT15
3232	1.0	0.185611779144	477	0.0707036264381	503	0.0467440329463	1640	0.0394596186322	3555	0.482729915286	477	HGS	false	HGS
3234	0.0	0.010555550865	5663	0.0178640829931	5558	0.025915547262	5759	0.0318155510263	6826	0.00465259792587	5926	AGTRAP	false	AGTRAP
3237	0.0	0.0258600169358	2106	0.0359380201167	2244	0.0410642634701	2601	0.0386132665774	4003	0.0133362784315	2083	CEP63	false	CEP63
3239	0.0	0.0326637692515	1454	0.0392245912739	1888	0.0387116066134	3026	0.0360605025723	5173	0.0188981778557	1320	USHBP1	false	USHBP1
3241	0.0	0.0205901442916	2905	0.0269271101433	3550	0.0318908093444	4419	0.0347963007765	5680	0.0123703937685	2283	ING5	false	ING5
3243	0.0	0.005646731537	8304	0.0105496566293	8075	0.0177418256539	8014	0.0275309304209	8255	0.00225761579099	8568	MAL2	false	MAL2
3245	0.0	0.044556831655	872	0.0519242928269	908	0.0474480878994	1532	0.0382838831829	4169	0.0263942315452	893	HAUS1	false	HAUS1
3249	0.0	0.0423663184175	954	0.0605977580595	590	0.0675102658689	483	0.0520840333945	500	0.020932475871	1156	LYPD3	false	LYPD3
3251	0.0	6.67525473873E-4	13778	0.00173678751982	13606	0.00415728858308	13346	0.0109923593525	12951	1.69712304246E-4	13907	NEURL1	false	NEURL1
3253	0.0	0.0162847037488	3788	0.0246007660735	3989	0.0335673720185	4089	0.0387770800087	3917	0.00849405142448	3512	SARS	false	SARS
3255	0.0	0.0121169956072	5049	0.0217483528253	4590	0.0327896608808	4249	0.03871491732	3953	0.00484997221314	5787	PDLIM5	false	PDLIM5
3257	0.0	0.022436100275	2573	0.0313459357436	2825	0.0380966246463	3178	0.0395669432507	3484	0.0123248665319	2291	PFKM	false	PFKM
3264	0.0	0.0445030972137	874	0.0513342475538	946	0.0482243868786	1430	0.0403142813225	3117	0.0270334543124	870	METTL3	false	METTL3
3266	0.0	0.0337567145911	1386	0.0321654577987	2712	0.0300281696083	4777	0.0283362781372	7982	0.028335262406	822	CSK	false	CSK
3270	0.0	0.00201988315457	11539	0.00420334959698	11389	0.00863164566798	11131	0.0189584026414	10713	8.77448495669E-4	11649	CYTH3	false	CYTH3
3273	0.0	0.0124452858033	4934	0.0206051544233	4848	0.0301194068776	4763	0.0369239026202	4810	0.00599031992083	4815	SCAMP1	false	SCAMP1
3276	0.0	0.00722399703167	7368	0.0111772763368	7813	0.0163198884152	8428	0.0255245002469	8861	0.0035282140614	7189	MIEF1	false	MIEF1
3278	0.0	0.00226024312378	11322	0.00650984312183	10117	0.0150728266704	8828	0.0281866685905	8032	4.56096950281E-4	12500	SYP	false	SYP
3280	0.0	0.0201927888465	2986	0.0309599274121	2897	0.0390049883903	2980	0.038356597999	4124	0.00964263724268	3072	PLP2	false	PLP2
3282	0.0	0.0101500752237	5841	0.0171744798605	5755	0.0255052622275	5879	0.0317481879047	6851	0.00471712593072	5878	NDRG4	false	NDRG4
3284	0.0	0.0142336412053	4352	0.0200464492958	4979	0.0255940592191	5852	0.0313497708252	7003	0.00770156374275	3848	SMG9	false	SMG9
3286	0.0	0.0231488612992	2475	0.0367177516801	2147	0.0478237648825	1488	0.0450268538931	1155	0.0107738053966	2743	PPIF	false	PPIF
3288	0.0	0.00449004318308	9385	0.00565494408964	10561	0.00724246929862	11683	0.0118321801001	12687	0.00275860184231	7995	GSG1	false	GSG1
3290	0.0	0.0115178175463	5266	0.0201529986419	4949	0.032595407321	4285	0.0460695934586	989	0.00522071877581	5495	C19orf25	false	C19orf25
3292	0.0	0.00203184638179	11525	0.00484680426616	11004	0.0104161767077	10471	0.02249188429	9698	5.72913280746E-4	12054	NRDE2	false	NRDE2
3294	0.0	0.00828991111301	6812	0.0138830023345	6839	0.0211386269847	7019	0.0300153776819	7442	0.00375220183501	6884	RAC2	false	RAC2
3296	1.0	0.671657201383	309	0.454956709577	309	0.218876668178	309	0.0524556461305	479	0.852321574553	308	REEP5	false	REEP5
3298	0.0	0.0064088669093	7799	0.0103675899086	8165	0.0160881328829	8491	0.025458229478	8887	0.00319615464951	7596	TTPA	false	TTPA
3300	1.0	0.205229941243	472	0.0655140163357	535	0.0367222433462	3445	0.0344853421255	5804	0.516925699724	471	SDCBP	false	SDCBP
3302	0.0	0.0247737551604	2221	0.0292872932351	3153	0.0316923356503	4463	0.0333925541639	6240	0.0157932393418	1654	REL	false	REL
3304	0.0	0.0114805080876	5277	0.018775187651	5294	0.0270694019264	5471	0.0332555288225	6298	0.00533516748896	5386	PKNOX2	false	PKNOX2
3306	0.0	0.0142155753425	4359	0.0213906947671	4676	0.0277551522448	5312	0.0311380475324	7080	0.00694797412235	4272	CMTM5	false	CMTM5
3308	0.0	0.00920858517275	6310	0.0155947173663	6296	0.0224814934352	6635	0.0282302349374	8015	0.00398123014846	6525	PBX3	false	PBX3
3311	0.0	0.0052603970339	8601	0.00953631811294	8561	0.0154693369785	8696	0.0239763139068	9279	0.00216334621895	8762	RAC3	false	RAC3
3313	0.0	9.7001463894E-4	13052	0.00284033890208	12394	0.00723670788612	11684	0.01820262056	10906	2.00469868399E-4	13592	RND1	false	RND1
3315	0.0	0.00471893302793	9133	0.00857763404816	9056	0.0141387064377	9124	0.0228247230329	9603	0.00197399977888	9366	FADS6	false	FADS6
3317	0.0	0.0148801561051	4160	0.0233452964358	4253	0.0313729095002	4530	0.0338512182987	6066	0.00705163913895	4214	MIEF2	false	MIEF2
3319	0.0	0.0261206350831	2065	0.0381509943525	1986	0.0442829684548	2042	0.0387516973777	3934	0.0126863215403	2210	DMAP1	false	DMAP1
3321	0.0	0.00167408191082	11910	0.00495803322683	10952	0.012099701383	9835	0.025478922442	8878	3.31867400382E-4	12814	DGAT2L6	false	DGAT2L6
3323	0.0	2.2750985091E-4	16219	7.3121860055E-4	15696	0.00207702265749	15042	0.00636978077605	14568	4.3088932076E-5	16750	CDR1	false	CDR1
3325	0.0	6.27038240438E-4	13903	0.00177739966388	13544	0.00448530121163	13121	0.0119639340869	12654	1.42710450447E-4	14256	TMEM255B	false	TMEM255B
3327	0.0	0.0165711023249	3721	0.0245697446655	3995	0.0316093352664	4479	0.0343982173166	5835	0.00833538085482	3585	FSD2	false	FSD2
3329	0.0	0.031220217377	1555	0.0392562750964	1882	0.0418065448886	2461	0.0377773443293	4414	0.0184169917237	1365	KRT16	false	KRT16
3331	0.0	0.0116502296726	5199	0.0186676920443	5321	0.0265122394299	5608	0.033972535509	6022	0.00543015236817	5293	BLOC1S2	false	BLOC1S2
3333	0.0	0.00112046891589	12738	0.00333733122216	11993	0.00833511653447	11238	0.019649781896	10516	2.21184844507E-4	13421	SCAMP5	false	SCAMP5
3335	1.0	0.580477160667	370	0.344492771323	370	0.139229061241	373	0.0437871448704	1449	0.803302477054	370	NUP62	false	NUP62
3339	0.0	0.0243652055178	2274	0.0376468017327	2050	0.0487334262165	1354	0.0465045610576	927	0.011776884768	2420	ATP6V1C1	false	ATP6V1C1
3342	0.0	0.0350315186789	1295	0.0481404552456	1122	0.0519149510443	974	0.0429534640694	1729	0.0183026355056	1384	TSNAX	false	TSNAX
3349	0.0	0.0212079146672	2755	0.0322525476537	2702	0.0417891816118	2467	0.0427854768324	1792	0.0105739910076	2798	PRMT3	false	PRMT3
3354	0.0	0.0261544225448	2063	0.0312381629053	2847	0.0328834763804	4228	0.0326991728473	6482	0.015854371594	1648	PICK1	false	PICK1
3356	0.0	0.00116553853006	12644	0.0021460801855	13076	0.00418947442733	13320	0.00976653248779	13348	6.43514277096E-4	11921	AACS	false	AACS
3358	0.0	0.0045384510907	9335	0.00860965435715	9043	0.01598005909	8526	0.0296471370032	7572	0.00191468081659	9606	AKR1A1	false	AKR1A1
3360	0.0	0.0106970028849	5601	0.0203366305485	4910	0.0317703403841	4440	0.0387010604962	3961	0.00394113031809	6582	ADSS	false	ADSS
3362	0.0	0.022225152872	2595	0.0304636158294	2970	0.0364125666092	3507	0.0379243075524	4345	0.0122279740138	2318	DPYSL2	false	DPYSL2
3364	0.0	0.0295873607972	1709	0.045236544062	1349	0.0569084694985	672	0.0507033236409	562	0.0142633906337	1901	G6PD	false	G6PD
3366	0.0	0.0364018767835	1206	0.0493280549505	1050	0.0545851590753	796	0.044521710814	1259	0.0198731201808	1236	GART	false	GART
3368	0.0	0.00504475616779	8813	0.00926179048538	8720	0.0153853489012	8727	0.024560233946	9130	0.00208378016378	8982	HSD17B8	false	HSD17B8
3370	0.0	0.00268907556938	10987	0.00634888825255	10206	0.0132034747197	9423	0.0257657616942	8787	7.40859812259E-4	11802	MVB12A	false	MVB12A
3373	0.0	0.0242350037185	2301	0.0348339654642	2368	0.0413109343571	2563	0.0401004675651	3233	0.012366497201	2284	PFKP	false	PFKP
3375	0.0	0.0225152904711	2560	0.0332904108043	2561	0.0417736456096	2473	0.0424657089049	1934	0.0113593234747	2522	PPP3CA	false	PPP3CA
3377	0.0	0.0160975171331	3840	0.0257116076855	3772	0.0372002263706	3371	0.0432707184089	1625	0.00802323204446	3706	PROSC	false	PROSC
3380	0.0	0.0077681363552	7085	0.0141484966688	6746	0.0233801767125	6409	0.0339993503688	6008	0.00339571365626	7379	SEC24D	false	SEC24D
3382	0.0	0.0162209843816	3808	0.0257901271048	3761	0.0350538320968	3766	0.0396772697861	3434	0.00748773470098	3979	SHMT1	false	SHMT1
3384	0.0	0.00968980039348	6053	0.0162045210796	6078	0.0254041851403	5904	0.0365499924576	4974	0.00465413708953	5924	TSTA3	false	TSTA3
3386	0.0	0.0162667686965	3794	0.0278724096302	3382	0.038486431566	3078	0.039495790177	3523	0.00670559351988	4405	TXNDC9	false	TXNDC9
3389	0.0	0.00110890108225	12760	0.00233289319715	12890	0.00523168643115	12691	0.0135552542303	12208	5.77959259855E-4	12035	ATOX1	false	ATOX1
3393	0.0	0.00472091629708	9127	0.0089621104842	8874	0.0171466345703	8181	0.0312385584422	7040	0.00225421134497	8576	LYPLA1	false	LYPLA1
3396	0.0	0.0262048671342	2058	0.0351503820231	2335	0.0405041056692	2704	0.0392147274131	3671	0.0148153223075	1804	PDCD6	false	PDCD6
3398	0.0	6.44372538464E-4	13853	0.00171556406228	13636	0.00427877755628	13259	0.0116099134794	12754	1.72528495332E-4	13871	PGM2L1	false	PGM2L1
3400	0.0	0.00574363179672	8237	0.0104831349935	8105	0.0171533853473	8179	0.0271948100329	8363	0.00230156981024	8500	QDPR	false	QDPR
3403	1.0	0.795116494519	202	0.634082922697	201	0.408897405314	200	0.130426995753	196	0.912181137068	203	TBCA	false	TBCA
3405	0.0	0.0430769986222	918	0.0529226615505	856	0.0505555782124	1112	0.0403754826052	3092	0.0239931600168	992	DYNLT1	false	DYNLT1
3408	0.0	0.0465727186475	815	0.0561842563033	709	0.0534058077491	861	0.0421982159856	2066	0.0264898091788	890	TMEM216	false	TMEM216
3412	0.0	0.0147040908399	4202	0.0273920362836	3470	0.0417533713317	2482	0.0457144629289	1051	0.00555021563254	5182	CLPB	false	CLPB
3415	0.0	0.0221522939162	2608	0.035378041206	2308	0.0460454771362	1748	0.0438028756501	1442	0.00997185405142	2981	HSPBP1	false	HSPBP1
3421	0.0	0.00480850666975	9039	0.00885332963186	8922	0.0150368012918	8844	0.0244005428146	9174	0.00200966542213	9221	DESI2	false	DESI2
3423	0.0	0.00490754357734	8951	0.00894697576277	8881	0.0148817050613	8904	0.0242034129092	9221	0.00205080878353	9078	SYNGR3	false	SYNGR3
3425	0.0	0.0162465953805	3802	0.0261396851608	3693	0.0351983089981	3740	0.0367244091402	4898	0.00742384021008	4010	KRT33B	false	KRT33B
3427	0.0	0.00114763482328	12679	0.00347811482341	11886	0.008923580687	11002	0.021407872515	10020	2.23758427466E-4	13397	SMPD2	false	SMPD2
3429	0.0	0.00135141297064	12397	0.00400071160152	11523	0.0101676050784	10571	0.0237272750117	9349	2.8699309732E-4	13025	BSND	false	BSND
3432	0.0	0.0281682665024	1829	0.0377977311495	2029	0.0408763169984	2631	0.0361584990136	5124	0.015244846091	1743	KRT27	false	KRT27
3434	0.0	0.0116391089259	5208	0.0173056253088	5717	0.0241336048052	6221	0.0319959338286	6755	0.00637133127867	4597	AFF1	false	AFF1
3436	0.0	0.00576473053701	8222	0.0114733186012	7714	0.0205658654778	7166	0.0321360476975	6710	0.00220243460874	8681	TNFRSF10D	false	TNFRSF10D
3438	0.0	0.0154753161302	4018	0.0211387824558	4729	0.0252481302623	5930	0.0297740278511	7522	0.00818880013876	3643	RPRM	false	RPRM
3440	0.0	0.0135219733188	4580	0.022721346411	4372	0.0316251753751	4476	0.0342842063573	5887	0.00586963405085	4912	MAGEA6	false	MAGEA6
3442	0.0	0.0101278616066	5851	0.0152112649747	6430	0.0212059667896	7002	0.0302351618309	7375	0.00507518707698	5626	SFT2D1	false	SFT2D1
3444	0.0	0.00346615512991	10333	0.00524044166434	10799	0.00758640055922	11518	0.0133365083044	12276	0.00172310093504	10224	SMIM5	false	SMIM5
3446	0.0	0.0237610718508	2378	0.0341057293105	2469	0.0412642324037	2571	0.0398572919696	3353	0.0123879892967	2280	ALDOA	false	ALDOA
3449	0.0	0.0134547732374	4595	0.0223064239729	4466	0.0320145154221	4393	0.0379472307156	4336	0.00618541453271	4686	SMARCD2	false	SMARCD2
3453	0.0	0.0127807947584	4810	0.021534636179	4635	0.0323919625804	4333	0.0413677498014	2574	0.00572143383221	5029	AP1G2	false	AP1G2
3455	0.0	0.0271718959561	1954	0.0402428774135	1778	0.047939881568	1469	0.0419626925865	2208	0.0134177459415	2067	LSM4	false	LSM4
3457	0.0	0.0390219334683	1079	0.0462111209877	1258	0.0454664075766	1842	0.0397700754169	3395	0.0238669447604	999	CCT5	false	CCT5
3459	1.0	0.282958813341	456	0.103942472445	458	0.0477601769206	1495	0.0410626887789	2729	0.593304419797	454	UPF1	false	UPF1
3461	0.0	0.0221195651892	2613	0.032432188771	2681	0.0397582072673	2839	0.0396927284516	3427	0.0108886514816	2687	UPF2	false	UPF2
3463	0.0	0.0197778654614	3056	0.0287542458957	3242	0.0359419436542	3609	0.0385507020196	4029	0.0100355652285	2960	UPF3A	false	UPF3A
3465	0.0	0.018983128808	3180	0.0270535832955	3528	0.032799632257	4246	0.0345280336095	5791	0.00977641446616	3039	MLH1	false	MLH1
3469	0.0	0.0101964207212	5814	0.0183777963292	5400	0.0291481150237	5000	0.0377571331619	4425	0.00429403421643	6181	SKIV2L	false	SKIV2L
3472	0.0	1.37824045759E-4	17229	4.19146800609E-4	16981	0.00109122965526	16552	0.00309021856025	16249	2.65823176258E-5	17306	VWA5B2	false	VWA5B2
3474	0.0	0.0180131437568	3384	0.0283271112819	3307	0.0390524094599	2968	0.0423131050243	2011	0.00900026129717	3321	STAM2	false	STAM2
3477	0.0	0.021371145591	2731	0.0346636561135	2392	0.0451485543334	1907	0.0434268173364	1566	0.00915357199976	3270	HEATR1	false	HEATR1
3479	0.0	0.0168303238398	3654	0.0274944129153	3453	0.0375473382103	3296	0.0395048839889	3519	0.00754506269408	3942	SPATA20	false	SPATA20
3481	0.0	0.0310597726052	1570	0.0457985039939	1305	0.0578492068376	648	0.0524460784851	480	0.016012996453	1632	NDUFB10	false	NDUFB10
3483	1.0	0.651931880307	326	0.430235779356	325	0.202690915596	321	0.0561918786006	392	0.842756633026	324	NDUFB9	false	NDUFB9
3486	0.0	0.00148976183628	12152	0.00303426128582	12227	0.00636291058361	12095	0.01517490238	11761	7.12713037004E-4	11831	DPP7	false	DPP7
3491	0.0	0.00154914126106	12069	0.004189380454	11403	0.00981113721466	10679	0.0223984757248	9727	3.63777726388E-4	12720	KATNB1	false	KATNB1
3493	0.0	0.0156701842569	3963	0.0248393906057	3942	0.0344693677296	3885	0.0390908731702	3732	0.0076088981795	3900	POLD2	false	POLD2
3495	0.0	0.00100617719896	12973	0.00277159191429	12450	0.00668996013488	11964	0.0163697386333	11442	2.27167386062E-4	13372	MAN2C1	false	MAN2C1
3497	0.0	0.00255553370897	11092	0.00556720435788	10617	0.0119026205773	9908	0.0261931186531	8653	0.00101697675907	11489	FADS1	false	FADS1
3499	0.0	0.00508062509626	8777	0.00840849844769	9140	0.012628765516	9652	0.0188132210548	10755	0.0024472379627	8305	TMEM50A	false	TMEM50A
3501	0.0	0.0479359152796	783	0.0605409921371	591	0.0599440742674	588	0.0459181820913	1014	0.0265606585395	888	MTCH2	false	MTCH2
3503	0.0	0.0358290943186	1248	0.044720182532	1385	0.046359431138	1691	0.0410604092134	2732	0.0204407589817	1188	SRRM2	false	SRRM2
3505	0.0	0.0044354799026	9443	0.00809687844414	9303	0.0141028533075	9135	0.0252920616544	8938	0.00189839387097	9678	C1GALT1	false	C1GALT1
3507	0.0	2.80660157694E-4	15715	7.34887077078E-4	15687	0.00168412867905	15539	0.00412338342462	15585	6.50068606798E-5	15995	ANGPTL6	false	ANGPTL6
3509	0.0	0.00476389677711	9081	0.00877934212701	8950	0.0146542141973	8982	0.0229940307855	9551	0.00197605694602	9358	PRADC1	false	PRADC1
3511	0.0	0.00601765828275	8065	0.0120569729403	7476	0.0211863537655	7005	0.0312130380945	7054	0.00225335496906	8579	MFSD5	false	MFSD5
3513	0.0	0.00700223571732	7465	0.0133499632236	7035	0.0226510433917	6593	0.0329234618769	6405	0.00289785033739	7889	CD97	false	CD97
3515	0.0	6.08249104959E-4	14162	0.00163174828121	13790	0.00403739280503	13429	0.0107420037567	13029	1.58943824349E-4	14052	B3GALT6	false	B3GALT6
3517	0.0	0.0100858256385	5868	0.0184948642743	5369	0.02922191562	4980	0.0375323713699	4520	0.00410353313657	6359	C1orf85	false	C1orf85
3519	0.0	0.0261449368202	2064	0.03283886925	2621	0.0342597814492	3926	0.0329971431863	6377	0.0149200726748	1793	CBX5	false	CBX5
3521	0.0	1.15974956135E-4	17415	3.43550284057E-4	17323	8.50857200082E-4	17171	0.00215504867796	17108	2.27446472561E-5	17421	LINC01541	false	LINC01541
3523	0.0	0.0117058119101	5175	0.0182846732716	5434	0.0244896904308	6126	0.0297787776613	7519	0.00549690910525	5232	PLEKHG2	false	PLEKHG2
3525	0.0	0.0298045280107	1678	0.0406994248551	1726	0.0444011642623	2027	0.0398765508169	3342	0.0155132993635	1694	RBMX	false	RBMX
3527	0.0	0.00433191198291	9553	0.0067487928662	9987	0.0111042939445	10194	0.0207031158036	10219	0.00248271078995	8248	RNF187	false	RNF187
3529	0.0	0.00208695109827	11471	0.00295041663051	12287	0.00456891842405	13066	0.00853721022158	13767	0.00146870045551	10781	SNHG1	false	SNHG1
3531	0.0	0.00737285078037	7275	0.0118355364337	7557	0.0176134910288	8055	0.0266658013062	8527	0.00350133052785	7230	LEPR	false	LEPR
3533	0.0	1.15974956135E-4	17416	3.43550284057E-4	17324	8.50857200082E-4	17172	0.00215504867796	17109	2.27446472561E-5	17422	HERC2P4	false	HERC2P4
3535	0.0	0.00579119639802	8203	0.0115612445255	7671	0.0210922056519	7032	0.0357484054371	5322	0.00220445356383	8676	CTSH	false	CTSH
3537	0.0	4.32349800124E-4	14837	0.00117620688203	14503	0.00283708543258	14286	0.0073439500483	14209	9.61766359527E-5	15051	ATP5G2	false	ATP5G2
3539	0.0	0.00365500645342	10186	0.00606907784783	10344	0.0105156134204	10424	0.020110350886	10390	0.00200332154995	9250	DNASE2	false	DNASE2
3541	0.0	0.0320478248118	1499	0.0462095839973	1259	0.0527841261169	901	0.0444734934634	1268	0.015839602377	1650	SDHB	false	SDHB
3543	0.0	0.0558317141395	620	0.0664370255499	528	0.0602994991732	577	0.0446562289646	1231	0.0320814495868	730	LGALS3BP	false	LGALS3BP
3545	0.0	0.0148301662024	4172	0.0252220944912	3875	0.0367042869199	3450	0.041793857977	2306	0.00656543732419	4482	CTSB	false	CTSB
3547	0.0	0.0181926034313	3338	0.0275267130749	3448	0.0373436700872	3334	0.0424430175896	1947	0.00920506777852	3251	DCP1A	false	DCP1A
3550	0.0	0.00378378405533	10080	0.00649738282738	10121	0.0113293403861	10113	0.0219188240111	9861	0.00176481308827	10114	DXO	false	DXO
3552	0.0	0.0348263762186	1314	0.0538400234933	818	0.0674814629084	485	0.0585358711008	359	0.016353714796	1595	EXOSC6	false	EXOSC6
3554	0.0	0.014009986598	4418	0.0216658036524	4605	0.0302086910295	4744	0.0370818641796	4726	0.00688364526402	4302	DCP1B	false	DCP1B
3557	0.0	0.0184252735807	3285	0.0284408870112	3288	0.0370256187517	3399	0.0387152799431	3952	0.00881884672098	3387	ZFP36	false	ZFP36
3560	0.0	0.0280842607226	1838	0.0428869852407	1530	0.0524491329526	931	0.0462282685508	970	0.0131270175612	2122	EXOSC1	false	EXOSC1
3563	0.0	0.048378063154	770	0.0549820793573	768	0.0508567354786	1068	0.0405149984934	3014	0.0299144102712	777	HECW2	false	HECW2
3568	0.0	0.0091640712756	6341	0.0162857585516	6056	0.0256341801764	5843	0.0352441274263	5517	0.00389485037709	6657	SCRN2	false	SCRN2
3571	0.0	0.0432639838684	910	0.0517929299535	920	0.0500885633185	1163	0.041826963038	2287	0.0255031752156	924	RPS4X	false	RPS4X
3575	0.0	0.0493114614606	752	0.0559736261833	722	0.0524202654698	933	0.0425387900343	1898	0.031280894522	745	ALYREF	false	ALYREF
3577	0.0	0.0368692169154	1175	0.048479874323	1103	0.0514081479889	1011	0.0435525747849	1519	0.0200008955764	1223	DDX24	false	DDX24
3582	0.0	0.0318635079806	1509	0.0399478053817	1800	0.0417202278976	2490	0.0386177837675	3998	0.018075830308	1413	SSX2IP	false	SSX2IP
3585	0.0	0.00938831354809	6212	0.0168262247629	5871	0.0273264033629	5418	0.0388110618738	3894	0.00398647687749	6517	CC2D2A	false	CC2D2A
3587	0.0	0.0272017912628	1947	0.0363146159295	2192	0.0401278513707	2764	0.0373366717468	4602	0.0146140190138	1841	CEP97	false	CEP97
3589	0.0	0.0348589564681	1308	0.04732433505	1179	0.0508120242801	1076	0.0417313043074	2351	0.0181651216768	1407	KIAA0753	false	KIAA0753
3591	0.0	0.0169642980996	3624	0.0279497911667	3372	0.0389971039728	2982	0.0414713513162	2514	0.00761525895272	3894	CEP104	false	CEP104
3594	0.0	0.0483583022415	771	0.0612642413214	579	0.0605365152332	568	0.0445801215445	1248	0.0271247499819	868	CEP152	false	CEP152
3596	0.0	0.0505555953527	722	0.0577358775813	671	0.053336693461	864	0.0429182189476	1744	0.0305395778567	760	CEP128	false	CEP128
3598	1.0	0.472054840561	412	0.240537316896	411	0.0901812094257	409	0.0421680279611	2084	0.735672998808	413	CEP135	false	CEP135
3600	0.0	0.0246054120048	2241	0.0346027674665	2399	0.0393626716851	2920	0.0380933839305	4267	0.0122662684756	2302	CEP44	false	CEP44
3602	0.0	0.025242559326	2183	0.0375929362409	2063	0.0455746926907	1825	0.0420576885022	2154	0.0122437733714	2314	CEP89	false	CEP89
3604	1.0	0.284315085086	454	0.111715087699	457	0.0542423771565	813	0.0411023343755	2711	0.589542713987	455	NINL	false	NINL
3606	0.0	0.0209744510246	2816	0.0336856542508	2518	0.0441478472898	2058	0.0431221670794	1666	0.00944907867767	3142	POC1A	false	POC1A
3608	0.0	0.0269777702023	1972	0.0360563765003	2223	0.0409348178577	2623	0.0401875478756	3182	0.0145095064422	1860	STIL	false	STIL
3610	0.0	0.0396388426792	1058	0.0527615314239	864	0.0562806449635	704	0.0446769856269	1225	0.0215724604663	1123	CENPJ	false	CENPJ
3613	0.0	0.0404709088828	1027	0.0512728376952	949	0.051465311937	1009	0.0417644023579	2326	0.0227314011538	1054	PSMC1	false	PSMC1
3615	0.0	0.047732331738	788	0.0549019770073	770	0.0505065437861	1117	0.041293151665	2610	0.0283912970453	821	TUBG1	false	TUBG1
3617	1.0	0.851434675959	141	0.727307641684	139	0.534723788303	135	0.226114164216	133	0.937322641202	142	QSOX2	false	QSOX2
3619	0.0	0.021938464739	2645	0.0325773996933	2663	0.0407005047384	2664	0.0395237780589	3509	0.010913613462	2673	ZNF131	false	ZNF131
3622	0.0	0.0130148844901	4735	0.0227670987025	4361	0.0352710980236	3731	0.043516520505	1531	0.00566954792893	5069	FGF3	false	FGF3
3624	0.0	0.0218363898597	2668	0.0327546936402	2635	0.0408473948828	2636	0.0399210542601	3316	0.010585845965	2792	NAGK	false	NAGK
3627	0.0	8.13728663761E-4	13372	0.00212953957392	13087	0.00485807160309	12904	0.0118529233817	12682	1.84846314978E-4	13741	ADPRH	false	ADPRH
3629	0.0	0.0255599632601	2145	0.0373984771189	2084	0.0456805318017	1810	0.043066764075	1689	0.0129268719511	2172	FGF8	false	FGF8
3631	0.0	0.0242547915125	2297	0.0340119241883	2476	0.0407765634216	2652	0.0418884806729	2248	0.0129414374035	2167	MIR7-1	false	MIR7-1
3633	0.0	0.0182350389523	3324	0.0273983314358	3468	0.0366655962855	3454	0.0418285341722	2286	0.00934287562767	3185	MIR34C	false	MIR34C
3635	0.0	0.0179648917675	3394	0.026825916418	3569	0.0360966647982	3574	0.0421267776463	2108	0.0092817960795	3223	MIR429	false	MIR429
3640	0.0	0.0434763227074	904	0.0470476731487	1200	0.0458883805559	1775	0.0408228013593	2847	0.0290993262339	802	RIOK1	false	RIOK1
3643	1.0	0.570572449804	374	0.335747312637	374	0.13432324152	376	0.0430868298551	1681	0.79638903196	375	RNF41	false	RNF41
3646	0.0	0.0146447962535	4223	0.0226343293878	4390	0.0309124092302	4620	0.0376428521037	4478	0.00703772446544	4222	TLR9	false	TLR9
3651	1.0	0.283482235283	455	0.116435514707	450	0.0591545466695	609	0.0428876717348	1762	0.585433173648	458	NIN	false	NIN
3654	0.0	0.0376612217396	1137	0.0505692601974	980	0.0542813813735	812	0.0437001340655	1472	0.0202217060173	1202	CDC14A	false	CDC14A
3657	0.0	0.040870180372	1012	0.0523384217538	885	0.0521048495499	960	0.0416277247422	2418	0.0221808438306	1090	RHBDD1	false	RHBDD1
3659	0.0	0.0409283959619	1008	0.0574706226949	675	0.0625748485594	534	0.0477072493263	793	0.0205682281135	1174	RHBDF2	false	RHBDF2
3661	0.0	0.0209098086434	2837	0.0292426478759	3161	0.0350377700639	3773	0.0363587543895	5045	0.0110989450627	2589	FANCA	false	FANCA
3663	0.0	0.0219570646606	2642	0.0360913648626	2217	0.0484152624439	1402	0.0464586302316	933	0.00968874070247	3061	ATP6V1E1	false	ATP6V1E1
3667	0.0	0.00577167731167	8216	0.010761873984	7978	0.0181463690439	7879	0.029722324303	7541	0.00229340308118	8511	OSBPL10	false	OSBPL10
3671	0.0	0.0373712783973	1146	0.0442192868089	1418	0.0441302233235	2060	0.0394888423417	3527	0.0230244204753	1043	PSMD4	false	PSMD4
3674	0.0	0.0204671346638	2931	0.0299664942947	3054	0.0372821442184	3351	0.0398038934837	3381	0.0102095259914	2917	CACNA1A	false	CACNA1A
3680	0.0	0.0360991581447	1227	0.0466828341913	1225	0.0483559304586	1412	0.0405942485063	2966	0.0197385204892	1241	ISG15	false	ISG15
3682	1.0	0.246113366944	464	0.0896975714804	466	0.0462191500687	1719	0.0374843118886	4543	0.554672772689	464	TERF1	false	TERF1
3685	0.0	0.0559179597868	618	0.0501588576378	1006	0.0431414031662	2224	0.0373760247251	4581	0.04681113932	562	CUL4B	false	CUL4B
3687	1.0	0.141558429561	480	0.058768328599	642	0.0466708654234	1651	0.0405979579862	2963	0.420809709551	480	CUL2	false	CUL2
3690	0.0	0.0158016851256	3920	0.0236913490944	4185	0.0332678775184	4157	0.0433359458235	1595	0.00811039324824	3674	MYOC	false	MYOC
3694	0.0	0.0275835017921	1901	0.0400085745184	1798	0.0475435810591	1523	0.0432053466857	1638	0.0141162167361	1929	ALDOC	false	ALDOC
3696	0.0	0.0610256706658	554	0.0592254924373	622	0.0531108261056	880	0.0432251843757	1632	0.0486219263474	552	HSPD1	false	HSPD1
3698	0.0	0.021646085835	2696	0.0319462641165	2744	0.0388018354117	3013	0.0375222030928	4523	0.0106291367605	2780	LGALS1	false	LGALS1
3700	0.0	0.0318102564649	1515	0.0447022123626	1389	0.0513877452619	1014	0.0455424764671	1072	0.0164346132208	1590	LIG4	false	LIG4
3709	0.0	0.00236725714391	11229	0.00470294667304	11088	0.00957522238655	10773	0.0210351159149	10126	0.00115385838405	11206	VCPKMT	false	VCPKMT
3713	0.0	5.60640991371E-4	14311	0.0016031392453	13839	0.00426784138327	13266	0.0122448602992	12581	1.34822501229E-4	14357	ALDOB	false	ALDOB
3715	0.0	0.00546433198153	8439	0.00941866050808	8627	0.0151213672275	8814	0.0250656113443	9000	0.00253128113702	8201	BCAT2	false	BCAT2
3717	0.0	0.00102652581261	12926	0.00303842018711	12222	0.00819873867737	11289	0.0217524024354	9907	2.3740263586E-4	13303	GALNT6	false	GALNT6
3719	0.0	0.0256084616432	2137	0.0347659275636	2377	0.0394204072674	2910	0.0377574186078	4424	0.0138242398806	1989	PIAS4	false	PIAS4
3721	0.0	0.0130765926329	4710	0.0227787087054	4359	0.0345581686517	3871	0.0412443124848	2630	0.00594334758748	4846	CS	false	CS
3723	0.0	0.0174229845846	3517	0.0293470955741	3137	0.0411156400282	2591	0.0437230236152	1467	0.00749902216983	3974	TNPO3	false	TNPO3
3728	0.0	2.50389860443E-4	15934	8.13474057559E-4	15497	0.00237077042253	14722	0.00789425350912	13999	4.68330292682E-5	16628	IFNA4	false	IFNA4
3732	0.0	0.0428830697224	923	0.0600559312763	601	0.0668933809791	490	0.0532207962849	460	0.0219178323093	1105	ACAA2	false	ACAA2
3735	0.0	0.0260902519212	2068	0.0387272075603	1929	0.0456512331069	1812	0.042138237186	2103	0.0123382433549	2288	ACO2	false	ACO2
3737	0.0	0.00323857645453	10525	0.00586025462233	10453	0.0112797797014	10131	0.0235009213129	9409	0.00159130984705	10543	ADI1	false	ADI1
3739	0.0	0.0337723954287	1383	0.0472618188487	1183	0.052052921036	962	0.0424745772246	1926	0.0171545177933	1504	ARHGDIA	false	ARHGDIA
3741	0.0	0.0183971112201	3290	0.0279950928146	3367	0.0367419837888	3441	0.039508472539	3517	0.00915770519373	3267	ASS1	false	ASS1
3743	0.0	0.0417823080702	979	0.0494560009188	1038	0.0483672475278	1408	0.0410388774292	2746	0.0254264651649	932	CFL1	false	CFL1
3745	0.0	0.0499199555127	735	0.061569683655	574	0.0605304684111	569	0.0470209211891	859	0.0286206356948	816	COX4I1	false	COX4I1
3747	0.0	0.0319345661869	1506	0.0457156642884	1313	0.0513870008881	1015	0.0428285825458	1776	0.015987147554	1635	ECHS1	false	ECHS1
3749	0.0	0.0267581970801	1993	0.0391807371557	1894	0.0483454371512	1414	0.0459716652	1004	0.0134393112913	2064	FKBP2	false	FKBP2
3751	0.0	0.00878136992462	6546	0.0149588947082	6499	0.0230508952537	6498	0.0329357157984	6398	0.00389042680816	6662	GPD1L	false	GPD1L
3753	0.0	0.0231596427941	2472	0.0365141470567	2172	0.0495542465827	1221	0.0515887754747	518	0.0111229977449	2582	GPX4	false	GPX4
3755	0.0	0.0493599647895	750	0.0554585271955	745	0.0511486230328	1039	0.0419590468131	2211	0.0304173809386	762	HSD17B10	false	HSD17B10
3757	0.0	0.0111946564378	5391	0.0180753035052	5500	0.0267317287799	5563	0.0354311499125	5447	0.00553312980535	5197	IMPA2	false	IMPA2
3759	0.0	0.0224989010172	2561	0.0366077341764	2158	0.0507335742257	1091	0.0564167100681	389	0.0102445597278	2904	ISYNA1	false	ISYNA1
3761	0.0	0.0342022506427	1354	0.0520552671604	900	0.0625105295625	536	0.049923374072	609	0.0162426563563	1610	LMAN1	false	LMAN1
3764	0.0	0.00781297614247	7062	0.0133800240528	7019	0.0215162096893	6913	0.0326225953823	6516	0.00357147345094	7151	MYH7B	false	MYH7B
3768	0.0	0.0157118354568	3951	0.0257401775468	3766	0.0365854491009	3474	0.0419661938563	2206	0.00721520666766	4137	TAGLN	false	TAGLN
3771	0.0	0.0362340142344	1218	0.0450985837045	1361	0.0456774324725	1811	0.0398601866147	3349	0.0204852147988	1181	TKT	false	TKT
3773	0.0	0.0376141734937	1140	0.0476210231845	1160	0.0498292476835	1192	0.0425929195114	1872	0.0213147118737	1138	TRAP1	false	TRAP1
3775	0.0	0.0260621629191	2074	0.0422104193254	1578	0.0546747042349	793	0.0476108783536	800	0.0116117660727	2457	ATP5J	false	ATP5J
3777	0.0	0.0347730670493	1321	0.0478835006899	1140	0.0533063767642	869	0.043832217935	1433	0.0185614356964	1351	CKB	false	CKB
3779	0.0	0.0085537102245	6672	0.0144195033055	6669	0.022046365746	6758	0.0314501955225	6965	0.00383586870044	6740	CKMT1B	false	CKMT1B
3781	0.0	0.00882185982517	6529	0.0151566156547	6446	0.0235056313178	6367	0.0328998162773	6419	0.00392608538713	6604	CKMT1A	false	CKMT1A
3783	0.0	8.99077159303E-4	13172	0.00274613220901	12479	0.00725769288673	11675	0.0192935593359	10620	1.76830019442E-4	13824	CKMT2	false	CKMT2
3787	0.0	0.0202970010796	2969	0.0320147139656	2731	0.0424399858703	2342	0.0438726555765	1417	0.0093743573443	3170	FABP5	false	FABP5
3789	0.0	0.0220135173047	2633	0.0315699613345	2793	0.0386612834243	3036	0.0393981972227	3594	0.0114262668863	2508	FH	false	FH
3791	1.0	0.634218669017	338	0.408349665483	339	0.182997989187	341	0.0474938943727	813	0.832425386201	340	FKBP7	false	FKBP7
3794	0.0	0.00589260023432	8132	0.0113194884926	7769	0.020513673027	7194	0.0334024672751	6234	0.00258078992118	8142	GLO1	false	GLO1
3796	0.0	0.0288362753997	1770	0.0403217611944	1771	0.0447195625411	1975	0.0397391961367	3409	0.0147677222131	1810	HSPE1	false	HSPE1
3800	0.0	0.0054039861592	8489	0.00886097267728	8917	0.0151714043077	8798	0.0270454408199	8406	0.00289247505023	7895	LTA4H	false	LTA4H
3802	0.0	0.0178619037547	3422	0.0332236064274	2572	0.0501250523118	1154	0.0511438929796	534	0.00692009888431	4288	NDUFS4	false	NDUFS4
3804	0.0	0.0120582241629	5067	0.0185650608491	5349	0.0259247406397	5755	0.0326596754229	6494	0.00635061755208	4612	PGAM2	false	PGAM2
3806	0.0	0.00764991085625	7140	0.0121398153441	7442	0.0183307774596	7830	0.0295104767761	7620	0.00364672428832	7057	PREP	false	PREP
3808	0.0	0.014926387591	4151	0.0258612085218	3745	0.0386169071664	3045	0.0452286053861	1126	0.00652950599361	4510	SOD2	false	SOD2
3810	0.0	8.28799186852E-4	13339	0.00217684164443	13038	0.00510200432422	12763	0.0123680890922	12547	2.09586968139E-4	13507	SUMO4	false	SUMO4
3812	0.0	0.0135489607449	4571	0.0206124994991	4847	0.0292094057807	4983	0.0371374745475	4695	0.00704570228073	4216	TALDO1	false	TALDO1
3814	0.0	0.00699567143852	7469	0.0126176107945	7253	0.0220888339009	6750	0.0339003169404	6046	0.00360956544362	7108	UMPS	false	UMPS
3818	0.0	0.058405912722	577	0.0579799407112	664	0.0512107306306	1029	0.0413299442447	2595	0.0420309118444	598	SRPK2	false	SRPK2
3821	0.0	0.0107013541823	5600	0.0182915920827	5433	0.0283118279535	5174	0.0360975476148	5154	0.00504281169657	5645	CDK2AP1	false	CDK2AP1
3823	0.0	0.0312720743367	1548	0.0460271972514	1277	0.053961411587	826	0.0454160659303	1095	0.0154108762942	1713	NCSTN	false	NCSTN
3825	0.0	0.0160433150252	3854	0.0271764554132	3505	0.0388446114501	3004	0.0424594493974	1936	0.0070436414375	4220	NCAPH	false	NCAPH
3828	0.0	2.28499662474E-4	16201	6.92750445073E-4	15796	0.0018392109176	15343	0.00523110416419	15063	4.56861652117E-5	16660	DRC1	false	DRC1
3833	0.0	0.039511562312	1067	0.0476958695318	1157	0.046878769197	1621	0.0397568549884	3404	0.0233249116895	1030	CARM1	false	CARM1
3837	0.0	0.0474721461104	791	0.0523257522218	887	0.0489130218406	1320	0.0416156742945	2427	0.0299104359146	778	SOD1	false	SOD1
3843	0.0	0.0352228145821	1286	0.0487976870268	1081	0.051975324138	970	0.0417289228381	2355	0.0176486059946	1453	RMND5A	false	RMND5A
3845	0.0	0.0231761444517	2469	0.0341472563539	2463	0.0426951064354	2296	0.0419814733236	2196	0.0116661206985	2445	HBP1	false	HBP1
3848	0.0	0.0426165582585	934	0.0504336414792	987	0.0487532862068	1350	0.0400165890368	3265	0.0259584795403	907	JUP	false	JUP
3856	0.0	0.0617399651511	548	0.0654872303364	536	0.0573819174873	658	0.0446699180018	1228	0.040011527863	623	CDC34	false	CDC34
3859	0.0	0.0572446012082	588	0.0528813925374	859	0.0479340377873	1472	0.0408185453134	2850	0.0528230339559	532	HEXIM1	false	HEXIM1
3864	0.0	0.0535328190336	659	0.0563709124046	699	0.0505550467332	1113	0.0416610253244	2399	0.035716431266	677	METTL14	false	METTL14
3868	0.0	0.0327704292695	1446	0.0479239764912	1138	0.0555031158338	734	0.0448071858866	1208	0.0159499818599	1641	FLCN	false	FLCN
3870	0.0	0.0494981487023	745	0.0616320119216	572	0.0593785027098	604	0.0435162746899	1533	0.0278187464488	840	LINC01554	false	LINC01554
3874	0.0	0.0159598016298	3874	0.0258465714321	3748	0.0362853111652	3528	0.0427435538405	1812	0.00731818909231	4071	CRYZ	false	CRYZ
3876	0.0	0.0312392123948	1552	0.0462723031248	1255	0.055878516754	721	0.0478423183226	780	0.0156803668721	1671	MDH2	false	MDH2
3879	0.0	0.0376937310642	1136	0.04932799281	1051	0.0517977963093	979	0.0414541683837	2525	0.0211535816164	1145	ANXA1	false	ANXA1
3881	0.0	0.0171618960506	3584	0.0265190945217	3620	0.0352234178476	3739	0.0399498770069	3302	0.00833056924853	3586	HADH	false	HADH
3884	0.0	0.0701893787651	507	0.0822084396488	472	0.0744221111385	436	0.0509365142224	552	0.0414212766981	608	SLC15A3	false	SLC15A3
3888	0.0	0.0536783065232	658	0.0554754938212	743	0.0496166560616	1218	0.0414742102599	2511	0.0369314809804	659	NFX1	false	NFX1
3891	0.0	0.0641239482757	535	0.0604280490727	593	0.0513836510388	1017	0.041616802658	2424	0.0490107226391	550	PARK2	false	PARK2
3893	0.0	0.0481527434571	777	0.0536915804294	824	0.0478272651635	1485	0.0380860806143	4272	0.0299552370818	775	AGO2	false	AGO2
3896	0.0	0.0267504182151	1996	0.0357447081808	2268	0.0398764199705	2816	0.0384263859618	4082	0.0147649348029	1814	APPBP2	false	APPBP2
3898	0.0	0.0106542316434	5617	0.0188950830752	5259	0.0298517508793	4817	0.0398787372241	3339	0.00465784291491	5921	CLSTN1	false	CLSTN1
3900	0.0	0.00749978176879	7217	0.01336288787	7026	0.021364423404	6965	0.0308341470359	7167	0.00332719095126	7464	APBB2	false	APBB2
3903	0.0	0.00839322054342	6763	0.0137142082888	6910	0.0213405247229	6968	0.0317125264993	6867	0.00409343222267	6369	FBLN1	false	FBLN1
3907	0.0	0.0156718558306	3962	0.0248524986611	3939	0.0342565293075	3931	0.0384911799183	4051	0.00735219023757	4054	DAB2	false	DAB2
3909	0.0	0.0451180622805	852	0.0586451928385	645	0.0595207896879	601	0.0466116417965	910	0.0245233185221	974	CALR	false	CALR
3911	0.0	4.39299028918E-4	14802	0.00103577240568	14783	0.00225124419863	14844	0.00539456824571	14992	1.24494312017E-4	14517	COL25A1	false	COL25A1
3915	0.0	0.0296946572731	1698	0.0411533830484	1681	0.0469153548159	1612	0.0421322069369	2106	0.0155549467058	1686	KLC1	false	KLC1
3918	0.0	7.91837739791E-4	13424	0.00209092298812	13131	0.00489338541871	12889	0.0125391997648	12497	1.91019470484E-4	13671	BGN	false	BGN
3920	0.0	0.0157155796564	3949	0.0268721828263	3560	0.0376972881782	3261	0.0401212323998	3215	0.00656240876037	4484	APBB1	false	APBB1
3922	0.0	0.0405790462821	1021	0.0466046418138	1228	0.0439729871148	2090	0.0376507944913	4477	0.0246091404978	969	SNCA	false	SNCA
3924	0.0	0.00129104478497	12476	0.00327342674832	12052	0.00715782808151	11721	0.0161972577528	11489	3.10297381378E-4	12909	SNCB	false	SNCB
3926	0.0	0.00692908669055	7494	0.0138116667964	6864	0.0233371459546	6418	0.0319752218829	6764	0.00251657541788	8221	DAB1	false	DAB1
3928	0.0	1.83170052293E-4	16754	3.78281427201E-4	17150	7.73192104784E-4	17378	0.00205000939746	17227	6.39894561751E-5	16012	ACHE	false	ACHE
3930	0.0	0.0240616738446	2331	0.0322395275463	2705	0.0362065409251	3550	0.0361541835484	5128	0.0129103871393	2173	SHC1	false	SHC1
3932	1.0	0.814498263507	177	0.666086052477	176	0.45011923698	176	0.156376113641	178	0.92053613535	179	NAE1	false	NAE1
3934	0.0	0.0207471395155	2881	0.0286007735221	3267	0.0348701570792	3812	0.0369823267054	4779	0.0115614390567	2471	GSN	false	GSN
3936	0.0	0.0151727186306	4089	0.0231530316892	4291	0.031954615361	4402	0.0385203658982	4038	0.0076106484218	3897	BLMH	false	BLMH
3938	0.0	0.00325362333379	10515	0.00600744449401	10375	0.0114365207342	10069	0.0228235175762	9605	0.00174467369337	10169	APBB3	false	APBB3
3942	0.0	0.0349364858801	1301	0.0435421116546	1465	0.0458511005506	1786	0.0399069275496	3323	0.0208526592003	1162	SET	false	SET
3945	0.0	0.0453827453207	847	0.0468855890397	1215	0.043373222303	2191	0.0388035605354	3898	0.0316455158963	739	STUB1	false	STUB1
3948	0.0	0.0513881365125	704	0.0516450530846	928	0.046329905755	1701	0.0391490960193	3707	0.0374819486878	648	HSPA4	false	HSPA4
3951	0.0	0.0638067101824	537	0.0784465190735	480	0.0734966893451	439	0.050709301475	561	0.0357308903312	676	SYVN1	false	SYVN1
3953	0.0	0.038988721408	1081	0.0453309637021	1341	0.0439534631134	2093	0.0379718997031	4322	0.0237445629309	1005	NOTCH1	false	NOTCH1
3955	0.0	0.00813948027567	6890	0.0139960510472	6796	0.0221463624802	6735	0.0319755480532	6763	0.00367978747618	6996	FBXL2	false	FBXL2
3957	0.0	0.0472662550193	796	0.0504203767879	988	0.0462135530818	1721	0.0393995025715	3593	0.0311785074831	747	YWHAG	false	YWHAG
3960	1.0	0.131015472041	482	0.0607344319175	587	0.0478250942172	1487	0.0397641247975	3401	0.394364652744	482	GSK3B	false	GSK3B
3962	1.0	0.23828938571	466	0.0800582010457	475	0.0396437318421	2868	0.0346138178513	5758	0.551598425664	465	UBQLN1	false	UBQLN1
3964	0.0	0.00239983082571	11209	0.00607959896474	10335	0.0133990252625	9370	0.0268608718935	8456	6.16124203973E-4	11966	NAPG	false	NAPG
3966	0.0	0.0280179799853	1844	0.0348098064924	2370	0.0369341399587	3414	0.0361501415871	5131	0.016597975954	1571	UBB	false	UBB
3968	0.0	0.00878677826797	6544	0.014865194051	6530	0.0224589919588	6644	0.0317751677116	6838	0.00387905617384	6678	MAPK8IP1	false	MAPK8IP1
3970	0.0	0.058067180842	578	0.0659869074572	531	0.0563303763413	701	0.0400102788401	3269	0.0344860308817	692	MAPRE1	false	MAPRE1
3973	0.0	0.0255939486263	2141	0.0362694658951	2198	0.0420900955572	2422	0.0399486294277	3303	0.0130965958463	2125	CLU	false	CLU
3975	0.0	0.00871227714354	6588	0.0129568678285	7153	0.0180318337899	7911	0.0264896840216	8576	0.00457200551566	5984	LRP2	false	LRP2
3977	0.0	0.0234922214537	2418	0.031969627582	2740	0.0361842961164	3557	0.0356061431142	5370	0.0124902082438	2263	CRYAB	false	CRYAB
3981	0.0	0.00810707561591	6911	0.0129639377582	7150	0.0182639020389	7853	0.0250391708304	9005	0.00374993118883	6888	TPPP	false	TPPP
3984	0.0	0.00825101146599	6832	0.0115431923561	7685	0.0169365015914	8239	0.0270216378733	8409	0.00505082333908	5640	DMTN	false	DMTN
3986	0.0	0.0202376082006	2979	0.0259120054034	3738	0.0294049620226	4937	0.0319241192102	6787	0.0117376337133	2429	TCEANC	false	TCEANC
3988	0.0	0.0164339425609	3752	0.0280026798287	3364	0.0408102362065	2645	0.0452508530629	1121	0.00728265672348	4090	WIBG	false	WIBG
3990	0.0	0.0158983046078	3885	0.0250769092514	3900	0.0354765669236	3697	0.0415000574087	2498	0.00798429293208	3725	MRPL19	false	MRPL19
3992	0.0	0.0137090811673	4522	0.025109009431	3894	0.0384748120728	3082	0.0443681281158	1296	0.00547935608023	5248	C17orf85	false	C17orf85
3994	0.0	0.00125811616201	12523	0.00307932082367	12188	0.00656150800707	12005	0.0145688855698	11922	3.15011708502E-4	12888	PRR16	false	PRR16
3996	0.0	0.011337222841	5342	0.0176587761569	5610	0.0239012480748	6285	0.0300284894359	7437	0.00537076184068	5345	HOMER2	false	HOMER2
3998	1.0	0.214815092992	470	0.0799107237454	476	0.049900916615	1183	0.04203733823	2166	0.520008226613	470	VIM	false	VIM
4000	0.0	0.00577971708128	8211	0.0110400048071	7865	0.0196346678853	7462	0.031974669696	6765	0.0023289952114	8466	NSRP1	false	NSRP1
4002	0.0	0.0395006292763	1068	0.0480663403923	1128	0.0480481897228	1455	0.0410506325489	2739	0.0233911473391	1025	RPL30	false	RPL30
4004	0.0	0.0210558915771	2788	0.0327086850664	2641	0.0413305515192	2558	0.0411120978243	2705	0.00963943021378	3074	RTF1	false	RTF1
4006	0.0	8.71955950416E-4	13250	0.00209893076253	13122	0.00455358073165	13078	0.0109091716931	12985	2.30282096623E-4	13346	E2F8	false	E2F8
4008	0.0	0.00925448794092	6288	0.0144163784271	6670	0.0208632412312	7095	0.0292618649681	7697	0.00471234161814	5880	SMTNL2	false	SMTNL2
4010	0.0	0.0195511918701	3101	0.0290890210677	3188	0.0371875584431	3377	0.0389195654834	3822	0.00990457330013	2999	SLAIN2	false	SLAIN2
4012	0.0	0.0158327558925	3909	0.0245112478771	4009	0.032331198634	4347	0.035783627793	5302	0.00744356091729	4003	GABARAPL2	false	GABARAPL2
4014	0.0	0.0495695327772	743	0.0513295159255	947	0.0458993495492	1770	0.040078955708	3243	0.0330882100623	713	PLK1	false	PLK1
4016	0.0	0.0225696528559	2547	0.0329866006747	2596	0.0392697561119	2934	0.0384242267329	4085	0.0109143777367	2672	IGBP1	false	IGBP1
4018	0.0	0.0228810766405	2507	0.035433566884	2304	0.0458442298792	1789	0.0450618334334	1147	0.0108291308983	2720	MAP2	false	MAP2
4020	0.0	0.0013444475478	12404	0.00331697866279	12011	0.00722897395562	11687	0.0165204882472	11384	3.47245549239E-4	12758	KCNAB1	false	KCNAB1
4022	1.0	0.495822625207	405	0.257380252565	405	0.0919965874851	407	0.0403176431429	3116	0.753137252841	403	EIF4E2	false	EIF4E2
4024	0.0	1.81651893536E-4	16770	3.69397541296E-4	17176	7.26384073976E-4	17488	0.00171089324916	17766	6.38573128018E-5	16017	TPRXL	false	TPRXL
4028	0.0	0.00275478728269	10928	0.00646991853108	10144	0.0135436819223	9323	0.0270985510641	8389	7.60510060633E-4	11786	ENY2	false	ENY2
4031	0.0	4.23102649373E-4	14878	0.00113885746491	14573	0.00284504934826	14280	0.00773394923072	14054	1.09191865651E-4	14786	AKNAD1	false	AKNAD1
4033	0.0	0.00831203343846	6801	0.0137078052638	6915	0.0200661395049	7338	0.0272735740745	8340	0.00376324240456	6857	ZNF706	false	ZNF706
4035	0.0	0.00185752212756	11694	0.00401147578281	11520	0.00827822945016	11259	0.0180046677449	10979	7.80380384721E-4	11759	ADAP2	false	ADAP2
4037	0.0	0.00365126659828	10190	0.00747202391239	9603	0.0147700484908	8944	0.0279288891097	8128	0.00158542684337	10555	KIF3B	false	KIF3B
4039	0.0	0.00791762574885	7006	0.0144302591205	6664	0.0234456365334	6389	0.0347644730697	5694	0.0032537707961	7544	PDAP1	false	PDAP1
4041	0.0	0.0013973218616	12325	0.00359318674801	11795	0.00813978655633	11316	0.0185134094399	10832	3.47778652586E-4	12756	RAD51AP1	false	RAD51AP1
4043	0.0	0.0309395159561	1581	0.04773231109	1155	0.0588389840417	623	0.0471677092663	839	0.0145016296904	1862	TCP10L	false	TCP10L
4045	0.0	0.0417704052052	980	0.0520083738198	904	0.0517884546474	983	0.0418913802247	2244	0.0238316896202	1002	TPT1	false	TPT1
4047	0.0	1.81651893536E-4	16809	3.69397541296E-4	17215	7.26384073976E-4	17527	0.00171089324916	17805	6.38573128018E-5	16056	GIMAP4	false	GIMAP4
4049	0.0	0.00618069799376	7948	0.0121874527348	7419	0.0219530636365	6792	0.0352014908207	5538	0.00236298971031	8412	C1orf131	false	C1orf131
4051	0.0	0.00544724808886	8453	0.00857996927663	9054	0.0140085109192	9165	0.0245223876433	9140	0.00293820435061	7856	STAC	false	STAC
4053	0.0	0.00515366564439	8707	0.00911015125319	8806	0.0149044584153	8896	0.0251808036806	8967	0.00216749779155	8751	FAM114A2	false	FAM114A2
4055	0.0	0.00819915610358	6856	0.013440369633	6997	0.020140868558	7310	0.0298200162088	7500	0.00374914699868	6891	UBXN10	false	UBXN10
4057	0.0	0.00117217704131	12635	0.00284264863767	12390	0.00617810006929	12171	0.0144393815916	11967	3.02153930419E-4	12947	RASL11B	false	RASL11B
4059	0.0	0.0265646244065	2014	0.0372168069	2102	0.0436839990258	2145	0.0408525669908	2839	0.0140953293049	1936	CDK16	false	CDK16
4061	0.0	5.78680879684E-4	14248	0.00137582848827	14187	0.00292451739828	14221	0.00692200966923	14364	1.55315233987E-4	14094	TSLP	false	TSLP
4063	0.0	0.0180231112713	3382	0.0283690782472	3298	0.0374769143306	3314	0.0398137143154	3376	0.00817990607204	3645	RPAP3	false	RPAP3
4065	0.0	0.0360414637777	1231	0.0438599653426	1448	0.0426938698341	2297	0.0358689019684	5264	0.0211002298115	1148	YY1	false	YY1
4067	0.0	0.00513381248293	8731	0.00771886978758	9490	0.0110688938066	10204	0.0178760084249	11011	0.00276239352204	7991	BOD1	false	BOD1
4069	0.0	0.00115123299669	12670	0.00327511788968	12050	0.00811191541174	11327	0.0196209148869	10525	2.55779399415E-4	13201	TOX2	false	TOX2
4071	0.0	0.0160050185392	3864	0.0259559603833	3727	0.0372501851265	3359	0.0435553302467	1518	0.00743688495761	4005	TMA16	false	TMA16
4073	0.0	0.00738568882793	7272	0.0107020379416	8003	0.0159939855988	8521	0.0267019557741	8507	0.00420095748744	6265	NTMT1	false	NTMT1
4075	1.0	0.817927061564	174	0.670364601397	175	0.455468151969	174	0.160662374058	170	0.922820456604	174	ATP6V1G1	false	ATP6V1G1
4078	0.0	0.00822576502432	6845	0.0119125737184	7526	0.0170186029999	8221	0.025907655328	8747	0.00451181494442	6029	ELK1	false	ELK1
4080	0.0	0.00177080795664	11804	0.00293708050786	12304	0.00521914147373	12698	0.011156792867	12900	0.00104231191661	11461	PNMAL1	false	PNMAL1
4082	0.0	0.0189134206808	3197	0.0293583919488	3136	0.0378380824653	3235	0.0388996475511	3831	0.00880734061181	3394	CTNNA1	false	CTNNA1
4084	0.0	0.01781117484	3439	0.0249386214894	3922	0.0319995499534	4396	0.037079751106	4727	0.00964142652356	3073	MCM10	false	MCM10
4086	0.0	0.00273687312968	10941	0.00486602988395	10990	0.00895668670733	10991	0.0182776364483	10891	0.00139629989342	10877	TCEAL2	false	TCEAL2
4088	0.0	0.00323048019371	10531	0.00561574793255	10588	0.0101727348414	10568	0.020617571825	10247	0.00159219394097	10541	FGF12	false	FGF12
4090	0.0	2.93488207013E-4	15622	6.83497859168E-4	15821	0.0014688877027	15822	0.00354581496062	15965	8.69770820545E-5	15382	PRR15	false	PRR15
4092	0.0	0.0152362287186	4072	0.0241612389711	4075	0.0333814257834	4131	0.0402005523196	3174	0.00715648537205	4163	MZT2A	false	MZT2A
4094	0.0	0.0068210247356	7566	0.0113131539191	7772	0.0178885041419	7961	0.0272462217703	8349	0.00330654302392	7483	TRPT1	false	TRPT1
4096	0.0	0.0109471210112	5491	0.0181162508307	5488	0.0273763824824	5407	0.0354589618961	5431	0.00518493611664	5524	DCX	false	DCX
4099	0.0	0.0209522029081	2821	0.0334988792677	2537	0.0443611590224	2033	0.0447301581364	1218	0.00955014720646	3103	MRPL1	false	MRPL1
4101	0.0	1.81651893536E-4	16771	3.69397541296E-4	17177	7.26384073976E-4	17489	0.00171089324916	17767	6.38573128018E-5	16018	SLIT1-AS1	false	SLIT1-AS1
4103	0.0	0.00193617203472	11608	0.00521001107295	10820	0.0118968519367	9911	0.0246818894707	9097	4.39298879889E-4	12535	RGS3	false	RGS3
4105	0.0	0.00575006018449	8232	0.0106896850657	8012	0.0177139821364	8023	0.0275234901273	8257	0.00228438057729	8522	PSRC1	false	PSRC1
4109	0.0	0.035950206095	1240	0.0429907792364	1518	0.0423679849874	2356	0.0381401407962	4240	0.0210416176296	1154	KIFC3	false	KIFC3
4112	0.0	9.86290255425E-4	13019	0.00232995219384	12896	0.00492976053371	12860	0.0111151915054	12909	2.78341412025E-4	13070	C11orf63	false	C11orf63
4114	0.0	2.8933569733E-4	15653	6.76358100113E-4	15844	0.00151773057467	15754	0.00426104594455	15501	8.63845969315E-5	15399	ERMN	false	ERMN
4116	0.0	0.024752238932	2225	0.0323243273839	2693	0.0369992616324	3404	0.0376597056297	4470	0.0143002911465	1894	IRS1	false	IRS1
4118	0.0	0.0469381289439	806	0.0550533341189	763	0.052993309469	889	0.0427689713572	1802	0.0287916022817	812	SERBP1	false	SERBP1
4120	0.0	0.00160088449959	11999	0.00355930212708	11814	0.0071609347726	11719	0.0152996249379	11722	4.70528661936E-4	12473	TRUB1	false	TRUB1
4122	0.0	5.44538933876E-4	14367	0.00138631054864	14173	0.0032086567603	13991	0.00843074817955	13796	1.40717021034E-4	14284	TBC1D10C	false	TBC1D10C
4124	0.0	0.024617835587	2240	0.0405508359366	1746	0.0570144201841	670	0.0618699186899	326	0.0111133997087	2586	C1orf87	false	C1orf87
4126	0.0	0.0161765923872	3823	0.0234156074029	4241	0.0293961229207	4938	0.0324016296316	6607	0.00831590289837	3590	POGZ	false	POGZ
4128	0.0	9.84090986825E-4	13025	0.00235649746593	12868	0.00508137581926	12775	0.0117717900097	12711	2.63755388077E-4	13160	TMA7	false	TMA7
4130	0.0	0.003437784284	10352	0.00698164845576	9870	0.0138573154224	9213	0.0265896833849	8550	0.00151959337518	10696	C19orf57	false	C19orf57
4132	0.0	0.00977628687438	6011	0.0160048181751	6150	0.0246461003965	6081	0.0342166774495	5917	0.00485353250451	5781	COASY	false	COASY
4134	1.0	0.16213519548	479	0.0715025960584	500	0.0521036925527	961	0.0418391834746	2281	0.44140984768	479	G3BP1	false	G3BP1
4136	0.0	0.0242182932754	2307	0.0343865537213	2434	0.0436759836144	2146	0.0463514623821	950	0.0133254292837	2087	FEN1	false	FEN1
4138	0.0	0.041857448568	977	0.0501755523297	1005	0.0495423546835	1223	0.041814745233	2294	0.0253586788894	936	RPL12	false	RPL12
4141	0.0	0.00108545629932	12800	0.0026687403055	12554	0.00596601507132	12288	0.0142903678418	12007	2.98752351654E-4	12967	LMCD1	false	LMCD1
4143	0.0	0.0190213770534	3171	0.0274950358659	3452	0.0340554328141	3972	0.0355912784967	5376	0.00982318315109	3023	CWF19L2	false	CWF19L2
4145	0.0	0.0100648752857	5878	0.0162310574044	6069	0.0234820844602	6377	0.0311073660986	7093	0.00487562175211	5771	ZFYVE27	false	ZFYVE27
4147	0.0	0.02605018234	2078	0.0377170563395	2037	0.0449424918973	1939	0.0414176362293	2545	0.0132386512331	2102	NOLC1	false	NOLC1
4149	0.0	0.00813173570319	6897	0.0117687869849	7586	0.017450327181	8101	0.0280817270368	8074	0.00450085741777	6033	ZMYM5	false	ZMYM5
4151	0.0	0.00623275604589	7913	0.0123691022836	7360	0.0222153669825	6716	0.0352695344359	5505	0.00240108420869	8353	ARGLU1	false	ARGLU1
4153	0.0	0.0282276880083	1824	0.0408346355088	1711	0.048708727316	1358	0.0431750892463	1649	0.0145558830921	1849	DDX54	false	DDX54
4155	1.0	0.680836889141	300	0.466842275742	302	0.229405256142	303	0.0546905764242	424	0.857219183969	299	GCC1	false	GCC1
4157	0.0	0.00934181890259	6234	0.0165953881112	5945	0.0263459282384	5649	0.0365960350905	4955	0.00396771139723	6543	C9orf41	false	C9orf41
4160	0.0	0.0108845770957	5531	0.0168846435559	5855	0.0250918851282	5959	0.0336179178341	6148	0.00579327759769	4973	CENPB	false	CENPB
4163	0.0	0.0130025329974	4741	0.0207578908204	4810	0.029176537419	4994	0.0351647936784	5551	0.00633215146419	4624	PPID	false	PPID
4165	0.0	4.9757679003E-4	14536	0.00118624463223	14487	0.00275866723495	14344	0.00766662149295	14078	1.4510972083E-4	14224	NKIRAS1	false	NKIRAS1
4167	1.0	0.710149274224	277	0.508420434247	278	0.269989596326	278	0.0675496388249	292	0.871617096228	277	WHSC1	false	WHSC1
4169	0.0	0.00401683940635	9879	0.00842345336869	9127	0.0165374085507	8355	0.0303171299903	7340	0.00161881813458	10479	TOM1L2	false	TOM1L2
4171	0.0	5.05867479352E-4	14504	0.00118688810815	14484	0.00246874724876	14635	0.00565032672348	14889	1.38136831205E-4	14318	CSAG1	false	CSAG1
4173	0.0	0.00442708904462	9451	0.00953841187888	8560	0.0186936946991	7743	0.0316850479717	6875	0.00170161687904	10282	ASPSCR1	false	ASPSCR1
4175	1.0	0.924275437972	56	0.855403929897	55	0.734260903185	56	0.470052339711	56	0.968768183065	57	CLIP4	false	CLIP4
4177	0.0	0.0186077295559	3250	0.0256118146901	3788	0.0309730684991	4613	0.0332444192713	6303	0.0103231831054	2879	PPP1R32	false	PPP1R32
4179	0.0	0.0129182562334	4764	0.0209644187219	4765	0.030466201547	4700	0.0380274035357	4302	0.00629986061606	4637	POLD3	false	POLD3
4181	0.0	0.00114882937647	12675	0.0026995767336	12527	0.00573700807589	12403	0.012991717195	12351	3.25715563904E-4	12841	MOB3A	false	MOB3A
4183	0.0	0.00397335783272	9912	0.00646049254176	10152	0.00972557240662	10709	0.0161295297308	11505	0.00184219958047	9884	RGS10	false	RGS10
4185	0.0	0.00694173102034	7491	0.011511185706	7697	0.0177552245962	8011	0.0260519125	8700	0.00333173294116	7460	SCEL	false	SCEL
4188	0.0	0.0211487669882	2773	0.0321845969973	2709	0.0417095563138	2493	0.0417330408705	2350	0.0103666598854	2866	PLIN3	false	PLIN3
4190	0.0	0.0427857289174	926	0.0513747248062	943	0.0496408157231	1215	0.0416144199057	2429	0.0256012286969	921	RPS10	false	RPS10
4195	0.0	0.021150792965	2772	0.0326564998194	2650	0.0438222049976	2112	0.0450611020957	1148	0.0109125105872	2675	UBXN6	false	UBXN6
4197	0.0	0.00782111786489	7053	0.0127430479127	7210	0.020865904621	7094	0.0325592392776	6538	0.004161887475	6297	TAF1B	false	TAF1B
4199	0.0	3.1324896169E-4	15479	6.62776281124E-4	15881	0.00131462599984	16032	0.0030718732287	16268	9.92946903117E-5	14989	PP2D1	false	PP2D1
4201	0.0	0.0158082989887	3917	0.0256999461402	3778	0.0374870690564	3311	0.0432371485644	1629	0.00803753018218	3701	NOP16	false	NOP16
4203	0.0	0.0559669863938	616	0.0523622421776	882	0.0483097360653	1420	0.0416555905062	2402	0.0509834625253	537	SNRNP70	false	SNRNP70
4205	0.0	0.0190672432906	3162	0.0313170103029	2831	0.0436522816454	2148	0.0450383380509	1152	0.00868065889775	3440	DDX47	false	DDX47
4207	0.0	0.00963369977309	6080	0.0143801564454	6679	0.021010348495	7053	0.0305597984336	7256	0.00540887053387	5312	EIF1AX	false	EIF1AX
4209	0.0	0.0153105755513	4051	0.0232146214398	4280	0.0297488343332	4843	0.033530283979	6184	0.00730014232676	4078	SOCS3	false	SOCS3
4211	0.0	0.00883481179206	6520	0.0147934952148	6559	0.0220399523591	6761	0.0293421960966	7672	0.00394181594488	6579	TRIM41	false	TRIM41
4213	0.0	0.0160846176298	3846	0.026464108296	3630	0.0394877755912	2898	0.047271353501	830	0.00784725871651	3785	LSM6	false	LSM6
4215	0.0	0.0043797761059	9503	0.00744372131082	9612	0.0111854662761	10161	0.0161076570393	11511	0.00193121062203	9537	DIRAS1	false	DIRAS1
4217	0.0	0.00302004259441	10701	0.00500135500365	10930	0.00885910473476	11039	0.0179750699933	10987	0.00156482654845	10585	RGS14	false	RGS14
4219	0.0	0.00458176758124	9301	0.00802290925294	9339	0.0125926729958	9668	0.0195601327511	10541	0.00197169631058	9376	ARL4C	false	ARL4C
4221	0.0	0.00615200654784	7969	0.0115514872865	7677	0.0188652623392	7695	0.0276168310255	8232	0.0023763413528	8390	ZAP70	false	ZAP70
4224	0.0	0.0148297318377	4173	0.0220330378823	4529	0.0295213950888	4903	0.035744433578	5324	0.00772799065435	3837	RSRC2	false	RSRC2
4226	0.0	0.0175083844457	3500	0.0261437211206	3691	0.0338637613104	4014	0.0371978018668	4670	0.00868505848439	3436	STXBP1	false	STXBP1
4228	0.0	0.00514055806428	8722	0.0116716919941	7624	0.0222186824182	6713	0.0354779204074	5423	0.00140770372405	10865	DDX55	false	DDX55
4230	0.0	0.0128823131149	4776	0.0220204580428	4532	0.0335201671078	4097	0.0427214577979	1823	0.00571047371574	5043	HINT2	false	HINT2
4232	0.0	6.85327524861E-4	13713	0.00159068622438	13858	0.00344006153832	13836	0.00852901653268	13770	1.91776590798E-4	13666	C9orf43	false	C9orf43
4234	0.0	0.00781792992595	7055	0.0129982043702	7140	0.0200108659771	7356	0.0298840225914	7475	0.00362563286285	7089	PHF7	false	PHF7
4236	0.0	0.00208793936768	11470	0.00289650608643	12338	0.00426152154571	13273	0.00771539764042	14062	0.00129145059326	11005	C12orf65	false	C12orf65
4238	0.0	0.0154891566353	4015	0.0250876451824	3898	0.0354015046742	3708	0.0397841281377	3390	0.00721749177216	4135	TCEA1	false	TCEA1
4240	0.0	0.0064888212409	7754	0.0107241742739	7991	0.0178166463432	7991	0.0291085552501	7745	0.00324517403395	7554	SOX5	false	SOX5
4242	0.0	0.0206463270309	2896	0.0319744713435	2739	0.0417590880893	2478	0.0416182792352	2423	0.0101244430525	2931	SEPT9	false	SEPT9
4244	0.0	0.00846940173005	6723	0.0157271420868	6260	0.0268068021198	5541	0.0384368244217	4078	0.00371774235919	6939	PATL1	false	PATL1
4246	0.0	0.00211786078362	11449	0.00292743136048	12311	0.00454500317963	13084	0.00919934838243	13543	0.00131734732392	10985	RITA1	false	RITA1
4248	0.0	0.0278716613077	1865	0.0380752327584	1997	0.0423465131787	2360	0.038140232306	4239	0.0146860070696	1831	KLC4	false	KLC4
4251	0.0	0.0265863286445	2013	0.03791924323	2021	0.0446147170669	1995	0.0413691097864	2572	0.0134879703875	2050	FLOT2	false	FLOT2
4253	0.0	0.0116036217606	5230	0.0207393919702	4815	0.0319095355485	4412	0.0396833455335	3431	0.00494132077769	5721	CIRH1A	false	CIRH1A
4256	0.0	0.0300050665776	1666	0.0413510375953	1659	0.0458526777449	1784	0.0412236929107	2645	0.015354423503	1725	ODF2	false	ODF2
4258	0.0	0.00293381591048	10773	0.00581130770728	10482	0.011633214028	9990	0.0240670090572	9258	0.00136843121843	10908	EIF1	false	EIF1
4260	0.0	0.0401998059749	1038	0.0523093089724	888	0.0528730514672	897	0.0421653179329	2086	0.0215080015988	1125	HK1	false	HK1
4262	0.0	0.00605324869588	8036	0.00848912762879	9097	0.011839409807	9931	0.0188554150186	10741	0.00350584953179	7221	SECISBP2	false	SECISBP2
4264	0.0	0.0116954801066	5182	0.0178541942049	5560	0.0249628122722	5994	0.0330878955226	6350	0.00621109541643	4675	CDK17	false	CDK17
4266	0.0	0.00401745154831	9878	0.00676370228078	9973	0.0114093883598	10077	0.0208382450948	10190	0.00191551783345	9604	ANKZF1	false	ANKZF1
4268	0.0	0.00317034968475	10575	0.00466708736014	11103	0.0070785686804	11754	0.0139557175382	12109	0.001661893682	10371	PTTG2	false	PTTG2
4270	0.0	0.0178928201357	3412	0.0265739164371	3612	0.0343795533768	3910	0.0392260352146	3664	0.00887205535991	3371	APRT	false	APRT
4272	0.0	0.00106892505254	12843	0.00246235903049	12756	0.00510748046839	12758	0.0114609335571	12796	2.96733738726E-4	12979	ATAT1	false	ATAT1
4274	0.0	0.00687520685998	7527	0.0153542613548	6383	0.0278609669031	5286	0.0392253361222	3665	0.00190443958349	9654	PYCR2	false	PYCR2
4276	0.0	0.00337826134193	10403	0.00558303562374	10607	0.00940224608301	10833	0.0173827001581	11150	0.0016987139091	10289	FAM126B	false	FAM126B
4278	0.0	0.0258784540984	2104	0.0358388227766	2254	0.0420215534596	2429	0.0396232089203	3460	0.0139266885477	1967	C1orf35	false	C1orf35
4280	0.0	6.82701730018E-4	13721	0.00173370972809	13612	0.00402967209585	13435	0.0104126437488	13134	1.74898344896E-4	13846	TPH1	false	TPH1
4282	0.0	0.0103670569195	5753	0.0166184970614	5937	0.0255977010306	5851	0.0366247923288	4939	0.00514194406419	5564	VPS33B	false	VPS33B
4284	0.0	0.00886986317733	6495	0.0161042290197	6112	0.026168128033	5693	0.0358256687461	5283	0.00381116488122	6783	STK25	false	STK25
4286	0.0	0.0184864951574	3273	0.0285762419925	3276	0.0379988221073	3204	0.0410767575038	2724	0.00886892423374	3373	MLLT6	false	MLLT6
4288	0.0	0.00394389430468	9944	0.00800727673969	9348	0.0150327333741	8848	0.0269364952362	8438	0.00160905202021	10499	NUAK1	false	NUAK1
4290	0.0	1.81651893536E-4	16816	3.69397541296E-4	17222	7.26384073976E-4	17534	0.00171089324916	17812	6.38573128018E-5	16063	C1orf110	false	C1orf110
4292	0.0	0.0127790380746	4811	0.0201786704161	4945	0.0299492963285	4793	0.0377956942345	4406	0.00685045150867	4318	HMGB2	false	HMGB2
4294	0.0	0.0220372826887	2629	0.0328710667712	2617	0.0405175816621	2701	0.0403919656072	3084	0.0106558062553	2771	PTPN7	false	PTPN7
4296	0.0	0.0312412375579	1551	0.0460767123882	1269	0.0533188257928	866	0.044883567412	1192	0.0152643527067	1740	DDX18	false	DDX18
4298	0.0	0.0124188544226	4944	0.0178939637441	5547	0.0247021371066	6066	0.0331841226972	6322	0.00697853892571	4249	IFRD2	false	IFRD2
4301	0.0	0.00258986302257	11068	0.00519240158307	10828	0.0100889077392	10591	0.0207709875347	10203	0.00109162799131	11312	CASZ1	false	CASZ1
4303	0.0	0.0434084078885	907	0.058230722912	655	0.0599783787116	586	0.0455098698463	1075	0.0224756054672	1066	LRRC59	false	LRRC59
4305	0.0	0.0136024266749	4549	0.0216171982812	4619	0.031351243371	4533	0.0386471492599	3989	0.00666401697256	4430	FMNL1	false	FMNL1
4307	0.0	0.0158910551032	3889	0.0276187696057	3428	0.0402427189055	2747	0.0438340587629	1432	0.00661935224453	4449	QKI	false	QKI
4309	0.0	0.00390661231006	9985	0.0060579429656	10347	0.00888432485016	11020	0.0150283657622	11799	0.00187996795741	9745	TTLL7	false	TTLL7
4311	0.0	0.00373354260383	10124	0.00629512807196	10223	0.0106432091602	10375	0.0201639013192	10368	0.00176604333916	10106	CCNB1IP1	false	CCNB1IP1
4313	0.0	0.0126189532911	4868	0.0191834624666	5194	0.0265337252663	5604	0.0336553611805	6139	0.00642355199603	4572	BLOC1S1	false	BLOC1S1
4315	0.0	0.00281433167109	10866	0.00653216568555	10099	0.013686279269	9269	0.0270938136325	8391	8.13484932541E-4	11737	TAF9B	false	TAF9B
4317	0.0	6.60744091941E-4	13800	0.00175075389163	13579	0.00418124645321	13326	0.0109303051798	12978	1.63164319827E-4	13999	OAS2	false	OAS2
4319	0.0	0.020157165598	2991	0.0301570534214	3029	0.0380215398312	3197	0.0381198998818	4248	0.0100560606403	2950	LATS1	false	LATS1
4321	0.0	0.0103110178208	5770	0.0157836116897	6240	0.0225125618799	6626	0.0301291980144	7403	0.00550495913547	5223	NMT2	false	NMT2
4323	0.0	0.00917678440679	6329	0.01342454442	7001	0.0184791827348	7790	0.0267407084827	8495	0.00480237267874	5816	APEX2	false	APEX2
4325	0.0	0.0192658506983	3132	0.0326920106007	2645	0.0455697978753	1827	0.0450589883646	1149	0.00827893805162	3605	EPB41L2	false	EPB41L2
4327	0.0	0.00861947494331	6639	0.0172367461867	5736	0.030101327169	4768	0.0445891123359	1247	0.00305335738568	7744	CWC15	false	CWC15
4329	0.0	0.037506358198	1141	0.0469448969657	1205	0.0485574527625	1378	0.041448034132	2528	0.022181593345	1089	SSB	false	SSB
4331	0.0	0.00314460739411	10606	0.00775130335015	9472	0.0159710219477	8530	0.0292480791862	7701	7.83144040102E-4	11756	TACO1	false	TACO1
4333	0.0	0.0322190642734	1488	0.0473040510719	1180	0.0565214400429	691	0.0491588311486	663	0.0157820989641	1657	AICDA	false	AICDA
4335	0.0	3.19627802128E-4	15444	8.18864839031E-4	15479	0.00204770101576	15064	0.00613032567384	14683	8.97177501355E-5	15303	NAT6	false	NAT6
4337	1.0	0.383076026455	438	0.169792275803	436	0.0670821266429	489	0.0425586948499	1886	0.674296835984	438	RPS20	false	RPS20
4339	0.0	0.0244353674784	2268	0.033482298878	2538	0.0386352132395	3040	0.0372721890987	4638	0.0129851504243	2157	SENP2	false	SENP2
4341	0.0	0.00654774233506	7722	0.0106307557583	8040	0.0167330887762	8299	0.0271744805347	8372	0.0032423937585	7556	TCF19	false	TCF19
4343	0.0	0.0141676989168	4374	0.0245311554112	4003	0.0361331694047	3564	0.0408674415211	2829	0.00611086897874	4736	KIF2C	false	KIF2C
4345	0.0	0.00876172628643	6557	0.0171714603013	5759	0.0283056699932	5178	0.0378612684422	4372	0.00311924282273	7680	ECI2	false	ECI2
4347	0.0	0.0280744880384	1840	0.0434206961257	1481	0.0540966207668	822	0.0463994026212	945	0.013077541464	2132	TARBP2	false	TARBP2
4349	0.0	0.00173133505859	11846	0.00239795932921	12828	0.00367584550732	13676	0.00684991667665	14381	0.00114752978163	11217	C6orf201	false	C6orf201
4351	0.0	0.00765866042938	7137	0.0118090370934	7570	0.016620116299	8331	0.0250991777316	8992	0.0036633087006	7023	MAPK13	false	MAPK13
4353	0.0	0.0281419944284	1832	0.0389403661683	1914	0.0448172244333	1956	0.0423777382251	1972	0.0147225569902	1825	PRDX5	false	PRDX5
4355	0.0	0.00440773559423	9472	0.00764227253192	9530	0.0130273987204	9496	0.023584930685	9381	0.00199189321573	9298	RP9	false	RP9
4357	0.0	0.0119394320064	5099	0.0204707873186	4885	0.0323585308361	4342	0.0452321380268	1125	0.00541694995889	5305	FDX1L	false	FDX1L
4359	0.0	0.00177822865922	11792	0.00450622769374	11190	0.0103267239911	10499	0.0242395917091	9209	4.60603874339E-4	12496	RNPC3	false	RNPC3
4362	0.0	0.00196733392784	11585	0.00428300713193	11326	0.00891760644851	11006	0.0190733743102	10676	8.170194224E-4	11735	MOB3C	false	MOB3C
4365	0.0	0.00968491201854	6054	0.0172398988853	5734	0.0271246292189	5459	0.0372989789593	4626	0.00406904772187	6397	MRPL34	false	MRPL34
4367	0.0	0.00145647531221	12187	0.00212559116975	13094	0.00337725568097	13875	0.00660443920275	14468	9.69857857332E-4	11548	TCP10	false	TCP10
4369	0.0	0.0300087121713	1665	0.0430871477042	1507	0.0506415320227	1102	0.0449620190485	1173	0.0151889691575	1755	KLC2	false	KLC2
4371	0.0	0.0252202123044	2189	0.036086563365	2218	0.0440739840042	2071	0.0427787044265	1796	0.0130761128458	2133	SPATA2	false	SPATA2
4373	1.0	0.796979990462	200	0.637102710749	198	0.411992709664	199	0.130317771488	198	0.912820808643	200	PRRC2B	false	PRRC2B
4375	0.0	0.00560662995161	8334	0.00896950289544	8870	0.014897039306	8899	0.0260669695299	8693	0.00298711969788	7809	LCP2	false	LCP2
4377	0.0	0.0131656463102	4686	0.0221176038127	4509	0.0325047663351	4304	0.0400948395103	3237	0.0058125376064	4955	SURF2	false	SURF2
4379	0.0	0.0176131154394	3475	0.0278936143114	3381	0.0399246077524	2803	0.0486422639538	701	0.00853698661044	3494	ZW10	false	ZW10
4381	0.0	0.0217496648843	2680	0.0319848515324	2737	0.0407553733138	2656	0.0416700037334	2390	0.0112423624094	2557	TSSC4	false	TSSC4
4383	0.0	5.28463205857E-4	14425	0.00124223200209	14404	0.00258039874258	14518	0.00593107533145	14771	1.43388948316E-4	14247	MYL5	false	MYL5
4385	0.0	0.0111650483454	5403	0.0194722839271	5105	0.0290519872353	5028	0.0364425513288	5020	0.00463328054817	5935	BUD31	false	BUD31
4387	0.0	5.54103579561E-4	14332	0.00148166427287	13990	0.0036286720787	13707	0.00974154043605	13355	1.38494246523E-4	14305	TRIM52	false	TRIM52
4389	0.0	3.39351942642E-4	15349	8.81393812982E-4	15141	0.00217086588465	14932	0.00602887030432	14729	9.28448117732E-5	15127	CCDC149	false	CCDC149
4391	0.0	5.84929042871E-4	14231	0.00117582188687	14505	0.00226070989069	14832	0.00506349498004	15139	2.07608607633E-4	13522	FAM53A	false	FAM53A
4393	0.0	0.00547606857428	8425	0.00992783896553	8371	0.0166184113303	8333	0.0286040331861	7904	0.00225096983286	8588	CELF2	false	CELF2
4395	0.0	0.0366278516485	1190	0.0488598682239	1079	0.0500070365426	1173	0.0410398638941	2745	0.0189010524274	1319	CEP57	false	CEP57
4397	0.0	0.0131620150748	4687	0.0209459819935	4770	0.0300659700929	4771	0.0372694829267	4641	0.00645265200285	4542	TRMT2A	false	TRMT2A
4399	0.0	0.0238183147587	2368	0.0362845512237	2196	0.0455901949795	1823	0.0427653956067	1804	0.0114837456862	2494	GAK	false	GAK
4401	1.0	0.613424788477	349	0.382744827184	350	0.166849523412	349	0.051510505501	519	0.821865718029	349	STOML2	false	STOML2
4403	0.0	0.00207831002241	11481	0.00506906974716	10893	0.0106524707015	10371	0.021784140298	9898	5.31609279428E-4	12141	PPFIBP2	false	PPFIBP2
4405	0.0	0.00846958332603	6722	0.013818214676	6862	0.0199140415588	7380	0.0277234520647	8204	0.00382542410993	6756	AVPI1	false	AVPI1
4408	0.0	0.0241936988955	2315	0.0342553756307	2457	0.0404669049708	2712	0.0380417973905	4297	0.0126771826785	2216	TAB2	false	TAB2
4410	0.0	2.95218457749E-4	15589	7.37235623506E-4	15679	0.00178864888901	15402	0.00516487073612	15100	8.50759896386E-5	15434	SERPIND1	false	SERPIND1
4412	0.0	0.00938469389672	6213	0.0143000967019	6700	0.0216843976707	6867	0.0321090954962	6717	0.00526911569997	5444	ING2	false	ING2
4414	0.0	0.0126334581734	4864	0.0208266961635	4795	0.0295216281535	4902	0.0350570867523	5591	0.00566823322401	5073	DEF6	false	DEF6
4416	0.0	0.0273269306131	1934	0.0448978538167	1377	0.06028437069	579	0.0547590203387	421	0.012046137029	2361	EIF5	false	EIF5
4418	0.0	0.00682697452627	7556	0.0136839498991	6921	0.0245901948325	6091	0.0373006114598	4625	0.00259601848048	8131	NOB1	false	NOB1
4420	0.0	0.00113997655972	12704	0.00263551880707	12588	0.0054882092682	12554	0.012260430015	12576	3.14904399123E-4	12890	KCTD18	false	KCTD18
4422	0.0	0.00697537488585	7477	0.0119073513979	7528	0.0200625938226	7339	0.0318910536187	6799	0.00335534334196	7433	BCL7C	false	BCL7C
4424	0.0	0.00179160630529	11767	0.00233070697655	12894	0.0033365402685	13905	0.00615458515792	14670	0.00119858441506	11141	CTF1	false	CTF1
4426	0.0	0.00722556727613	7366	0.0117131502156	7606	0.0184970685868	7785	0.0297691409156	7524	0.00352313135636	7199	ZC3HAV1L	false	ZC3HAV1L
4428	0.0	0.0114779400536	5278	0.0172889528528	5722	0.0249743967609	5987	0.0338176321855	6081	0.00609664714033	4744	FAM64A	false	FAM64A
4430	0.0	0.00774624127108	7096	0.0124924402312	7302	0.019630398756	7463	0.0314708622019	6959	0.00392191227081	6609	C9orf78	false	C9orf78
4433	0.0	0.00292367135633	10781	0.00693673449384	9894	0.0140752719608	9145	0.026386908368	8601	7.81494546603E-4	11757	ZC2HC1A	false	ZC2HC1A
4435	0.0	2.96760457752E-4	15574	7.30108898488E-4	15699	0.00171105705311	15496	0.00459768803409	15339	8.58660990969E-5	15413	TIGD1	false	TIGD1
4437	0.0	0.0301038900536	1655	0.0409651075744	1701	0.0465007283294	1672	0.0423693147894	1982	0.0162988980767	1603	HP1BP3	false	HP1BP3
4439	0.0	0.00530034167397	8575	0.00922408138838	8740	0.01488685651	8901	0.0238706172982	9317	0.00247056494999	8265	THAP3	false	THAP3
4441	0.0	0.0289845843585	1753	0.0418217661655	1617	0.0507533425724	1088	0.045815423557	1029	0.0152952130337	1735	EIF3G	false	EIF3G
4443	0.0	0.00372326093484	10133	0.00679853322462	9958	0.0124762754849	9711	0.0242624507345	9204	0.00171219825236	10252	KIAA0930	false	KIAA0930
4445	0.0	0.00334571122924	10432	0.00745261247601	9607	0.014619774223	8996	0.0272557084801	8345	9.63007424554E-4	11555	CXorf56	false	CXorf56
4449	0.0	1.81651893536E-4	16772	3.69397541296E-4	17178	7.26384073976E-4	17490	0.00171089324916	17768	6.38573128018E-5	16019	SASH3	false	SASH3
4451	0.0	3.36151391395E-4	15360	8.29771050335E-4	15453	0.00196103489848	15197	0.00558004855862	14928	9.5100501632E-5	15077	ANXA9	false	ANXA9
4453	0.0	0.0168500511905	3650	0.0250538731847	3907	0.0349895929161	3785	0.0418602798678	2259	0.0094280799052	3150	POP7	false	POP7
4455	0.0	0.0139391807642	4450	0.0225754637772	4402	0.0329771841362	4211	0.0408778114276	2823	0.0067434362492	4388	GRB10	false	GRB10
4457	0.0	0.012658252639	4849	0.0191388396855	5209	0.0265623858371	5600	0.034120562595	5960	0.00646888976153	4533	SH3RF2	false	SH3RF2
4459	0.0	0.00835445512146	6782	0.0137917282615	6876	0.0204219662948	7219	0.0286837819912	7880	0.00378554986854	6818	CRIP2	false	CRIP2
4461	0.0	9.80338455532E-4	13032	0.00218884005867	13027	0.00443967191411	13158	0.00996604787314	13278	2.89958874736E-4	13015	TASP1	false	TASP1
4463	0.0	0.0193258328556	3123	0.0315088890876	2801	0.0406466532741	2679	0.0385735178016	4021	0.00834414213924	3579	IKBIP	false	IKBIP
4465	0.0	0.00181338996929	11737	0.00360263583835	11789	0.00705103357684	11769	0.0152024226145	11756	8.1990059253E-4	11733	LRRC8D	false	LRRC8D
4468	1.0	0.913886339432	64	0.834628146304	64	0.69532641958	64	0.404351862332	64	0.964682712129	64	ARL4D	false	ARL4D
4470	0.0	0.00667635070824	7645	0.0116276189433	7641	0.0201438982467	7309	0.0330769444232	6354	0.00327738835625	7517	GOLGA4	false	GOLGA4
4472	0.0	0.0010055902643	12975	0.00227648298329	12947	0.00475480529031	12955	0.0111650313932	12897	2.93921574407E-4	12988	FAM32A	false	FAM32A
4474	0.0	0.00273627416356	10942	0.00617912683261	10277	0.0127473090415	9609	0.025308643089	8933	0.00100299038528	11503	RASL10B	false	RASL10B
4476	0.0	5.21504911517E-4	14451	0.00130318430368	14303	0.00288422069816	14253	0.0069627567717	14352	1.35830582188E-4	14343	RASL12	false	RASL12
4478	0.0	0.01694666973	3629	0.0253590117541	3850	0.0343823962447	3909	0.041839399455	2279	0.00849930570912	3507	TOB1	false	TOB1
4480	0.0	0.00745283260762	7242	0.0125185544252	7290	0.0193962194828	7539	0.0284667127855	7939	0.00347926045648	7255	MXI1	false	MXI1
4486	0.0	3.19177357403E-4	15446	7.13057475031E-4	15736	0.00147790892306	15806	0.00353327138119	15976	9.63810141474E-5	15044	C1orf115	false	C1orf115
4488	0.0	0.0259318680759	2096	0.0381601393803	1985	0.0455075544719	1835	0.0411694636295	2671	0.0126300880461	2226	COPS7B	false	COPS7B
4490	0.0	6.6920869587E-4	13770	0.00156919877452	13876	0.00344007671539	13835	0.0083218253503	13843	2.03232947887E-4	13564	ZGRF1	false	ZGRF1
4492	0.0	0.00546476249158	8438	0.010401843626	8146	0.0180537440976	7905	0.0299988530158	7448	0.00216956538205	8747	APLF	false	APLF
4494	0.0	0.013937476532	4452	0.0230356677227	4313	0.0339109958514	4008	0.0412033142567	2656	0.00663675101671	4440	MRPS24	false	MRPS24
4496	0.0	0.0043316220945	9555	0.00831624797857	9190	0.0153780014816	8730	0.0274323918933	8288	0.00186268409779	9806	CDKL3	false	CDKL3
4499	0.0	0.0212774788957	2746	0.0297632411442	3084	0.0365348997448	3480	0.0380325192408	4300	0.0119072671467	2399	GADD45GIP1	false	GADD45GIP1
4502	0.0	0.0409612674373	1006	0.0507886081313	970	0.0503312647016	1135	0.0417486925881	2337	0.0237066692736	1008	RPL31	false	RPL31
4504	0.0	0.00436191068452	9522	0.00771611264001	9492	0.0137226731701	9253	0.0251305446992	8981	0.00196197593705	9421	LACRT	false	LACRT
[truncated: 16,630 more rows]
