# Supplementary material for: Designing a Network Proximity-Based Drug Repurposing Strategy for COVID-19
Source: Front Cell Dev Biol. 2020 Oct 6;8:545089. doi: 10.3389/fcell.2020.545089 (PMC7573309; doi:10.3389/fcell.2020.545089)
Supplement: Supplementary Table 1 — List of the 500 COVID-19 associated host genes derived from the BioGRID dataset (BIOGRID-CORONAVIRUS-3.5.186.tab3.zip). [file Data_Sheet_2.zip › Table S4.XLSX]

## Sheet: ST-4_COVID interact
Rank	Approved symbol	Approved name	HGNC ID	Location
1	PLEKHA4	pleckstrin homology domain containing A4	HGNC:14339	19q13.33
2	VIRMA	vir like m6A methyltransferase associated	HGNC:24500	8q22.1
3	TRIM25	tripartite motif containing 25	HGNC:12932	17q22
4	APP	amyloid beta precursor protein	HGNC:620	21q21.3
5	MYC	MYC proto-oncogene, bHLH transcription factor	HGNC:7553	8q24.21
6	RECQL4	RecQ like helicase 4	HGNC:9949	8q24.3
7	H4C1	H4 clustered histone 1	HGNC:4781	6p22.2
8	EFTUD2	elongation factor Tu GTP binding domain containing 2	HGNC:30858	17q21.31
9	NR2C2	nuclear receptor subfamily 2 group C member 2	HGNC:7972	3p25.1
10	CUL3	cullin 3	HGNC:2553	2q36.2
11	PHB	prohibitin	HGNC:8912	17q21.33
12	HNRNPL	heterogeneous nuclear ribonucleoprotein L	HGNC:5045	19q13.2
13	LARP7	La ribonucleoprotein 7, transcriptional regulator	HGNC:24912	4q25
14	ELAVL1	ELAV like RNA binding protein 1	HGNC:3312	19p13.2
15	BRCA1	BRCA1 DNA repair associated	HGNC:1100	17q21.31
16	SNRNP70	small nuclear ribonucleoprotein U1 subunit 70	HGNC:11150	19q13.33
17	SIGMAR1	sigma non-opioid intracellular receptor 1	HGNC:8157	9p13.3
18	MCM2	minichromosome maintenance complex component 2	HGNC:6944	3q21.3
19	MCM7	minichromosome maintenance complex component 7	HGNC:6950	7q22.1
20	COLGALT1	collagen beta(1-O)galactosyltransferase 1	HGNC:26182	19p13.11
21	TP53	tumor protein p53	HGNC:11998	17p13.1
22	HS2ST1	heparan sulfate 2-O-sulfotransferase 1	HGNC:5193	1p22.3
23	CAND1	cullin associated and neddylation dissociated 1	HGNC:30688	12q14.3-q15
24	CRTC3	CREB regulated transcription coactivator 3	HGNC:26148	15q26.1
25	OCIAD2	OCIA domain containing 2	HGNC:28685	4p11
26	SLC30A7	solute carrier family 30 member 7	HGNC:19306	1p21.2
27	PTBP2	polypyrimidine tract binding protein 2	HGNC:17662	1p21.3
28	QSOX2	quiescin sulfhydryl oxidase 2	HGNC:30249	9q34.3
29	NGDN	neuroguidin	HGNC:20271	14q11.2
30	PRIM1	DNA primase subunit 1	HGNC:9369	12q13.3
31	ERGIC1	endoplasmic reticulum-golgi intermediate compartment 1	HGNC:29205	5q35.1
32	STAU1	staufen double-stranded RNA binding protein 1	HGNC:11370	20q13.13
33	PRPF8	pre-mRNA processing factor 8	HGNC:17340	17p13.3
34	AASS	aminoadipate-semialdehyde synthase	HGNC:17366	7q31.32
35	ZDHHC5	zinc finger DHHC-type palmitoyltransferase 5	HGNC:18472	11q12.1
36	DCAKD	dephospho-CoA kinase domain containing	HGNC:26238	17q21.31
37	NPM1	nucleophosmin 1	HGNC:7910	5q35.1
38	ANO6	anoctamin 6	HGNC:25240	12q12
39	WWP2	WW domain containing E3 ubiquitin protein ligase 2	HGNC:16804	16q22.1
40	CHD4	chromodomain helicase DNA binding protein 4	HGNC:1919	12p13.31
41	NEK9	NIMA related kinase 9	HGNC:18591	14q24.3
42	UBC	ubiquitin C	HGNC:12468	12q24.3
43	MEPCE	methylphosphate capping enzyme	HGNC:20247	7q22.1
44	IFIH1	interferon induced with helicase C domain 1	HGNC:18873	2q24.2
45	HEXIM1	HEXIM P-TEFb complex subunit 1	HGNC:24953	17q21.31
46	CASP6	caspase 6	HGNC:1507	4q25
47	HNRNPU	heterogeneous nuclear ribonucleoprotein U	HGNC:5048	1q44
48	FN1	fibronectin 1	HGNC:3778	2q35
49	AGR2	anterior gradient 2, protein disulphide isomerase family member	HGNC:328	7p21.1
50	PDZD11	PDZ domain containing 11	HGNC:28034	Xq13.1
51	NLRX1	NLR family member X1	HGNC:29890	11q23.3
52	XPO1	exportin 1	HGNC:12825	2p15
53	CYLD	CYLD lysine 63 deubiquitinase	HGNC:2584	16q12.1
54	ESR2	estrogen receptor 2	HGNC:3468	14q23.2-q23.3
55	HNRNPA1	heterogeneous nuclear ribonucleoprotein A1	HGNC:5031	12q13.13
56	CUL7	cullin 7	HGNC:21024	6p21.1
57	YAE1	YAE1 maturation factor of ABCE1	HGNC:24857	7p14.1
58	CHD3	chromodomain helicase DNA binding protein 3	HGNC:1918	17p13.1
59	VCP	valosin containing protein	HGNC:12666	9p13.3
60	VPS39	VPS39 subunit of HOPS complex	HGNC:20593	15q15.1
61	CUL1	cullin 1	HGNC:2551	7q36.1
62	RSRP1	arginine and serine rich protein 1	HGNC:25234	1p36.11
63	RBM41	RNA binding motif protein 41	HGNC:25617	Xq22.3
64	INHBE	inhibin subunit beta E	HGNC:24029	12q13.3
65	FBXL12	F-box and leucine rich repeat protein 12	HGNC:13611	19p13.2
66	COQ8B	coenzyme Q8B	HGNC:19041	19q13.2
67	GPX1	glutathione peroxidase 1	HGNC:4553	3p21.31
68	DPH5	diphthamide biosynthesis 5	HGNC:24270	1p21.2
69	KRAS	KRAS proto-oncogene, GTPase	HGNC:6407	12p12.1
70	ALG8	ALG8 alpha-1,3-glucosyltransferase	HGNC:23161	11q14.1
71	MPP5	membrane palmitoylated protein 5	HGNC:18669	14q23.3
72	PLAT	plasminogen activator, tissue type	HGNC:9051	8p11.21
73	EGFR	epidermal growth factor receptor	HGNC:3236	7p11.2
74	TIMM29	translocase of inner mitochondrial membrane 29	HGNC:25152	19p13.2
75	GPAA1	glycosylphosphatidylinositol anchor attachment 1	HGNC:4446	8q24.3
76	CTNNB1	catenin beta 1	HGNC:2514	3p22.1
77	AAR2	AAR2 splicing factor	HGNC:15886	20q11.23
78	PIH1D1	PIH1 domain containing 1	HGNC:26075	19q13.33
79	XPA	XPA, DNA damage recognition and repair factor	HGNC:12814	9q22.33
80	CDK2	cyclin dependent kinase 2	HGNC:1771	12q13.2
81	RNF4	ring finger protein 4	HGNC:10067	4p16.3
82	FOXRED2	FAD dependent oxidoreductase domain containing 2	HGNC:26264	22q12.3
83	ESR1	estrogen receptor 1	HGNC:3467	6q25.1-q25.2
84	CWC27	CWC27 spliceosome associated cyclophilin	HGNC:10664	5q12.3
85	OBSL1	obscurin like cytoskeletal adaptor 1	HGNC:29092	2q35
86	SIRT5	sirtuin 5	HGNC:14933	6p23
87	NPHP3	nephrocystin 3	HGNC:7907	3q22.1
88	ERO1B	endoplasmic reticulum oxidoreductase 1 beta	HGNC:14355	1q42.3
89	NAT14	N-acetyltransferase 14 (putative)	HGNC:28918	19q13.42
90	UBXN8	UBX domain protein 8	HGNC:30307	8p12
91	NEU1	neuraminidase 1	HGNC:7758	6p21.33
92	MAT2B	methionine adenosyltransferase 2B	HGNC:6905	5q34
93	SLU7	SLU7 homolog, splicing factor	HGNC:16939	5q33.3
94	FAHD1	fumarylacetoacetate hydrolase domain containing 1	HGNC:14169	16p13.3
95	ZNF318	zinc finger protein 318	HGNC:13578	6p21.1
96	GOLGA7	golgin A7	HGNC:24876	8p11.21
97	HSBP1	heat shock factor binding protein 1	HGNC:5203	16q23.3
98	NCL	nucleolin	HGNC:7667	2q37.1
99	EGLN3	egl-9 family hypoxia inducible factor 3	HGNC:14661	14q13.1
100	TIMM9	translocase of inner mitochondrial membrane 9	HGNC:11819	14q23.1
101	ATE1	arginyltransferase 1	HGNC:782	10q26.13
102	MIF4GD	MIF4G domain containing	HGNC:24030	17q25.1
103	THTPA	thiamine triphosphatase	HGNC:18987	14q11.2
104	PYCARD	PYD and CARD domain containing	HGNC:16608	16p11.2
105	POFUT1	protein O-fucosyltransferase 1	HGNC:14988	20q11.21
106	ZYG11B	zyg-11 family member B, cell cycle regulator	HGNC:25820	1p32.3
107	SIL1	SIL1 nucleotide exchange factor	HGNC:24624	5q31.2
108	STAT2	signal transducer and activator of transcription 2	HGNC:11363	12q13.3
109	PLD3	phospholipase D family member 3	HGNC:17158	19q13.2
110	PPIL3	peptidylprolyl isomerase like 3	HGNC:9262	2q33.1
111	DCTPP1	dCTP pyrophosphatase 1	HGNC:28777	16p11.2
112	SIRT7	sirtuin 7	HGNC:14935	17q25.3
113	ARL6IP6	ADP ribosylation factor like GTPase 6 interacting protein 6	HGNC:24048	2q23.3
114	SLC27A2	solute carrier family 27 member 2	HGNC:10996	15q21.2
115	CDC5L	cell division cycle 5 like	HGNC:1743	6p21.1
116	GLA	galactosidase alpha	HGNC:4296	Xq22.1
117	HOXC6	homeobox C6	HGNC:5128	12q13.13
118	CLIP4	CAP-Gly domain containing linker protein family member 4	HGNC:26108	2p23.2
119	FBN1	fibrillin 1	HGNC:3603	15q21.1
120	UGGT2	UDP-glucose glycoprotein glucosyltransferase 2	HGNC:15664	13q32.1
121	TBCA	tubulin folding cofactor A	HGNC:11579	5q14.1
122	ATP6V1G1	ATPase H+ transporting V1 subunit G1	HGNC:864	9q32
123	PPIG	peptidylprolyl isomerase G	HGNC:14650	2q31.1
124	RC3H2	ring finger and CCCH-type domains 2	HGNC:21461	9q33.2
125	SCAP	SREBF chaperone	HGNC:30634	3p21.31
126	NUP88	nucleoporin 88	HGNC:8067	17p13.2
127	CENPF	centromere protein F	HGNC:1857	1q41
128	GNG5	G protein subunit gamma 5	HGNC:4408	1p22.3
129	RC3H1	ring finger and CCCH-type domains 1	HGNC:29434	1q25.1
130	NXF1	nuclear RNA export factor 1	HGNC:8071	11q12.3
131	HUWE1	HECT, UBA and WWE domain containing E3 ubiquitin protein ligase 1	HGNC:30892	Xp11.22
132	NDUFAF1	NADH:ubiquinone oxidoreductase complex assembly factor 1	HGNC:18828	15q15.1
133	TNIP2	TNFAIP3 interacting protein 2	HGNC:19118	4p16.3
134	MARK1	microtubule affinity regulating kinase 1	HGNC:6896	1q41
135	CDK9	cyclin dependent kinase 9	HGNC:1780	9q34.11
136	UBE2M	ubiquitin conjugating enzyme E2 M	HGNC:12491	19q13.43
137	VPS11	VPS11 core subunit of CORVET and HOPS complexes	HGNC:14583	11q23.3
138	HSPA5	heat shock protein family A (Hsp70) member 5	HGNC:5238	9q33.3
139	ATF6	activating transcription factor 6	HGNC:791	1q23.3
140	LAS1L	LAS1 like ribosome biogenesis factor	HGNC:25726	Xq12
141	PPP1CC	protein phosphatase 1 catalytic subunit gamma	HGNC:9283	12q24.11
142	FURIN	furin, paired basic amino acid cleaving enzyme	HGNC:8568	15q26.1
143	GOLGA3	golgin A3	HGNC:4426	12q24.33
144	N4BP2L2	NEDD4 binding protein 2 like 2	HGNC:26916	13q13.1
145	RNF128	ring finger protein 128	HGNC:21153	Xq22.3
146	PCBP1	poly(rC) binding protein 1	HGNC:8647	2p13.3
147	RIOK1	RIO kinase 1	HGNC:18656	6p24.3
148	SPART	spartin	HGNC:18514	13q13.3
149	PLOD2	procollagen-lysine,2-oxoglutarate 5-dioxygenase 2	HGNC:9082	3q24
150	DDAH2	dimethylarginine dimethylaminohydrolase 2	HGNC:2716	6p21.33
151	RPS3	ribosomal protein S3	HGNC:10420	11q13.4
152	MOV10	Mov10 RISC complex RNA helicase	HGNC:7200	1p13.2
153	LMNA	lamin A/C	HGNC:6636	1q22
154	HNRNPM	heterogeneous nuclear ribonucleoprotein M	HGNC:5046	19p13.2
155	SLC30A6	solute carrier family 30 member 6	HGNC:19305	2p22.3
156	MATR3	matrin 3	HGNC:6912	5q31.2
157	TRIM59	tripartite motif containing 59	HGNC:30834	3q25.33
158	ATP6AP1	ATPase H+ transporting accessory protein 1	HGNC:868	Xq28
159	SPEN	spen family transcriptional repressor	HGNC:17575	1p36.21-p36.13
160	RPA1	replication protein A1	HGNC:10289	17p13.3
161	MAP7D1	MAP7 domain containing 1	HGNC:25514	1p34.3
162	NGLY1	N-glycanase 1	HGNC:17646	3p24.2
163	ERLEC1	endoplasmic reticulum lectin 1	HGNC:25222	2p16.2
164	ILF3	interleukin enhancer binding factor 3	HGNC:6038	19p13.2
165	ZNF410	zinc finger protein 410	HGNC:20144	14q24.3
166	CEP350	centrosomal protein 350	HGNC:24238	1q25.2
167	DIDO1	death inducer-obliterator 1	HGNC:2680	20q13.33
168	FUS	FUS RNA binding protein	HGNC:4010	16p11.2
169	ITGA4	integrin subunit alpha 4	HGNC:6140	2q31.3
170	ITFG1	integrin alpha FG-GAP repeat containing 1	HGNC:30697	16q12.1
171	TARDBP	TAR DNA binding protein	HGNC:11571	1p36.22
172	SNW1	SNW domain containing 1	HGNC:16696	14q24.3
173	HDAC2	histone deacetylase 2	HGNC:4853	6q21
174	EEF1A1	eukaryotic translation elongation factor 1 alpha 1	HGNC:3189	6q13
175	RPS8	ribosomal protein S8	HGNC:10441	1p34.1
176	HNRNPK	heterogeneous nuclear ribonucleoprotein K	HGNC:5044	9q21.32
177	CCDC8	coiled-coil domain containing 8	HGNC:25367	19q13.32
178	SNAI1	snail family transcriptional repressor 1	HGNC:11128	20q13.13
179	RPL6	ribosomal protein L6	HGNC:10362	12q24.13
180	CUL4B	cullin 4B	HGNC:2555	Xq24
181	CFTR	CF transmembrane conductance regulator	HGNC:1884	7q31.2
182	JAKMIP1	janus kinase and microtubule interacting protein 1	HGNC:26460	4p16.1
183	VCAM1	vascular cell adhesion molecule 1	HGNC:12663	1p21.2
184	BRD7	bromodomain containing 7	HGNC:14310	16q12.1
185	ILF2	interleukin enhancer binding factor 2	HGNC:6037	1q21.3
186	TMPO	thymopoietin	HGNC:11875	12q23.1
187	DDX10	DEAD-box helicase 10	HGNC:2735	11q22.3
188	RPL10	ribosomal protein L10	HGNC:10298	Xq28
189	EZH2	enhancer of zeste 2 polycomb repressive complex 2 subunit	HGNC:3527	7q36.1
190	ATF5	activating transcription factor 5	HGNC:790	19q13.33
191	C1orf50	chromosome 1 open reading frame 50	HGNC:28795	1p34.2
192	FYCO1	FYVE and coiled-coil domain autophagy adaptor 1	HGNC:14673	3p21.31
193	EP300	E1A binding protein p300	HGNC:3373	22q13.2
194	USP13	ubiquitin specific peptidase 13	HGNC:12611	3q26.33
195	CHMP2A	charged multivesicular body protein 2A	HGNC:30216	19q13.43
196	TAPT1	transmembrane anterior posterior transformation 1	HGNC:26887	4p15.32
197	CD209	CD209 molecule	HGNC:1641	19p13.2
198	RPA2	replication protein A2	HGNC:10290	1p35.3
199	RPS4X	ribosomal protein S4 X-linked	HGNC:10424	Xq13.1
200	HSPD1	heat shock protein family D (Hsp60) member 1	HGNC:5261	2q33.1
201	ATG16L1	autophagy related 16 like 1	HGNC:21498	2q37.1
202	RPS3A	ribosomal protein S3A	HGNC:10421	4q31.3
203	RPL18	ribosomal protein L18	HGNC:10310	19q13.33
204	SYNCRIP	synaptotagmin binding cytoplasmic RNA interacting protein	HGNC:16918	6q14.3
205	RPL4	ribosomal protein L4	HGNC:10353	15q22.31
206	MTCH1	mitochondrial carrier 1	HGNC:17586	6p21.2
207	NLRP3	NLR family pyrin domain containing 3	HGNC:16400	1q44
208	RPL5	ribosomal protein L5	HGNC:10360	1p22.1
209	FBL	fibrillarin	HGNC:3599	19q13.2
210	GORASP1	golgi reassembly stacking protein 1	HGNC:16769	3p22.2
211	TIMM10B	translocase of inner mitochondrial membrane 10B	HGNC:4022	11p15.4
212	EED	embryonic ectoderm development	HGNC:3188	11q14.2
213	CUL2	cullin 2	HGNC:2552	10p11.21
214	CIT	citron rho-interacting serine/threonine kinase	HGNC:1985	12q24.23
215	RPL7	ribosomal protein L7	HGNC:10363	8q21.11
216	ACTC1	actin alpha cardiac muscle 1	HGNC:143	15q14
217	FBXO6	F-box protein 6	HGNC:13585	1p36.22
218	PABPC1	poly(A) binding protein cytoplasmic 1	HGNC:8554	8q22.3
219	EIF4H	eukaryotic translation initiation factor 4H	HGNC:12741	7q11.23
220	RPLP0	ribosomal protein lateral stalk subunit P0	HGNC:10371	12q24.23
221	G3BP1	G3BP stress granule assembly factor 1	HGNC:30292	5q33.1
222	YWHAQ	tyrosine 3-monooxygenase/tryptophan 5-monooxygenase activation protein theta	HGNC:12854	2p25.1
223	SUZ12	SUZ12 polycomb repressive complex 2 subunit	HGNC:17101	17q11.2
224	POLA2	DNA polymerase alpha 2, accessory subunit	HGNC:30073	11q13.1
225	HNRNPH1	heterogeneous nuclear ribonucleoprotein H1	HGNC:5041	5q35.3
226	TBCB	tubulin folding cofactor B	HGNC:1989	19q13.12
227	RPL8	ribosomal protein L8	HGNC:10368	8q24.3
228	RPL3	ribosomal protein L3	HGNC:10332	22q13.1
229	RPL14	ribosomal protein L14	HGNC:10305	3p22.1
230	HSPB1	heat shock protein family B (small) member 1	HGNC:5246	7q11.23
231	DEFA5	defensin alpha 5	HGNC:2764	8p23.1
232	RPL10A	ribosomal protein L10a	HGNC:10299	6p21.31
233	RPL11	ribosomal protein L11	HGNC:10301	1p36.11
234	HNRNPR	heterogeneous nuclear ribonucleoprotein R	HGNC:5047	1p36.12
235	ERMP1	endoplasmic reticulum metallopeptidase 1	HGNC:23703	9p24.1
236	CSNK2A1	casein kinase 2 alpha 1	HGNC:2457	20p13
237	YWHAE	tyrosine 3-monooxygenase/tryptophan 5-monooxygenase activation protein epsilon	HGNC:12851	17p13.3
238	EIF4A3	eukaryotic translation initiation factor 4A3	HGNC:18683	17q25.3
239	MNAT1	MNAT1 component of CDK activating kinase	HGNC:7181	14q23.1
240	RPL13	ribosomal protein L13	HGNC:10303	16q24.3
241	RPS16	ribosomal protein S16	HGNC:10396	19q13.2
242	RPL23	ribosomal protein L23	HGNC:10316	17q12
243	EMC1	ER membrane protein complex subunit 1	HGNC:28957	1p36.13
244	RPL7A	ribosomal protein L7a	HGNC:10364	9q34.2
245	HNRNPD	heterogeneous nuclear ribonucleoprotein D	HGNC:5036	4q21.22
246	RPS13	ribosomal protein S13	HGNC:10386	11p15.1
247	POLA1	DNA polymerase alpha 1, catalytic subunit	HGNC:9173	Xp22.11-p21.3
248	RPL15	ribosomal protein L15	HGNC:10306	3p24.2
249	LMBR1L	limb development membrane protein 1 like	HGNC:18268	12q13.12
250	RPSA	ribosomal protein SA	HGNC:6502	3p22.1
251	METTL14	methyltransferase like 14	HGNC:29330	4q26
252	BCL2L2	BCL2 like 2	HGNC:995	14q11.2
253	BZW2	basic leucine zipper and W2 domains 2	HGNC:18808	7p21.1
254	PCNT	pericentrin	HGNC:16068	21q22.3
255	RPS11	ribosomal protein S11	HGNC:10384	19q13.3
256	PRKDC	protein kinase, DNA-activated, catalytic subunit	HGNC:9413	8q11.21
257	GRWD1	glutamate rich WD repeat containing 1	HGNC:21270	19q13.33
258	HNRNPF	heterogeneous nuclear ribonucleoprotein F	HGNC:5039	10q11.21
259	RPA3	replication protein A3	HGNC:10291	7p21.3
260	SFPQ	splicing factor proline and glutamine rich	HGNC:10774	1p34.3
261	RPS7	ribosomal protein S7	HGNC:10440	2p25.3
262	TOR1AIP1	torsin 1A interacting protein 1	HGNC:29456	1q25.2
263	CANX	calnexin	HGNC:1473	5q35.3
264	SOX2	SRY-box transcription factor 2	HGNC:11195	3q26.33
265	YAP1	Yes1 associated transcriptional regulator	HGNC:16262	11q22.1
266	ATXN3	ataxin 3	HGNC:7106	14q32.12
267	APEX1	apurinic/apyrimidinic endodeoxyribonuclease 1	HGNC:587	14q11.2
268	IKBKE	inhibitor of nuclear factor kappa B kinase subunit epsilon	HGNC:14552	1q32.1
269	USP14	ubiquitin specific peptidase 14	HGNC:12612	18p11.32
270	RPS18	ribosomal protein S18	HGNC:10401	6p21.32
271	YWHAZ	tyrosine 3-monooxygenase/tryptophan 5-monooxygenase activation protein zeta	HGNC:12855	8q22.3
272	MDM2	MDM2 proto-oncogene	HGNC:6973	12q15
273	RPL9	ribosomal protein L9	HGNC:10369	4p14
274	WASHC4	WASH complex subunit 4	HGNC:29174	12q23.3
275	CSK	C-terminal Src kinase	HGNC:2444	15q24.1
276	FKBP1A	FKBP prolyl isomerase 1A	HGNC:3711	20p13
277	RPS25	ribosomal protein S25	HGNC:10413	11q23.3
278	PPP1CA	protein phosphatase 1 catalytic subunit alpha	HGNC:9281	11q13.2
279	DHX9	DExH-box helicase 9	HGNC:2750	1q25.3
280	ACTB	actin beta	HGNC:132	7p22.1
281	LMAN2	lectin, mannose binding 2	HGNC:16986	5q35.3
282	RAB14	RAB14, member RAS oncogene family	HGNC:16524	9q33.2
283	RPS5	ribosomal protein S5	HGNC:10426	19q13.43
284	NTRK1	neurotrophic receptor tyrosine kinase 1	HGNC:8031	1q23.1
285	IL17RA	interleukin 17 receptor A	HGNC:5985	22q11.1
286	RPL24	ribosomal protein L24	HGNC:10325	3q12.3
287	SRRM2	serine/arginine repetitive matrix 2	HGNC:16639	16p13.3
288	RPL19	ribosomal protein L19	HGNC:10312	17q12
289	PAN2	poly(A) specific ribonuclease subunit PAN2	HGNC:20074	12q13.3
290	GSK3B	glycogen synthase kinase 3 beta	HGNC:4617	3q13.33
291	HDAC5	histone deacetylase 5	HGNC:14068	17q21.31
292	XRCC5	X-ray repair cross complementing 5	HGNC:12833	2q35
293	RPS20	ribosomal protein S20	HGNC:10405	8q12.1
294	RALA	RAS like proto-oncogene A	HGNC:9839	7p14.1
295	PTBP1	polypyrimidine tract binding protein 1	HGNC:9583	19p13.3
296	RUVBL2	RuvB like AAA ATPase 2	HGNC:10475	19q13.33
297	CHMP2B	charged multivesicular body protein 2B	HGNC:24537	3p11.2
298	PLEKHO1	pleckstrin homology domain containing O1	HGNC:24310	1q21.2
299	RPL30	ribosomal protein L30	HGNC:10333	8q22.2
300	DHX15	DEAH-box helicase 15	HGNC:2738	4p15.2
301	F2RL1	F2R like trypsin receptor 1	HGNC:3538	5q13.3
302	CISD3	CDGSH iron sulfur domain 3	HGNC:27578	17q12
303	ACADM	acyl-CoA dehydrogenase medium chain	HGNC:89	1p31.1
304	MDN1	midasin AAA ATPase 1	HGNC:18302	6q15
305	RPS19	ribosomal protein S19	HGNC:10402	19q13.2
306	HSPA4	heat shock protein family A (Hsp70) member 4	HGNC:5237	5q31.1
307	LARP4B	La ribonucleoprotein 4B	HGNC:28987	10p15.3
308	RBX1	ring-box 1	HGNC:9928	22q13.2
309	EDEM3	ER degradation enhancing alpha-mannosidase like protein 3	HGNC:16787	1q25.3
310	HNRNPC	heterogeneous nuclear ribonucleoprotein C	HGNC:5035	14q11.2
311	PARP1	poly(ADP-ribose) polymerase 1	HGNC:270	1q42.12
312	CCT2	chaperonin containing TCP1 subunit 2	HGNC:1615	12q15
313	ACSL3	acyl-CoA synthetase long chain family member 3	HGNC:3570	2q36.1
314	KMT2B	lysine methyltransferase 2B	HGNC:15840	19q13.12
315	NSD2	nuclear receptor binding SET domain protein 2	HGNC:12766	4p16.3
316	RACK1	receptor for activated C kinase 1	HGNC:4399	5q35.3
317	RUVBL1	RuvB like AAA ATPase 1	HGNC:10474	3q21.3
318	ENO1	enolase 1	HGNC:3350	1p36.23
319	MIB1	mindbomb E3 ubiquitin protein ligase 1	HGNC:21086	18q11.2
320	NDUFAF2	NADH:ubiquinone oxidoreductase complex assembly factor 2	HGNC:28086	5q12.1
321	MRPS2	mitochondrial ribosomal protein S2	HGNC:14495	9q34.3
322	IQGAP1	IQ motif containing GTPase activating protein 1	HGNC:6110	15q26.1
323	ATP5F1B	ATP synthase F1 subunit beta	HGNC:830	12q13.3
324	CCT3	chaperonin containing TCP1 subunit 3	HGNC:1616	1q22
325	RPS24	ribosomal protein S24	HGNC:10411	10q22.3
326	RPL21	ribosomal protein L21	HGNC:10313	13q12.2
327	SLC25A5	solute carrier family 25 member 5	HGNC:10991	Xq24
328	CLTC	clathrin heavy chain	HGNC:2092	17q23.1
329	ATP5MG	ATP synthase membrane subunit g	HGNC:14247	11q23.3
330	WWOX	WW domain containing oxidoreductase	HGNC:12799	16q23.1-q23.2
331	PTGES2	prostaglandin E synthase 2	HGNC:17822	9q34.11
332	SF3B3	splicing factor 3b subunit 3	HGNC:10770	16q22.1
333	DDX17	DEAD-box helicase 17	HGNC:2740	22q13.1
334	HNRNPA3	heterogeneous nuclear ribonucleoprotein A3	HGNC:24941	2q31.2
335	NAE1	NEDD8 activating enzyme E1 subunit 1	HGNC:621	16q22.1
336	H2AX	H2A.X variant histone	HGNC:4739	11q23.3
337	HDAC1	histone deacetylase 1	HGNC:4852	1p35.2-p35.1
338	NONO	non-POU domain containing octamer binding	HGNC:7871	Xq13.1
339	HSPA1A	heat shock protein family A (Hsp70) member 1A	HGNC:5232	6p21.33
340	RPL27A	ribosomal protein L27a	HGNC:10329	11p15.4
341	KPNB1	karyopherin subunit beta 1	HGNC:6400	17q21.32
342	ARRB2	arrestin beta 2	HGNC:712	17p13.2
343	RPL35	ribosomal protein L35	HGNC:10344	9q33.3
344	UBQLN2	ubiquilin 2	HGNC:12509	Xp11.21
345	BAG5	BAG cochaperone 5	HGNC:941	14q32.33
346	TMEM97	transmembrane protein 97	HGNC:28106	17q11.2
347	RNF123	ring finger protein 123	HGNC:21148	3p21.31
348	RYBP	RING1 and YY1 binding protein	HGNC:10480	3p13
349	PSMA3	proteasome 20S subunit alpha 3	HGNC:9532	14q23.1
350	HDAC6	histone deacetylase 6	HGNC:14064	Xp11.23
351	SQSTM1	sequestosome 1	HGNC:11280	5q35.3
352	MCM5	minichromosome maintenance complex component 5	HGNC:6948	22q12.3
353	AKAP8	A-kinase anchoring protein 8	HGNC:378	19p13.12
354	ZNF598	zinc finger protein 598, E3 ubiquitin ligase	HGNC:28079	16p13.3
355	DDB1	damage specific DNA binding protein 1	HGNC:2717	11q12.2
356	TUBA1A	tubulin alpha 1a	HGNC:20766	12q13.12
357	ALYREF	Aly/REF export factor	HGNC:19071	17q25.3
358	GAPDH	glyceraldehyde-3-phosphate dehydrogenase	HGNC:4141	12p13.31
359	DLD	dihydrolipoamide dehydrogenase	HGNC:2898	7q31.1
360	NUP214	nucleoporin 214	HGNC:8064	9q34.13
361	HSD17B10	hydroxysteroid 17-beta dehydrogenase 10	HGNC:4800	Xp11.22
362	TUFM	Tu translation elongation factor, mitochondrial	HGNC:12420	16p11.2
363	WDR77	WD repeat domain 77	HGNC:29652	1p13.2
364	PRKRA	protein activator of interferon induced protein kinase EIF2AK2	HGNC:9438	2q31.2
365	RPL37A	ribosomal protein L37a	HGNC:10348	2q35
366	SRSF1	serine and arginine rich splicing factor 1	HGNC:10780	17q22
367	RPL36	ribosomal protein L36	HGNC:13631	19p13.3
368	HSPA8	heat shock protein family A (Hsp70) member 8	HGNC:5241	11q24.1
369	BMI1	BMI1 proto-oncogene, polycomb ring finger	HGNC:1066	10p12.2
370	ERP44	endoplasmic reticulum protein 44	HGNC:18311	9q31.1
371	TCP1	t-complex 1	HGNC:11655	6q25.3
372	PHB2	prohibitin 2	HGNC:30306	12p13.31
373	PKM	pyruvate kinase M1/2	HGNC:9021	15q23
374	ZNF746	zinc finger protein 746	HGNC:21948	7q36.1
375	DPY19L1	dpy-19 like C-mannosyltransferase 1	HGNC:22205	7p14.2
376	VIM	vimentin	HGNC:12692	10p13
377	UBE2I	ubiquitin conjugating enzyme E2 I	HGNC:12485	16p13.3
378	ARF6	ADP ribosylation factor 6	HGNC:659	14q21.3
379	RPL13A	ribosomal protein L13a	HGNC:10304	19q13.33
380	RAB10	RAB10, member RAS oncogene family	HGNC:9759	2p23.3
381	AATF	apoptosis antagonizing transcription factor	HGNC:19235	17q12
382	CDH1	cadherin 1	HGNC:1748	16q22.1
383	HMGB1	high mobility group box 1	HGNC:4983	13q12.3
384	EPRS1	glutamyl-prolyl-tRNA synthetase 1	HGNC:3418	1q41
385	DDX3X	DEAD-box helicase 3 X-linked	HGNC:2745	Xp11.4
386	VDAC1	voltage dependent anion channel 1	HGNC:12669	5q31.1
387	ISLR	immunoglobulin superfamily containing leucine rich repeat	HGNC:6133	15q24.1
388	RPS27	ribosomal protein S27	HGNC:10416	1q21.3
389	PRPF19	pre-mRNA processing factor 19	HGNC:17896	11q12.2
390	ATP1B1	ATPase Na+/K+ transporting subunit beta 1	HGNC:804	1q24.2
391	CCT6A	chaperonin containing TCP1 subunit 6A	HGNC:1620	7p11.2
392	SUN2	Sad1 and UNC84 domain containing 2	HGNC:14210	22q13.1
393	HNRNPA0	heterogeneous nuclear ribonucleoprotein A0	HGNC:5030	5q31.2
394	RPS12	ribosomal protein S12	HGNC:10385	6q23.2
395	SERBP1	SERPINE1 mRNA binding protein 1	HGNC:17860	1p31.3
396	H2AC4	H2A clustered histone 4	HGNC:4734	6p22.2
397	NFX1	nuclear transcription factor, X-box binding 1	HGNC:7803	9p12
398	TUBB4B	tubulin beta 4B class IVb	HGNC:20771	9q34.3
399	NARS2	asparaginyl-tRNA synthetase 2, mitochondrial	HGNC:26274	11q14.1
400	RDX	radixin	HGNC:9944	11q22.3
401	CCT5	chaperonin containing TCP1 subunit 5	HGNC:1618	5p15.2
402	NMI	N-myc and STAT interactor	HGNC:7854	2q23.3
403	PABPC4	poly(A) binding protein cytoplasmic 4	HGNC:8557	1p34.3
404	FAF1	Fas associated factor 1	HGNC:3578	1p32.3
405	FLNA	filamin A	HGNC:3754	Xq28
406	TOP1	DNA topoisomerase I	HGNC:11986	20q12
407	MYCBP2	MYC binding protein 2	HGNC:23386	13q22.3
408	RPLP1	ribosomal protein lateral stalk subunit P1	HGNC:10372	15q23
409	CDC73	cell division cycle 73	HGNC:16783	1q31.2
410	STC2	stanniocalcin 2	HGNC:11374	5q35.2
411	UBAP2	ubiquitin associated protein 2	HGNC:14185	9p13.3
412	HSP90B1	heat shock protein 90 beta family member 1	HGNC:12028	12q23.3
413	BTF3	basic transcription factor 3	HGNC:1125	5q13.2
414	RBM39	RNA binding motif protein 39	HGNC:15923	20q11.22
415	FBXO7	F-box protein 7	HGNC:13586	22q12.3
416	IRF3	interferon regulatory factor 3	HGNC:6118	19q13.33
417	HSPA9	heat shock protein family A (Hsp70) member 9	HGNC:5244	5q31.2
418	GCC1	GRIP and coiled-coil domain containing 1	HGNC:19095	7q32.1
419	CCT7	chaperonin containing TCP1 subunit 7	HGNC:1622	2p13.2
420	MARK3	microtubule affinity regulating kinase 3	HGNC:6897	14q32.32-q32.33
421	USP7	ubiquitin specific peptidase 7	HGNC:12630	16p13.2
422	ARAF	A-Raf proto-oncogene, serine/threonine kinase	HGNC:646	Xp11.3
423	SRSF3	serine and arginine rich splicing factor 3	HGNC:10785	6p21.31-p21.2
424	SMURF1	SMAD specific E3 ubiquitin protein ligase 1	HGNC:16807	7q22.1
425	HIF1A	hypoxia inducible factor 1 subunit alpha	HGNC:4910	14q23.2
426	NOP2	NOP2 nucleolar protein	HGNC:7867	12p13.31
427	VHL	von Hippel-Lindau tumor suppressor	HGNC:12687	3p25.3
428	AP3B1	adaptor related protein complex 3 subunit beta 1	HGNC:566	5q14.1
429	SLC25A3	solute carrier family 25 member 3	HGNC:10989	12q23.1
430	UBAP2L	ubiquitin associated protein 2 like	HGNC:29877	1q21.3
431	RPN1	ribophorin I	HGNC:10381	3q21.3
432	NAP1L1	nucleosome assembly protein 1 like 1	HGNC:7637	12q21.1
433	PCNA	proliferating cell nuclear antigen	HGNC:8729	20p12.3
434	AURKA	aurora kinase A	HGNC:11393	20q13.2
435	CDK1	cyclin dependent kinase 1	HGNC:1722	10q21.2
436	TUBG1	tubulin gamma 1	HGNC:12417	17q21.31
437	KPNA2	karyopherin subunit alpha 2	HGNC:6395	17q24.2
438	FBN2	fibrillin 2	HGNC:3604	5q23.3
439	ZC3HAV1	zinc finger CCCH-type containing, antiviral 1	HGNC:23721	7q34
440	EEF1G	eukaryotic translation elongation factor 1 gamma	HGNC:3213	11q12.3
441	MYBBP1A	MYB binding protein 1a	HGNC:7546	17p13.2
442	RPL28	ribosomal protein L28	HGNC:10330	19q13.42
443	RPS17	ribosomal protein S17	HGNC:10397	15q25.2
444	EPRS1	glutamyl-prolyl-tRNA synthetase 1	HGNC:3418	1q41
445	QARS1	glutaminyl-tRNA synthetase 1	HGNC:9751	3p21.31
446	NCOA5	nuclear receptor coactivator 5	HGNC:15909	20q13.12
447	PRMT5	protein arginine methyltransferase 5	HGNC:10894	14q11.2
448	REEP5	receptor accessory protein 5	HGNC:30077	5q22.2
449	IGF2BP1	insulin like growth factor 2 mRNA binding protein 1	HGNC:28866	17q21.32
450	H2BC3	H2B clustered histone 3	HGNC:4751	6p22.2
451	AIFM1	apoptosis inducing factor mitochondria associated 1	HGNC:8768	Xq26.1
452	PSMC5	proteasome 26S subunit, ATPase 5	HGNC:9552	17q23.3
453	RNF31	ring finger protein 31	HGNC:16031	14q12
454	YWHAG	tyrosine 3-monooxygenase/tryptophan 5-monooxygenase activation protein gamma	HGNC:12852	7q11.23
455	LRRK2	leucine rich repeat kinase 2	HGNC:18618	12q12
456	TP53BP1	tumor protein p53 binding protein 1	HGNC:11999	15q15.3
457	EMD	emerin	HGNC:3331	Xq28
458	NUP54	nucleoporin 54	HGNC:17359	4q21.1
459	FKBP10	FKBP prolyl isomerase 10	HGNC:18169	17q21.2
460	TIAM1	TIAM Rac1 associated GEF 1	HGNC:11805	21q22.11
461	NPC2	NPC intracellular cholesterol transporter 2	HGNC:14537	14q24.3
462	PSMD2	proteasome 26S subunit, non-ATPase 2	HGNC:9559	3q27.1
463	RPS6KB2	ribosomal protein S6 kinase B2	HGNC:10437	11q13.2
464	DCPS	decapping enzyme, scavenger	HGNC:29812	11q24.2
465	PSMD1	proteasome 26S subunit, non-ATPase 1	HGNC:9554	2q37.1
466	SRPK2	SRSF protein kinase 2	HGNC:11306	7q22.3
467	PTEN	phosphatase and tensin homolog	HGNC:9588	10q23.31
468	HDAC4	histone deacetylase 4	HGNC:14063	2q37.3
469	FBLN5	fibulin 5	HGNC:3602	14q32.12
470	NEDD8	NEDD8 ubiquitin like modifier	HGNC:7732	14q12
471	SHMT2	serine hydroxymethyltransferase 2	HGNC:10852	12q13.3
472	RBBP4	RB binding protein 4, chromatin remodeling factor	HGNC:9887	1p35.1
473	SND1	staphylococcal nuclease and tudor domain containing 1	HGNC:30646	7q32.1
474	SNAPIN	SNAP associated protein	HGNC:17145	1q21.3
475	DDX39B	DExD-box helicase 39B	HGNC:13917	6p21.33
476	DNAJC11	DnaJ heat shock protein family (Hsp40) member C11	HGNC:25570	1p36.31
477	SNRPD3	small nuclear ribonucleoprotein D3 polypeptide	HGNC:11160	22q11.23
478	MDC1	mediator of DNA damage checkpoint 1	HGNC:21163	6p21.33
479	HNRNPAB	heterogeneous nuclear ribonucleoprotein A/B	HGNC:5034	5q35.3
480	IDE	insulin degrading enzyme	HGNC:5381	10q23.33
481	CRB3	crumbs cell polarity complex component 3	HGNC:20237	19p13.3
482	LARP1	La ribonucleoprotein 1, translational regulator	HGNC:29531	5q33.2
483	MCM7	minichromosome maintenance complex component 7	HGNC:6950	7q22.1
484	IGF2BP3	insulin like growth factor 2 mRNA binding protein 3	HGNC:28868	7p15.3
485	SNU13	small nuclear ribonucleoprotein 13	HGNC:7819	22q13.2
486	LARS1	leucyl-tRNA synthetase 1	HGNC:6512	5q32
487	THRAP3	thyroid hormone receptor associated protein 3	HGNC:22964	1p34.3
488	EEF1D	eukaryotic translation elongation factor 1 delta	HGNC:3211	8q24.3
489	PRDX1	peroxiredoxin 1	HGNC:9352	1p34.1
490	ACAD9	acyl-CoA dehydrogenase family member 9	HGNC:21497	3q21.3
491	PLEKHA5	pleckstrin homology domain containing A5	HGNC:30036	12p12.3
492	PUF60	poly(U) binding splicing factor 60	HGNC:17042	8q24.3
493	PKP2	plakophilin 2	HGNC:9024	12p11.21
494	FASN	fatty acid synthase	HGNC:3594	17q25.3
495	PIGO	phosphatidylinositol glycan anchor biosynthesis class O	HGNC:23215	9p13.3
496	NDUFB9	NADH:ubiquinone oxidoreductase subunit B9	HGNC:7704	8q24.13
497	AHSA1	activator of HSP90 ATPase activity 1	HGNC:1189	14q24.3
498	SMARCA4	SWI/SNF related, matrix associated, actin dependent regulator of chromatin, subfamily a, member 4	HGNC:11100	19p13.2
499	FBXW11	F-box and WD repeat domain containing 11	HGNC:13607	5q35.1
500	YBX3	Y-box binding protein 3	HGNC:2428	12p13.2
501	ATP5F1A	ATP synthase F1 subunit alpha	HGNC:823	18q21.1
502	ABHD17A	abhydrolase domain containing 17A, depalmitoylase	HGNC:28756	19p13.3
503	DARS1	aspartyl-tRNA synthetase 1	HGNC:2678	2q21.3
504	VDAC2	voltage dependent anion channel 2	HGNC:12672	10q22.2
505	CLCC1	chloride channel CLIC like 1	HGNC:29675	1p13.3
506	RNPS1	RNA binding protein with serine rich domain 1	HGNC:10080	16p13.3
507	RCHY1	ring finger and CHY zinc finger domain containing 1	HGNC:17479	4q21.1
508	KRT8	keratin 8	HGNC:6446	12q13.13
509	DLST	dihydrolipoamide S-succinyltransferase	HGNC:2911	14q24.3
510	SLC1A5	solute carrier family 1 member 5	HGNC:10943	19q13.32
511	AKT1	AKT serine/threonine kinase 1	HGNC:391	14q32.33
512	EIF4A1	eukaryotic translation initiation factor 4A1	HGNC:3282	17p13.1
513	YIF1A	Yip1 interacting factor homolog A, membrane trafficking protein	HGNC:16688	11q13.2
514	CCNE1	cyclin E1	HGNC:1589	19q12
515	RAP1GDS1	Rap1 GTPase-GDP dissociation stimulator 1	HGNC:9859	4q23
516	STUB1	STIP1 homology and U-box containing protein 1	HGNC:11427	16p13.3
517	CSNK2B	casein kinase 2 beta	HGNC:2460	6p21.33
518	EIF6	eukaryotic translation initiation factor 6	HGNC:6159	20q11.22
519	DYNC1H1	dynein cytoplasmic 1 heavy chain 1	HGNC:2961	14q32.31
520	DDX24	DEAD-box helicase 24	HGNC:13266	14q32.12
521	PPIE	peptidylprolyl isomerase E	HGNC:9258	1p34.2
522	CDKN1B	cyclin dependent kinase inhibitor 1B	HGNC:1785	12p13.1
523	BAP1	BRCA1 associated protein 1	HGNC:950	3p21.1
524	TUBA4A	tubulin alpha 4a	HGNC:12407	2q35
525	MAPK6	mitogen-activated protein kinase 6	HGNC:6879	15q21.2
526	TLE3	TLE family member 3, transcriptional corepressor	HGNC:11839	15q23
527	PPT1	palmitoyl-protein thioesterase 1	HGNC:9325	1p34.2
528	BAG3	BAG cochaperone 3	HGNC:939	10q26.11
529	HADHB	hydroxyacyl-CoA dehydrogenase trifunctional multienzyme complex subunit beta	HGNC:4803	2p23.3
530	SKP1	S-phase kinase associated protein 1	HGNC:10899	5q31.1
531	LDHA	lactate dehydrogenase A	HGNC:6535	11p15.1
532	RFC2	replication factor C subunit 2	HGNC:9970	7q11.23
533	PPP1CB	protein phosphatase 1 catalytic subunit beta	HGNC:9282	2p23.2
534	PSMD4	proteasome 26S subunit, non-ATPase 4	HGNC:9561	1q21.3
535	SPDL1	spindle apparatus coiled-coil protein 1	HGNC:26010	5q35.1
536	SOD1	superoxide dismutase 1	HGNC:11179	21q22.11
537	SFN	stratifin	HGNC:10773	1p36.11
538	EIF4B	eukaryotic translation initiation factor 4B	HGNC:3285	12q13.13
539	DNAJA2	DnaJ heat shock protein family (Hsp40) member A2	HGNC:14884	16q11.2
540	COPS6	COP9 signalosome subunit 6	HGNC:21749	7q22.1
541	SMC3	structural maintenance of chromosomes 3	HGNC:2468	10q25.2
542	FTSJ3	FtsJ RNA 2'-O-methyltransferase 3	HGNC:17136	17q23.3
543	TMPRSS11D	transmembrane serine protease 11D	HGNC:24059	4q13.2
544	BTRC	beta-transducin repeat containing E3 ubiquitin protein ligase	HGNC:1144	10q24.32
545	AP2A2	adaptor related protein complex 2 subunit alpha 2	HGNC:562	11p15.5
546	SRPK1	SRSF protein kinase 1	HGNC:11305	6p21.31
547	DYRK1A	dual specificity tyrosine phosphorylation regulated kinase 1A	HGNC:3091	21q22.13
548	P4HB	prolyl 4-hydroxylase subunit beta	HGNC:8548	17q25.3
549	NUP98	nucleoporin 98 and 96 precursor	HGNC:8068	11p15.4
550	HERC2	HECT and RLD domain containing E3 ubiquitin protein ligase 2	HGNC:4868	15q13.1
551	PCBP2	poly(rC) binding protein 2	HGNC:8648	12q13.13
552	FBXW7	F-box and WD repeat domain containing 7	HGNC:16712	4q31.3
553	TPSAB1	tryptase alpha/beta 1	HGNC:12019	16p13.3
554	EXOSC2	exosome component 2	HGNC:17097	9q34.12
555	PPP2CA	protein phosphatase 2 catalytic subunit alpha	HGNC:9299	5q31.1
556	CMTR1	cap methyltransferase 1	HGNC:21077	6p21.2
557	CALM1	calmodulin 1	HGNC:1442	14q32.11
558	FKBP7	FKBP prolyl isomerase 7	HGNC:3723	2q31.2
559	CREBBP	CREB binding protein	HGNC:2348	16p13.3
560	CASP3	caspase 3	HGNC:1504	4q35.1
561	PRKAR2B	protein kinase cAMP-dependent type II regulatory subunit beta	HGNC:9392	7q22.3
562	UBE3A	ubiquitin protein ligase E3A	HGNC:12496	15q11.2
563	GTPBP4	GTP binding protein 4	HGNC:21535	10p15.3
564	ATP1A1	ATPase Na+/K+ transporting subunit alpha 1	HGNC:799	1p13.1
565	SNIP1	Smad nuclear interacting protein 1	HGNC:30587	1p34.3
566	PSMA1	proteasome 20S subunit alpha 1	HGNC:9530	11p15.2
567	TRA2A	transformer 2 alpha homolog	HGNC:16645	7p15.3
568	PSMC4	proteasome 26S subunit, ATPase 4	HGNC:9551	19q13.11-q13.13
569	SMC1A	structural maintenance of chromosomes 1A	HGNC:11111	Xp11.22
570	RANBP2	RAN binding protein 2	HGNC:9848	2q13
571	NDUFS3	NADH:ubiquinone oxidoreductase core subunit S3	HGNC:7710	11p11.2
572	PSME3	proteasome activator subunit 3	HGNC:9570	17q21.31
573	SSB	small RNA binding exonuclease protection factor La	HGNC:11316	2q31.1
574	GHITM	growth hormone inducible transmembrane protein	HGNC:17281	10q23.1
575	ILK	integrin linked kinase	HGNC:6040	11p15.4
576	RELA	RELA proto-oncogene, NF-kB subunit	HGNC:9955	11q13.1
577	PSMD3	proteasome 26S subunit, non-ATPase 3	HGNC:9560	17q21.1
578	PSMC1	proteasome 26S subunit, ATPase 1	HGNC:9547	14q32.11
579	IMMT	inner membrane mitochondrial protein	HGNC:6047	2p11.2
580	SLC25A1	solute carrier family 25 member 1	HGNC:10979	22q11.21
581	DCUN1D1	defective in cullin neddylation 1 domain containing 1	HGNC:18184	3q26.33
582	KHSRP	KH-type splicing regulatory protein	HGNC:6316	19p13.3
583	EIF3E	eukaryotic translation initiation factor 3 subunit E	HGNC:3277	8q23.1
584	DNAJC19	DnaJ heat shock protein family (Hsp40) member C19	HGNC:30528	3q26.33
585	NIFK	nucleolar protein interacting with the FHA domain of MKI67	HGNC:17838	2q14.3
586	CAPZB	capping actin protein of muscle Z-line subunit beta	HGNC:1491	1p36.13
587	GTF2I	general transcription factor IIi	HGNC:4659	7q11.23
588	PRPF40A	pre-mRNA processing factor 40 homolog A	HGNC:16463	2q23.3
589	SMARCC1	SWI/SNF related, matrix associated, actin dependent regulator of chromatin subfamily c member 1	HGNC:11104	3p21.31
590	TUBA1B	tubulin alpha 1b	HGNC:18809	12q13.12
591	HYOU1	hypoxia up-regulated 1	HGNC:16931	11q23.3
592	XRN2	5'-3' exoribonuclease 2	HGNC:12836	20p11.22
593	CDKN1A	cyclin dependent kinase inhibitor 1A	HGNC:1784	6p21.2
594	PA2G4	proliferation-associated 2G4	HGNC:8550	12q13.2
595	TUBB3	tubulin beta 3 class III	HGNC:20772	16q24.3
596	TMED5	transmembrane p24 trafficking protein 5	HGNC:24251	1p22.1
597	CSE1L	chromosome segregation 1 like	HGNC:2431	20q13.13
598	WDR76	WD repeat domain 76	HGNC:25773	15q15.3
599	USP15	ubiquitin specific peptidase 15	HGNC:12613	12q14.1
600	RPL18A	ribosomal protein L18a	HGNC:10311	19p13.11
601	SPTAN1	spectrin alpha, non-erythrocytic 1	HGNC:11273	9q34.11
602	DNM1L	dynamin 1 like	HGNC:2973	12p11.21
603	AKAP9	A-kinase anchoring protein 9	HGNC:379	7q21.2
604	SSRP1	structure specific recognition protein 1	HGNC:11327	11q12.1
605	MTDH	metadherin	HGNC:29608	8q22.1
606	UNK	unk zinc finger	HGNC:29369	17q25.1
607	CSNK1A1	casein kinase 1 alpha 1	HGNC:2451	5q32
608	GOLGA2	golgin A2	HGNC:4425	9q34.11
609	CDK5RAP2	CDK5 regulatory subunit associated protein 2	HGNC:18672	9q33.2
610	TUBGCP2	tubulin gamma complex associated protein 2	HGNC:18599	10q26.3
611	RIPK4	receptor interacting serine/threonine kinase 4	HGNC:496	21q22.3
612	ARRB1	arrestin beta 1	HGNC:711	11q13.4
613	FAF2	Fas associated factor family member 2	HGNC:24666	5q35.2
614	RAN	RAN, member RAS oncogene family	HGNC:9846	12q24.33
615	P2RY6	pyrimidinergic receptor P2Y6	HGNC:8543	11q13.4
616	EZR	ezrin	HGNC:12691	6q25.3
617	PSMA6	proteasome 20S subunit alpha 6	HGNC:9535	14q13.2
618	RBM28	RNA binding motif protein 28	HGNC:21863	7q32.1
619	TGFB1	transforming growth factor beta 1	HGNC:11766	19q13.2
620	TXN	thioredoxin	HGNC:12435	9q31.3
621	HSP90AA1	heat shock protein 90 alpha family class A member 1	HGNC:5253	14q32.31
622	TOP2A	DNA topoisomerase II alpha	HGNC:11989	17q21.2
623	STOML2	stomatin like 2	HGNC:14559	9p13.3
624	SLC25A6	solute carrier family 25 member 6	HGNC:10992	Xp22.32 and Yp11.3
625	PARK7	Parkinsonism associated deglycase	HGNC:16369	1p36.23
626	TERF2	telomeric repeat binding factor 2	HGNC:11729	16q22.1
627	PSMA5	proteasome 20S subunit alpha 5	HGNC:9534	1p13.3
628	EIF2AK2	eukaryotic translation initiation factor 2 alpha kinase 2	HGNC:9437	2p22.2
629	CDKN2A	cyclin dependent kinase inhibitor 2A	HGNC:1787	9p21.3
630	RUNX1	RUNX family transcription factor 1	HGNC:10471	21q22.12
631	ATP2A2	ATPase sarcoplasmic/endoplasmic reticulum Ca2+ transporting 2	HGNC:812	12q24.11
632	NUMA1	nuclear mitotic apparatus protein 1	HGNC:8059	11q13.4
633	SEC16A	SEC16 homolog A, endoplasmic reticulum export factor	HGNC:29006	9q34.3
634	SFXN1	sideroflexin 1	HGNC:16085	5q35.2
635	TRIP4	thyroid hormone receptor interactor 4	HGNC:12310	15q22.31
636	PSMD11	proteasome 26S subunit, non-ATPase 11	HGNC:9556	17q11.2
637	PGAM5	PGAM family member 5, mitochondrial serine/threonine protein phosphatase	HGNC:28763	12q24.33
638	MECOM	MDS1 and EVI1 complex locus	HGNC:3498	3q26.2
639	SNRPB	small nuclear ribonucleoprotein polypeptides B and B1	HGNC:11153	20p13
640	LMNB1	lamin B1	HGNC:6637	5q23.2
641	TRAF6	TNF receptor associated factor 6	HGNC:12036	11p12
642	SRSF2	serine and arginine rich splicing factor 2	HGNC:10783	17q25.2
643	SMAD3	SMAD family member 3	HGNC:6769	15q22.33
644	PRPF4	pre-mRNA processing factor 4	HGNC:17349	9q32
645	MAPK1	mitogen-activated protein kinase 1	HGNC:6871	22q11.22
646	PAXIP1	PAX interacting protein 1	HGNC:8624	7q36.2
647	DCTN1	dynactin subunit 1	HGNC:2711	2p13.1
648	EWSR1	EWS RNA binding protein 1	HGNC:3508	22q12.2
649	AR	androgen receptor	HGNC:644	Xq12
650	BAG6	BAG cochaperone 6	HGNC:13919	6p21.33
651	WDR5	WD repeat domain 5	HGNC:12757	9q34.2
652	EIF3F	eukaryotic translation initiation factor 3 subunit F	HGNC:3275	11p15.4
653	EXOSC8	exosome component 8	HGNC:17035	13q13.3
654	TES	testin LIM domain protein	HGNC:14620	7q31.2
655	AURKB	aurora kinase B	HGNC:11390	17p13.1
656	EIF3L	eukaryotic translation initiation factor 3 subunit L	HGNC:18138	22q13.1
657	TRAF2	TNF receptor associated factor 2	HGNC:12032	9q34.3
659	HTT	huntingtin	HGNC:4851	4p16.3
660	SLC6A4	solute carrier family 6 member 4	HGNC:11050	17q11.2
661	PMPCB	peptidase, mitochondrial processing subunit beta	HGNC:9119	7q22.1
662	IMPDH2	inosine monophosphate dehydrogenase 2	HGNC:6053	3p21.31
663	PVR	PVR cell adhesion molecule	HGNC:9705	19q13.31
664	G3BP2	G3BP stress granule assembly factor 2	HGNC:30291	4q21.1
665	IKBKG	inhibitor of nuclear factor kappa B kinase regulatory subunit gamma	HGNC:5961	Xq28
666	DBN1	drebrin 1	HGNC:2695	5q35.3
667	ACLY	ATP citrate lyase	HGNC:115	17q21.2
668	CORO1C	coronin 1C	HGNC:2254	12q24.11
669	PML	PML nuclear body scaffold	HGNC:9113	15q24.1
670	MYO1C	myosin IC	HGNC:7597	17p13.3
671	PDHB	pyruvate dehydrogenase E1 subunit beta	HGNC:8808	3p14.3
672	VAPA	VAMP associated protein A	HGNC:12648	18p11.22
673	RAB7A	RAB7A, member RAS oncogene family	HGNC:9788	3q21.3
674	PPARG	peroxisome proliferator activated receptor gamma	HGNC:9236	3p25.2
675	TERF1	telomeric repeat binding factor 1	HGNC:11728	8q21.11
676	VDAC3	voltage dependent anion channel 3	HGNC:12674	8p11.21
677	VDAC1P5	voltage dependent anion channel 1 pseudogene 5	HGNC:12676	12q13.2
678	PLEC	plectin	HGNC:9069	8q24.3
679	SRP19	signal recognition particle 19	HGNC:11300	5q22.2
680	GRIPAP1	GRIP1 associated protein 1	HGNC:18706	Xp11.23
681	KRT17	keratin 17	HGNC:6427	17q21.2
682	MTREX	Mtr4 exosome RNA helicase	HGNC:18734	5q11.2
683	SF1	splicing factor 1	HGNC:12950	11q13.1
684	CCND1	cyclin D1	HGNC:1582	11q13.3
685	DSP	desmoplakin	HGNC:3052	6p24.3
686	CKAP4	cytoskeleton associated protein 4	HGNC:16991	12q23.3
687	PDIA3	protein disulfide isomerase family A member 3	HGNC:4606	15q15.3
688	PSMD8	proteasome 26S subunit, non-ATPase 8	HGNC:9566	19q13.2
689	GANAB	glucosidase II alpha subunit	HGNC:4138	11q12.3
690	PYHIN1	pyrin and HIN domain family member 1	HGNC:28894	1q23.1
691	HSPA1L	heat shock protein family A (Hsp70) member 1 like	HGNC:5234	6p21.33
692	PSMA4	proteasome 20S subunit alpha 4	HGNC:9533	15q25.1
693	PIN1	peptidylprolyl cis/trans isomerase, NIMA-interacting 1	HGNC:8988	19p13
694	PDIA6	protein disulfide isomerase family A member 6	HGNC:30168	2p25.1
695	MTCH2	mitochondrial carrier 2	HGNC:17587	11p11.2
696	COX15	cytochrome c oxidase assembly homolog COX15	HGNC:2263	10q24.2
697	TRAP1	TNF receptor associated protein 1	HGNC:16264	16p13.3
698	HSP90B2P	heat shock protein 90 beta family member 2, pseudogene	HGNC:12099	15q26.3
699	CNBP	CCHC-type zinc finger nucleic acid binding protein	HGNC:13164	3q21.3
700	CDK4	cyclin dependent kinase 4	HGNC:1773	12q14.1
701	DISC1	DISC1 scaffold protein	HGNC:2888	1q42.2
702	RPN2	ribophorin II	HGNC:10382	20q11.23
703	EXOSC5	exosome component 5	HGNC:24662	19q13.2
704	MRPS27	mitochondrial ribosomal protein S27	HGNC:14512	5q13.2
705	NDUFS1	NADH:ubiquinone oxidoreductase core subunit S1	HGNC:7707	2q33.3
706	MYO6	myosin VI	HGNC:7605	6q14.1
707	PCMT1	protein-L-isoaspartate (D-aspartate) O-methyltransferase	HGNC:8728	6q25.1
708	MARK2	microtubule affinity regulating kinase 2	HGNC:3332	11q13.1
709	BRD4	bromodomain containing 4	HGNC:13575	19p13.12
710	SMARCB1	SWI/SNF related, matrix associated, actin dependent regulator of chromatin, subfamily b, member 1	HGNC:11103	22q11.23
711	SP1	Sp1 transcription factor	HGNC:11205	12q13.13
712	GRPEL1	GrpE like 1, mitochondrial	HGNC:19696	4p16.1
713	MED4	mediator complex subunit 4	HGNC:17903	13q14.2
714	VKORC1	vitamin K epoxide reductase complex subunit 1	HGNC:23663	16p11.2
715	TUBB2A	tubulin beta 2A class IIa	HGNC:12412	6p25.2
716	OTUB1	OTU deubiquitinase, ubiquitin aldehyde binding 1	HGNC:23077	11q13.1
717	SLC25A13	solute carrier family 25 member 13	HGNC:10983	7q21.3
718	ADRB2	adrenoceptor beta 2	HGNC:286	5q32
719	PSMD12	proteasome 26S subunit, non-ATPase 12	HGNC:9557	17q24.2
720	MACROH2A2	macroH2A.2 histone	HGNC:14453	10q22.1
721	TOMM22	translocase of outer mitochondrial membrane 22	HGNC:18002	22q13.1
722	STAT3	signal transducer and activator of transcription 3	HGNC:11364	17q21.2
723	MTOR	mechanistic target of rapamycin kinase	HGNC:3942	1p36.22
724	CBL	Cbl proto-oncogene	HGNC:1541	11q23.3
725	MRPL58	mitochondrial ribosomal protein L58	HGNC:5359	17q25.1
726	GBF1	golgi brefeldin A resistant guanine nucleotide exchange factor 1	HGNC:4181	10q24.32
727	CALR	calreticulin	HGNC:1455	19p13.13
728	UBE2N	ubiquitin conjugating enzyme E2 N	HGNC:12492	12q22
729	GSK3A	glycogen synthase kinase 3 alpha	HGNC:4616	19q13.2
730	ZFP36L2	ZFP36 ring finger protein like 2	HGNC:1108	2p21
731	FOXA1	forkhead box A1	HGNC:5021	14q21.1
732	KPNA1	karyopherin subunit alpha 1	HGNC:6394	3q21.1
733	MRPS22	mitochondrial ribosomal protein S22	HGNC:14508	3q23
734	SCCPDH	saccharopine dehydrogenase (putative)	HGNC:24275	1q44
735	ZC3H7A	zinc finger CCCH-type containing 7A	HGNC:30959	16p13.13
736	SMAD2	SMAD family member 2	HGNC:6768	18q21.1
737	CTBP1	C-terminal binding protein 1	HGNC:2494	4p16.3
738	UNC93B1	unc-93 homolog B1, TLR signaling regulator	HGNC:13481	11q13.2
739	EIF3C	eukaryotic translation initiation factor 3 subunit C	HGNC:3279	16p11.2
740	NRAS	NRAS proto-oncogene, GTPase	HGNC:7989	1p13.2
741	UQCRC1	ubiquinol-cytochrome c reductase core protein 1	HGNC:12585	3p21.31
742	TLE1	TLE family member 1, transcriptional corepressor	HGNC:11837	9q21.32
743	RB1	RB transcriptional corepressor 1	HGNC:9884	13q14.2
744	AMBRA1	autophagy and beclin 1 regulator 1	HGNC:25990	11p11.2
745	KRT19	keratin 19	HGNC:6436	17q21.2
746	LNX1	ligand of numb-protein X 1	HGNC:6657	4q12
747	NOS2	nitric oxide synthase 2	HGNC:7873	17q11.2
748	EIF3H	eukaryotic translation initiation factor 3 subunit H	HGNC:3273	8q23.3-q24.11
749	DYNLL1	dynein light chain LC8-type 1	HGNC:15476	12q24.31
750	MAPT	microtubule associated protein tau	HGNC:6893	17q21.31
751	NUP62	nucleoporin 62	HGNC:8066	19q13.33
752	TFRC	transferrin receptor	HGNC:11763	3q29
753	TPI1	triosephosphate isomerase 1	HGNC:12009	12p13.31
754	SRP72	signal recognition particle 72	HGNC:11303	4q12
755	TUBGCP3	tubulin gamma complex associated protein 3	HGNC:18598	13q34
756	NR3C1	nuclear receptor subfamily 3 group C member 1	HGNC:7978	5q31.3
757	YWHAH	tyrosine 3-monooxygenase/tryptophan 5-monooxygenase activation protein eta	HGNC:12853	22q12.3
758	TCOF1	treacle ribosome biogenesis factor 1	HGNC:11654	5q32-q33.1
759	PSMB5	proteasome 20S subunit beta 5	HGNC:9542	14q11.2
760	TRIM27	tripartite motif containing 27	HGNC:9975	6p22.1
761	JUN	Jun proto-oncogene, AP-1 transcription factor subunit	HGNC:6204	1p32.1
762	H1-1	H1.1 linker histone, cluster member	HGNC:4715	6p22.2
763	PRDX6	peroxiredoxin 6	HGNC:16753	1q25.1
764	NCOR1	nuclear receptor corepressor 1	HGNC:7672	17p12-p11.2
765	ATF2	activating transcription factor 2	HGNC:784	2q31.1
766	CCNA2	cyclin A2	HGNC:1578	4q27
767	HDAC3	histone deacetylase 3	HGNC:4854	5q31.3
768	AURKAIP1	aurora kinase A interacting protein 1	HGNC:24114	1p36.33
769	KAT5	lysine acetyltransferase 5	HGNC:5275	11q13.1
770	FUBP1	far upstream element binding protein 1	HGNC:4004	1p31.1
771	KRT1	keratin 1	HGNC:6412	12q13.13
772	SUPT5H	SPT5 homolog, DSIF elongation factor subunit	HGNC:11469	19q13.2
773	ABL1	ABL proto-oncogene 1, non-receptor tyrosine kinase	HGNC:76	9q34.12
774	FLNB	filamin B	HGNC:3755	3p14.3
775	CTPS1	CTP synthase 1	HGNC:2519	1p34.2
776	PPIB	peptidylprolyl isomerase B	HGNC:9255	15q22.31
777	LUC7L	LUC7 like	HGNC:6723	16p13.3
778	SRRT	serrate, RNA effector molecule	HGNC:24101	7q22.1
779	ISG15	ISG15 ubiquitin like modifier	HGNC:4053	1p36.33
780	CRY1	cryptochrome circadian regulator 1	HGNC:2384	12q23.3
781	STAT1	signal transducer and activator of transcription 1	HGNC:11362	2q32.2
782	SET	SET nuclear proto-oncogene	HGNC:10760	9q34.11
783	NOTCH1	notch receptor 1	HGNC:7881	9q34.3
784	UBR4	ubiquitin protein ligase E3 component n-recognin 4	HGNC:30313	1p36.13
785	RBM25	RNA binding motif protein 25	HGNC:23244	14q24.2
786	EXOSC10	exosome component 10	HGNC:9138	1p36.22
787	DCAF7	DDB1 and CUL4 associated factor 7	HGNC:30915	17q23.3
788	HRAS	HRas proto-oncogene, GTPase	HGNC:5173	11p15.5
789	ZC3H18	zinc finger CCCH-type containing 18	HGNC:25091	16q24.2
790	KRT18	keratin 18	HGNC:6430	12q13.13
791	RNF41	ring finger protein 41	HGNC:18401	12q13.3
792	GIGYF2	GRB10 interacting GYF protein 2	HGNC:11960	2q37.1
793	DYNC1I2	dynein cytoplasmic 1 intermediate chain 2	HGNC:2964	2q31.1
794	RAB11A	RAB11A, member RAS oncogene family	HGNC:9760	15q22.31
795	BSG	basigin (Ok blood group)	HGNC:1116	19p13.3
796	KIF11	kinesin family member 11	HGNC:6388	10q23.33
797	TRIM28	tripartite motif containing 28	HGNC:16384	19q13.43
798	TGOLN2	trans-golgi network protein 2	HGNC:15450	2p11.2
799	TAGLN2	transgelin 2	HGNC:11554	1q23.2
800	SELENOS	selenoprotein S	HGNC:30396	15q26.3
801	PSMD7	proteasome 26S subunit, non-ATPase 7	HGNC:9565	16q23.1
802	PNN	pinin, desmosome associated protein	HGNC:9162	14q21.1
803	CARM1	coactivator associated arginine methyltransferase 1	HGNC:23393	19p13.2
804	CSDE1	cold shock domain containing E1	HGNC:29905	1p13.2
805	SRC	SRC proto-oncogene, non-receptor tyrosine kinase	HGNC:11283	20q11.23
806	ARNT	aryl hydrocarbon receptor nuclear translocator	HGNC:700	1q21.3
807	DCTN2	dynactin subunit 2	HGNC:2712	12q13.3
808	DNMT1	DNA methyltransferase 1	HGNC:2976	19p13.2
809	RRS1	ribosome biogenesis regulator 1 homolog	HGNC:17083	8q13.1
810	FBXO25	F-box protein 25	HGNC:13596	8p23.3
811	CHEK2	checkpoint kinase 2	HGNC:16627	22q12.1
812	CKAP5	cytoskeleton associated protein 5	HGNC:28959	11p11.2
813	NUP58	nucleoporin 58	HGNC:20261	13q12.13
814	AGRN	agrin	HGNC:329	1p36.33
815	SIRT6	sirtuin 6	HGNC:14934	19p13.3
816	HGS	hepatocyte growth factor-regulated tyrosine kinase substrate	HGNC:4897	17q25.3
817	ATM	ATM serine/threonine kinase	HGNC:795	11q22.3
818	KIF5B	kinesin family member 5B	HGNC:6324	10p11.22
819	LGR4	leucine rich repeat containing G protein-coupled receptor 4	HGNC:13299	11p14.1
820	MRPS34	mitochondrial ribosomal protein S34	HGNC:16618	16p13.3
821	MCL1	MCL1 apoptosis regulator, BCL2 family member	HGNC:6943	1q21.2
822	AKAP8L	A-kinase anchoring protein 8 like	HGNC:29857	19p13.12
823	ETFA	electron transfer flavoprotein subunit alpha	HGNC:3481	15q24.2-q24.3
824	MYL12A	myosin light chain 12A	HGNC:16701	18p11.31
825	GART	phosphoribosylglycinamide formyltransferase, phosphoribosylglycinamide synthetase, phosphoribosylaminoimidazole synthetase	HGNC:4163	21q22.11
826	CYC1	cytochrome c1	HGNC:2579	8q24.3
827	UBE2L3	ubiquitin conjugating enzyme E2 L3	HGNC:12488	22q11.21
828	TECR	trans-2,3-enoyl-CoA reductase	HGNC:4551	19p13.12
829	TEX101	testis expressed 101	HGNC:30722	19q13.31
830	ITCH	itchy E3 ubiquitin protein ligase	HGNC:13890	20q11.22
831	STRAP	serine/threonine kinase receptor associated protein	HGNC:30796	12p12.3
832	OGT	O-linked N-acetylglucosamine (GlcNAc) transferase	HGNC:8127	Xq13.1
833	YAF2	YY1 associated factor 2	HGNC:17363	12q12
834	NKX2-1	NK2 homeobox 1	HGNC:11825	14q13.3
835	CHCHD3	coiled-coil-helix-coiled-coil-helix domain containing 3	HGNC:21906	7q32.3-q33
836	NDRG1	N-myc downstream regulated 1	HGNC:7679	8q24.22
837	FAM98A	family with sequence similarity 98 member A	HGNC:24520	2p22.3
838	GRK5	G protein-coupled receptor kinase 5	HGNC:4544	10q26.11
839	IQCB1	IQ motif containing B1	HGNC:28949	3q13.33
840	YY1	YY1 transcription factor	HGNC:12856	14q32.2
841	ATP5PB	ATP synthase peripheral stalk-membrane subunit b	HGNC:840	1p13.2
842	GEMIN4	gem nuclear organelle associated protein 4	HGNC:15717	17p13.3
843	RTN4	reticulon 4	HGNC:14085	2p16.1
844	ECPAS	Ecm29 proteasome adaptor and scaffold	HGNC:29020	9q31.3
845	STOM	stomatin	HGNC:3383	9q33.2
846	CEP170	centrosomal protein 170	HGNC:28920	1q43
847	SFTPD	surfactant protein D	HGNC:10803	10q22.3
848	NDUFA4	NDUFA4 mitochondrial complex associated	HGNC:7687	7p21.3
849	RICTOR	RPTOR independent companion of MTOR complex 2	HGNC:28611	5p13.1
850	MAPRE1	microtubule associated protein RP/EB family member 1	HGNC:6890	20q11.21
851	SCARNA22	small Cajal body-specific RNA 22	HGNC:32580	4p16.3
852	PLOD1	procollagen-lysine,2-oxoglutarate 5-dioxygenase 1	HGNC:9081	1p36.22
853	TOMM40	translocase of outer mitochondrial membrane 40	HGNC:18001	19q13.32
854	HIF1AN	hypoxia inducible factor 1 subunit alpha inhibitor	HGNC:17113	10q24.31
855	ANXA1	annexin A1	HGNC:533	9q21.13
856	LINC01554	long intergenic non-protein coding RNA 1554	HGNC:24687	5q15
857	TRIM21	tripartite motif containing 21	HGNC:11312	11p15.4
858	EIF3M	eukaryotic translation initiation factor 3 subunit M	HGNC:24460	11p13
859	NDUFS8	NADH:ubiquinone oxidoreductase core subunit S8	HGNC:7715	11q13.2
860	ATP5PO	ATP synthase peripheral stalk subunit OSCP	HGNC:850	21q22.11
861	BICD2	BICD cargo adaptor 2	HGNC:17208	9q22.31
862	RAE1	ribonucleic acid export 1	HGNC:9828	20q13.31
863	SOAT1	sterol O-acyltransferase 1	HGNC:11177	1q25.2
864	MRPS35	mitochondrial ribosomal protein S35	HGNC:16635	12p11.22
865	MRPS5	mitochondrial ribosomal protein S5	HGNC:14498	2q11.1
866	LEO1	LEO1 homolog, Paf1/RNA polymerase II complex component	HGNC:30401	15q21.2
867	MAGED1	MAGE family member D1	HGNC:6813	Xp11.22
868	HAX1	HCLS1 associated protein X-1	HGNC:16915	1q21.3
869	TSG101	tumor susceptibility 101	HGNC:15971	11p15.1
870	AGO2	argonaute RISC catalytic component 2	HGNC:3263	8q24.3
871	DNAJB1	DnaJ heat shock protein family (Hsp40) member B1	HGNC:5270	19p13.12
872	SLC25A21	solute carrier family 25 member 21	HGNC:14411	14q13.3
873	MRPS23	mitochondrial ribosomal protein S23	HGNC:14509	17q22
874	PPP5C	protein phosphatase 5 catalytic subunit	HGNC:9322	19q13.32
875	SAMHD1	SAM and HD domain containing deoxynucleoside triphosphate triphosphohydrolase 1	HGNC:15925	20q11.23
876	EXOSC4	exosome component 4	HGNC:18189	8q24.3
877	NFKB1	nuclear factor kappa B subunit 1	HGNC:7794	4q24
878	COX4I1	cytochrome c oxidase subunit 4I1	HGNC:2265	16q24.1
879	ELOB	elongin B	HGNC:11619	16p13.3
880	CYB5B	cytochrome b5 type B	HGNC:24374	16q22.1
881	BET1	Bet1 golgi vesicular membrane trafficking protein	HGNC:14562	7q21.3
882	SLC15A3	solute carrier family 15 member 3	HGNC:18068	11q12.2
883	SDCBP	syndecan binding protein	HGNC:10662	8q12.1
884	UBQLN1	ubiquilin 1	HGNC:12508	9q21.32
885	GPC1	glypican 1	HGNC:4449	2q37.3
886	BIRC3	baculoviral IAP repeat containing 3	HGNC:591	11q22.2
887	NDUFV1	NADH:ubiquinone oxidoreductase core subunit V1	HGNC:7716	11q13.2
888	MOGS	mannosyl-oligosaccharide glucosidase	HGNC:24862	2p13.1
889	UBE2D2	ubiquitin conjugating enzyme E2 D2	HGNC:12475	5q31.2
890	ASPH	aspartate beta-hydroxylase	HGNC:757	8q12.3
891	ARHGEF2	Rho/Rac guanine nucleotide exchange factor 2	HGNC:682	1q22
892	HSPA2	heat shock protein family A (Hsp70) member 2	HGNC:5235	14q23.3
893	HECW2	HECT, C2 and WW domain containing E3 ubiquitin protein ligase 2	HGNC:29853	2q32.3
894	UBA2	ubiquitin like modifier activating enzyme 2	HGNC:30661	19q13.11
895	FHL2	four and a half LIM domains 2	HGNC:3703	2q12.2
896	GSTP1	glutathione S-transferase pi 1	HGNC:4638	11q13.2
897	YWHAB	tyrosine 3-monooxygenase/tryptophan 5-monooxygenase activation protein beta	HGNC:12849	20q13.12
898	RAC1	Rac family small GTPase 1	HGNC:9801	7p22.1
899	HK1	hexokinase 1	HGNC:4922	10q22.1
900	RAD23A	RAD23 homolog A, nucleotide excision repair protein	HGNC:9812	19p13.13
901	IVNS1ABP	influenza virus NS1A binding protein	HGNC:16951	1q25.3
902	BCL2L1	BCL2 like 1	HGNC:992	20q11.21
903	NDUFA10	NADH:ubiquinone oxidoreductase subunit A10	HGNC:7684	2q37.3
904	PTPN1	protein tyrosine phosphatase non-receptor type 1	HGNC:9642	20q13.13
905	MED23	mediator complex subunit 23	HGNC:2372	6q23.2
906	PELP1	proline, glutamate and leucine rich protein 1	HGNC:30134	17p13.2
907	LATS2	large tumor suppressor kinase 2	HGNC:6515	13q12.11
908	CAV1	caveolin 1	HGNC:1527	7q31.2
909	RAB2A	RAB2A, member RAS oncogene family	HGNC:9763	8q12.1-q12.2
910	THOC2	THO complex 2	HGNC:19073	Xq25
911	MAPK14	mitogen-activated protein kinase 14	HGNC:6876	6p21.31
912	TADA2A	transcriptional adaptor 2A	HGNC:11531	17q12
913	TBK1	TANK binding kinase 1	HGNC:11584	12q14.2
914	HEY1	hes related family bHLH transcription factor with YRPW motif 1	HGNC:4880	8q21.13
915	ATP6V1B2	ATPase H+ transporting V1 subunit B2	HGNC:854	8p21.3
916	TCF7L2	transcription factor 7 like 2	HGNC:11641	10q25.2-q25.3
917	COPS4	COP9 signalosome subunit 4	HGNC:16702	4q21.22
918	ARF1	ADP ribosylation factor 1	HGNC:652	1q42.13
919	LYN	LYN proto-oncogene, Src family tyrosine kinase	HGNC:6735	8q12.1
920	ITGB1	integrin subunit beta 1	HGNC:6153	10p11.22
921	APC	APC regulator of WNT signaling pathway	HGNC:583	5q22.2
922	SMAD4	SMAD family member 4	HGNC:6770	18q21.2
923	LGALS3	galectin 3	HGNC:6563	14q22.3
924	FXR1	FMR1 autosomal homolog 1	HGNC:4023	3q26.33
925	KAT2B	lysine acetyltransferase 2B	HGNC:8638	3p24.3
926	DNAJC10	DnaJ heat shock protein family (Hsp40) member C10	HGNC:24637	2q32.1
927	ECT2	epithelial cell transforming 2	HGNC:3155	3q26.31
928	DGCR8	DGCR8 microprocessor complex subunit	HGNC:2847	22q11.21
929	TPT1	tumor protein, translationally-controlled 1	HGNC:12022	13q14.13
930	ALB	albumin	HGNC:399	4q13.3
931	GNB1	G protein subunit beta 1	HGNC:4396	1p36.33
932	IKBKB	inhibitor of nuclear factor kappa B kinase subunit beta	HGNC:5960	8p11.21
933	TK1	thymidine kinase 1	HGNC:11830	17q25.3
934	ERBB2	erb-b2 receptor tyrosine kinase 2	HGNC:3430	17q12
935	TLE5	TLE family member 5, transcriptional modulator	HGNC:307	19p13.3
936	TMEM41B	transmembrane protein 41B	HGNC:28948	11p15.4
937	CEP43	centrosomal protein 43	HGNC:17012	6q27
938	MCCC2	methylcrotonoyl-CoA carboxylase 2	HGNC:6937	5q13.2
939	XPO5	exportin 5	HGNC:17675	6p21.1
940	NUP50	nucleoporin 50	HGNC:8065	22q13.31
941	TRAF3	TNF receptor associated factor 3	HGNC:12033	14q32.32
942	CDK6	cyclin dependent kinase 6	HGNC:1777	7q21.2
943	COPS5	COP9 signalosome subunit 5	HGNC:2240	8q13.1
944	BCAP31	B cell receptor associated protein 31	HGNC:16695	Xq28
945	NEDD1	NEDD1 gamma-tubulin ring complex targeting factor	HGNC:7723	12q23.1
946	DYNLT1	dynein light chain Tctex-type 1	HGNC:11697	6q25.3
947	CLK3	CDC like kinase 3	HGNC:2071	15q24.1
948	ARIH1	ariadne RBR E3 ubiquitin protein ligase 1	HGNC:689	15q24.1
949	DERL1	derlin 1	HGNC:28454	8q24.13
950	PRKCA	protein kinase C alpha	HGNC:9393	17q24.2
951	DNAJB11	DnaJ heat shock protein family (Hsp40) member B11	HGNC:14889	3q27.3
952	PDE4DIP	phosphodiesterase 4D interacting protein	HGNC:15580	1q21.2
953	MAP3K7	mitogen-activated protein kinase kinase kinase 7	HGNC:6859	6q15
954	XRN1	5'-3' exoribonuclease 1	HGNC:30654	3q23
955	SLC25A4	solute carrier family 25 member 4	HGNC:10990	4q35.1
956	SEM1	SEM1 26S proteasome complex subunit	HGNC:10845	7q21.3
957	NNT	nicotinamide nucleotide transhydrogenase	HGNC:7863	5p12
958	FLOT1	flotillin 1	HGNC:3757	6p21.33
959	BCOR	BCL6 corepressor	HGNC:20893	Xp11.4
960	RAB1B	RAB1B, member RAS oncogene family	HGNC:18370	11q13.2
961	LMAN1	lectin, mannose binding 1	HGNC:6631	18q21.32
962	ATP1B3	ATPase Na+/K+ transporting subunit beta 3	HGNC:806	3q23
963	MRM1	mitochondrial rRNA methyltransferase 1	HGNC:26202	17q12
964	PTCH1	patched 1	HGNC:9585	9q22.32
965	ATP5PD	ATP synthase peripheral stalk subunit d	HGNC:845	17q25.1
966	FKBP8	FKBP prolyl isomerase 8	HGNC:3724	19p13.11
967	PPA1	inorganic pyrophosphatase 1	HGNC:9226	10q22.1
968	PDK1	pyruvate dehydrogenase kinase 1	HGNC:8809	2q31.1
969	OASL	2'-5'-oligoadenylate synthetase like	HGNC:8090	12q24.31
970	CNTRL	centriolin	HGNC:1858	9q33.2
971	AGPS	alkylglycerone phosphate synthase	HGNC:327	2q31.2
972	PFAS	phosphoribosylformylglycinamidine synthase	HGNC:8863	17p13.1
973	RCN1	reticulocalbin 1	HGNC:9934	11p13
974	CSTF2	cleavage stimulation factor subunit 2	HGNC:2484	Xq22.1
975	GOLGB1	golgin B1	HGNC:4429	3q13.33
976	RMND5A	required for meiotic nuclear division 5 homolog A	HGNC:25850	2p11.2
977	CEP128	centrosomal protein 128	HGNC:20359	14q31.1
978	SDHB	succinate dehydrogenase complex iron sulfur subunit B	HGNC:10681	1p36.13
979	RHOA	ras homolog family member A	HGNC:667	3p21.31
980	MAPK8	mitogen-activated protein kinase 8	HGNC:6881	10q11.22
981	HECTD1	HECT domain E3 ubiquitin protein ligase 1	HGNC:20157	14q12
982	CAPN1	calpain 1	HGNC:1476	11q13.1
983	APOE	apolipoprotein E	HGNC:613	19q13.32
984	CALCOCO2	calcium binding and coiled-coil domain 2	HGNC:29912	17q21.32
985	BIRC2	baculoviral IAP repeat containing 2	HGNC:590	11q22.2
986	NUP210	nucleoporin 210	HGNC:30052	3p25.1
987	TXLNA	taxilin alpha	HGNC:30685	1p35.2
988	PRKACA	protein kinase cAMP-activated catalytic subunit alpha	HGNC:9380	19p13.12
989	UBQLN4	ubiquilin 4	HGNC:1237	1q22
990	TMEM17	transmembrane protein 17	HGNC:26623	2p15
991	ATP6V1A	ATPase H+ transporting V1 subunit A	HGNC:851	3q13.31
992	NEDD4L	NEDD4 like E3 ubiquitin protein ligase	HGNC:7728	18q21.31
993	BECN1	beclin 1	HGNC:1034	17q21.31
994	CDK5	cyclin dependent kinase 5	HGNC:1774	7q36.1
995	SVIL	supervillin	HGNC:11480	10p11.23
996	CDK7	cyclin dependent kinase 7	HGNC:1778	5q13.2
997	PSMA2	proteasome 20S subunit alpha 2	HGNC:9531	7p14.1
998	CPNE3	copine 3	HGNC:2316	8q21.3
999	NTAQ1	N-terminal glutamine amidase 1	HGNC:25490	8q24.13
1000	HDAC11	histone deacetylase 11	HGNC:19086	3p25.1
1001	OTULINL	OTU deubiquitinase with linear linkage specificity like	HGNC:25629	5p15.2
1002	COX5A	cytochrome c oxidase subunit 5A	HGNC:2267	15q24.2
1003	ELAVL2	ELAV like RNA binding protein 2	HGNC:3313	9p21.3
1004	MGST3	microsomal glutathione S-transferase 3	HGNC:7064	1q24.1
1005	ATP6V0D1	ATPase H+ transporting V0 subunit d1	HGNC:13724	16q22.1
1006	FGFR1	fibroblast growth factor receptor 1	HGNC:3688	8p11.23
1007	NFKBIA	NFKB inhibitor alpha	HGNC:7797	14q13.2
1008	MRPS25	mitochondrial ribosomal protein S25	HGNC:14511	3p25.1
1009	CSNK1E	casein kinase 1 epsilon	HGNC:2453	22q13.1
1010	ANXA7	annexin A7	HGNC:545	10q22.2
1011	ARMC8	armadillo repeat containing 8	HGNC:24999	3q22.3
1012	POR	cytochrome p450 oxidoreductase	HGNC:9208	7q11.23
1013	ALDH3A2	aldehyde dehydrogenase 3 family member A2	HGNC:403	17p11.2
1014	TOMM20	translocase of outer mitochondrial membrane 20	HGNC:20947	1q42.3
1015	UFD1	ubiquitin recognition factor in ER associated degradation 1	HGNC:12520	22q11.21
1016	EXOSC9	exosome component 9	HGNC:9137	4q27
1017	ABI2	abl interactor 2	HGNC:24011	2q33.2
1018	EXOSC6	exosome component 6	HGNC:19055	16q22.1
1019	PTRH2	peptidyl-tRNA hydrolase 2	HGNC:24265	17q23.1
1020	CEP135	centrosomal protein 135	HGNC:29086	4q12
1021	CCND2	cyclin D2	HGNC:1583	12p13.32
1022	SBNO1	strawberry notch homolog 1	HGNC:22973	12q24.31
1023	GNL3L	G protein nucleolar 3 like	HGNC:25553	Xp11.22
1024	PRKAR1A	protein kinase cAMP-dependent type I regulatory subunit alpha	HGNC:9388	17q24.2
1025	HOOK1	hook microtubule tethering protein 1	HGNC:19884	1p32.1
1026	HMOX2	heme oxygenase 2	HGNC:5014	16p13.3
1027	EIF4E2	eukaryotic translation initiation factor 4E family member 2	HGNC:3293	2q37.1
1028	BICD1	BICD cargo adaptor 1	HGNC:1049	12p11.21
1029	CASP8	caspase 8	HGNC:1509	2q33.1
1030	USO1	USO1 vesicle transport factor	HGNC:30904	4q21.1
1031	MAP3K1	mitogen-activated protein kinase kinase kinase 1	HGNC:6848	5q11.2
1032	TNFAIP3	TNF alpha induced protein 3	HGNC:11896	6q23.3
1033	CTDP1	CTD phosphatase subunit 1	HGNC:2498	18q23
1034	POLR2B	RNA polymerase II subunit B	HGNC:9188	4q12
1035	CEP55	centrosomal protein 55	HGNC:1161	10q23.33
1036	PMPCA	peptidase, mitochondrial processing subunit alpha	HGNC:18667	9q34.3
1037	TRAF1	TNF receptor associated factor 1	HGNC:12031	9q33.2
1038	RPS6KA1	ribosomal protein S6 kinase A1	HGNC:10430	1p36.11
1039	TNFRSF1A	TNF receptor superfamily member 1A	HGNC:11916	12p13.31
1040	CLK1	CDC like kinase 1	HGNC:2068	2q33.1
1041	MTNR1A	melatonin receptor 1A	HGNC:7463	4q35.2
1042	PFDN5	prefoldin subunit 5	HGNC:8869	12q13.13
1043	USP2	ubiquitin specific peptidase 2	HGNC:12618	11q23.3
1044	ACAA2	acetyl-CoA acyltransferase 2	HGNC:83	18q21.1
1045	GTSE1	G2 and S-phase expressed 1	HGNC:13698	22q13.31
1046	PRKCD	protein kinase C delta	HGNC:9399	3p21.1
1047	CALR3	calreticulin 3	HGNC:20407	19p13.11
1048	TANK	TRAF family member associated NFKB activator	HGNC:11562	2q24.2
1049	PGD	phosphogluconate dehydrogenase	HGNC:8891	1p36.22
1050	SYVN1	synoviolin 1	HGNC:20738	11q13.1
1051	IKZF3	IKAROS family zinc finger 3	HGNC:13178	17q12-q21.1
1052	MED20	mediator complex subunit 20	HGNC:16840	6p21.1
1053	UHRF2	ubiquitin like with PHD and ring finger domains 2	HGNC:12557	9p24.1
1054	NOL10	nucleolar protein 10	HGNC:25862	2p25.1
1055	CAMK2D	calcium/calmodulin dependent protein kinase II delta	HGNC:1462	4q26
1056	ABCC1	ATP binding cassette subfamily C member 1	HGNC:51	16p13.11
1057	PPIH	peptidylprolyl isomerase H	HGNC:14651	1p34.2
1058	TRIM32	tripartite motif containing 32	HGNC:16380	9q33.1
1059	WWP1	WW domain containing E3 ubiquitin protein ligase 1	HGNC:17004	8q21.3
1060	HAUS2	HAUS augmin like complex subunit 2	HGNC:25530	15q15.2
1061	CYB5R3	cytochrome b5 reductase 3	HGNC:2873	22q13.2
1062	RHBDD1	rhomboid domain containing 1	HGNC:23081	2q36.3
1063	EXOSC3	exosome component 3	HGNC:17944	9p13.2
1064	TSC2	TSC complex subunit 2	HGNC:12363	16p13.3
1065	CCDC86	coiled-coil domain containing 86	HGNC:28359	11q12.2
1066	C15orf48	chromosome 15 open reading frame 48	HGNC:29898	15q21.1
1067	MAD2L1	mitotic arrest deficient 2 like 1	HGNC:6763	4q27
1068	PPIA	peptidylprolyl isomerase A	HGNC:9253	7p13
1069	ZFC3H1	zinc finger C3H1-type containing	HGNC:28328	12q21.1
1070	ANKRD28	ankyrin repeat domain 28	HGNC:29024	3p25.1
1071	MAVS	mitochondrial antiviral signaling protein	HGNC:29233	20p13
1072	WDR83	WD repeat domain 83	HGNC:32672	19p13.13
1073	ZC3H3	zinc finger CCCH-type containing 3	HGNC:28972	8q24.3
1074	KIFC3	kinesin family member C3	HGNC:6326	16q21
1075	RPGRIP1L	RPGRIP1 like	HGNC:29168	16q12.2
1076	CENPJ	centromere protein J	HGNC:17272	13q12.12-q12.13
1077	SH3KBP1	SH3 domain containing kinase binding protein 1	HGNC:13867	Xp22.12
1078	USP4	ubiquitin specific peptidase 4	HGNC:12627	3p21.31
1079	GORASP2	golgi reassembly stacking protein 2	HGNC:17500	2q31.1
1080	SRP54	signal recognition particle 54	HGNC:11301	14q13.2
1081	PSMD14	proteasome 26S subunit, non-ATPase 14	HGNC:16889	2q24.2
1082	ELOC	elongin C	HGNC:11617	8q21.11
1083	SGTA	small glutamine rich tetratricopeptide repeat containing alpha	HGNC:10819	19p13.3
1084	CA9	carbonic anhydrase 9	HGNC:1383	9p13.3
1085	SUCLA2	succinate-CoA ligase ADP-forming subunit beta	HGNC:11448	13q14.2
1086	FBF1	Fas binding factor 1	HGNC:24674	17q25.1
1087	MBTPS2	membrane bound transcription factor peptidase, site 2	HGNC:15455	Xp22.12
1088	MGST1	microsomal glutathione S-transferase 1	HGNC:7061	12p12.3
1089	MPHOSPH10	M-phase phosphoprotein 10	HGNC:7213	2p13.3
1090	ACOT9	acyl-CoA thioesterase 9	HGNC:17152	Xp22.11
1091	MAD2L2	mitotic arrest deficient 2 like 2	HGNC:6764	1p36.22
1092	ERC1	ELKS/RAB6-interacting/CAST family member 1	HGNC:17072	12p13.33
1093	INTS5	integrator complex subunit 5	HGNC:29352	11q12.3
1094	MDM4	MDM4 regulator of p53	HGNC:6974	1q32.1
1095	ECSIT	ECSIT signaling integrator	HGNC:29548	19p13.2
1096	RAB5C	RAB5C, member RAS oncogene family	HGNC:9785	17q21.2
1097	RAD23B	RAD23 homolog B, nucleotide excision repair protein	HGNC:9813	9q31.2
1098	BIRC6	baculoviral IAP repeat containing 6	HGNC:13516	2p22.3
1099	CAPNS1	calpain small subunit 1	HGNC:1481	19q13.12
1100	CHMP4B	charged multivesicular body protein 4B	HGNC:16171	20q11.22
1101	TSNAX	translin associated factor X	HGNC:12380	1q42.2
1102	FHL3	four and a half LIM domains 3	HGNC:3704	1p34.3
1103	PTPRO	protein tyrosine phosphatase receptor type O	HGNC:9678	12p12.3
1104	PIAS2	protein inhibitor of activated STAT 2	HGNC:17311	18q21.1
1105	PRKAR2A	protein kinase cAMP-dependent type II regulatory subunit alpha	HGNC:9391	3p21.31
1106	TMEM216	transmembrane protein 216	HGNC:25018	11q13.1
1107	CEP131	centrosomal protein 131	HGNC:29511	17q25.3
1108	CDC14A	cell division cycle 14A	HGNC:1718	1p21.2
1109	CDC14B	cell division cycle 14B	HGNC:1719	9q22.32-q22.33
1110	RNF11	ring finger protein 11	HGNC:10056	1p32.3
1111	PON2	paraoxonase 2	HGNC:9205	7q21.3
1112	IFIT3	interferon induced protein with tetratricopeptide repeats 3	HGNC:5411	10q23.31
1113	CEP162	centrosomal protein 162	HGNC:21107	6q14.2-q14.3
1114	CHCHD2	coiled-coil-helix-coiled-coil-helix domain containing 2	HGNC:21645	7p11.2
1115	OGDH	oxoglutarate dehydrogenase	HGNC:8124	7p13
1116	RPL23A	ribosomal protein L23a	HGNC:10317	17q11.2
1117	TOMM70	translocase of outer mitochondrial membrane 70	HGNC:11985	3q12.2
1118	HDGF	heparin binding growth factor	HGNC:4856	1q23.1
1119	NDUFA8	NADH:ubiquinone oxidoreductase subunit A8	HGNC:7692	9q33.2
1120	TOMM5	translocase of outer mitochondrial membrane 5	HGNC:31369	9p13.2
1121	TARS2	threonyl-tRNA synthetase 2, mitochondrial	HGNC:30740	1q21.2
1122	OCIAD1	OCIA domain containing 1	HGNC:16074	4p11
1123	DERL2	derlin 2	HGNC:17943	17p13.2
1124	RAB5B	RAB5B, member RAS oncogene family	HGNC:9784	12q13.2
1125	CEP290	centrosomal protein 290	HGNC:29021	12q21.32
1126	ATP5F1C	ATP synthase F1 subunit gamma	HGNC:833	10p14
1127	SOCS6	suppressor of cytokine signaling 6	HGNC:16833	18q22.2
1128	NDUFS5	NADH:ubiquinone oxidoreductase subunit S5	HGNC:7712	1p34.3
1129	OTUD4	OTU deubiquitinase 4	HGNC:24949	4q31.21
1130	PINK1	PTEN induced kinase 1	HGNC:14581	1p36.12
1131	PIBF1	progesterone immunomodulatory binding factor 1	HGNC:23352	13q21.33-q22.1
1132	RBL1	RB transcriptional corepressor like 1	HGNC:9893	20q11.23
1133	CEP250	centrosomal protein 250	HGNC:1859	20q11.22
1134	PRDX3	peroxiredoxin 3	HGNC:9354	10q26.11
1135	USP21	ubiquitin specific peptidase 21	HGNC:12620	1q23.3
1136	PRKACB	protein kinase cAMP-activated catalytic subunit beta	HGNC:9381	1p31.1
1137	RRP9	ribosomal RNA processing 9, U3 small nucleolar RNA binding protein	HGNC:16829	3p21.2
1138	PRKCSH	protein kinase C substrate 80K-H	HGNC:9411	19p13.2
1139	GDI1	GDP dissociation inhibitor 1	HGNC:4226	Xq28
1140	RAP1B	RAP1B, member of RAS oncogene family	HGNC:9857	12q15
1141	HADHA	hydroxyacyl-CoA dehydrogenase trifunctional multienzyme complex subunit alpha	HGNC:4801	2p23.3
1142	GOLT1B	golgi transport 1B	HGNC:20175	12p12.1
1143	BRF1	BRF1 RNA polymerase III transcription initiation factor subunit	HGNC:11551	14q32.33
1144	ZFP36L1	ZFP36 ring finger protein like 1	HGNC:1107	14q24.1
1145	CTSL	cathepsin L	HGNC:2537	9q21.33
1146	USP54	ubiquitin specific peptidase 54	HGNC:23513	10q22.2
1147	GTF2F2	general transcription factor IIF subunit 2	HGNC:4653	13q14.12-q14.13
1148	WDR82	WD repeat domain 82	HGNC:28826	3p21.2
1149	WDR82P1	WD repeat domain 82 pseudogene 1	HGNC:32447	3q11.2
1150	COQ9	coenzyme Q9	HGNC:25302	16q21
1151	UQCRQ	ubiquinol-cytochrome c reductase complex III subunit VII	HGNC:29594	5q31.1
1152	KDM1A	lysine demethylase 1A	HGNC:29079	1p36.12
1153	RAB8A	RAB8A, member RAS oncogene family	HGNC:7007	19p13.11
1154	TMPRSS2	transmembrane serine protease 2	HGNC:11876	21q22.3
1155	BRD2	bromodomain containing 2	HGNC:1103	6p21.32
1156	CLASP1	cytoplasmic linker associated protein 1	HGNC:17088	2q14.2-q14.3
1157	UQCRFS1	ubiquinol-cytochrome c reductase, Rieske iron-sulfur polypeptide 1	HGNC:12587	19q12
1158	ATP5MD	ATP synthase membrane subunit DAPIT	HGNC:30889	10q24.33
1159	NUP107	nucleoporin 107	HGNC:29914	12q15
1160	CEP152	centrosomal protein 152	HGNC:29298	15q21.1
1161	ATP6V1B1	ATPase H+ transporting V1 subunit B1	HGNC:853	2p13.3
1162	SCLT1	sodium channel and clathrin linker 1	HGNC:26406	4q28.2
1163	TCF12	transcription factor 12	HGNC:11623	15q21.3
1164	SCO1	synthesis of cytochrome C oxidase 1	HGNC:10603	17p13.1
1165	COMT	catechol-O-methyltransferase	HGNC:2228	22q11.21
1166	LYPD3	LY6/PLAUR domain containing 3	HGNC:24880	19q13.31
1167	USHBP1	USH1 protein network component harmonin binding protein 1	HGNC:24058	19p13.11
1168	IRF7	interferon regulatory factor 7	HGNC:6122	11p15.5
1169	CEP192	centrosomal protein 192	HGNC:25515	18p11.21
1170	SEL1L	SEL1L adaptor subunit of ERAD E3 ubiquitin ligase	HGNC:10717	14q31
1171	EXOC8	exocyst complex component 8	HGNC:24659	1q42.2
1172	RINT1	RAD50 interactor 1	HGNC:21876	7q22.3
1173	MAP3K14	mitogen-activated protein kinase kinase kinase 14	HGNC:6853	17q21.31
1174	RNF2	ring finger protein 2	HGNC:10061	1q25.3
1175	IFI16	interferon gamma inducible protein 16	HGNC:5395	1q23.1
1176	XRCC6	X-ray repair cross complementing 6	HGNC:4055	22q13.2
1177	ATN1	atrophin 1	HGNC:3033	12p13.31
1178	CBY1	chibby family member 1, beta catenin antagonist	HGNC:1307	22q13.1
1179	NUDC	nuclear distribution C, dynein complex regulator	HGNC:8045	1p36.11
1180	RAB1A	RAB1A, member RAS oncogene family	HGNC:9758	2p14
1181	PRIM2	DNA primase subunit 2	HGNC:9370	6p11.2
1182	MKRN3	makorin ring finger protein 3	HGNC:7114	15q11.2
1183	UQCRC2	ubiquinol-cytochrome c reductase core protein 2	HGNC:12586	16p12.2
1184	RIPK1	receptor interacting serine/threonine kinase 1	HGNC:10019	6p25.2
1185	RPP38	ribonuclease P/MRP subunit p38	HGNC:30329	10p13
1186	OPTN	optineurin	HGNC:17142	10p13
1187	NDUFS7	NADH:ubiquinone oxidoreductase core subunit S7	HGNC:7714	19p13.3
1188	PTPRN	protein tyrosine phosphatase receptor type N	HGNC:9676	2q35
1189	DYNC1LI1	dynein cytoplasmic 1 light intermediate chain 1	HGNC:18745	3p22.3
1190	TCTN3	tectonic family member 3	HGNC:24519	10q24.1
1191	NDEL1	nudE neurodevelopment protein 1 like 1	HGNC:17620	17p13.1
1192	NDUFS2	NADH:ubiquinone oxidoreductase core subunit S2	HGNC:7708	1q23.3
1193	SLC9A3R1	SLC9A3 regulator 1	HGNC:11075	17q25.1
1194	USP20	ubiquitin specific peptidase 20	HGNC:12619	9q34.2
1195	TP53BP2	tumor protein p53 binding protein 2	HGNC:12000	1q41
1196	DDX58	DExD/H-box helicase 58	HGNC:19102	9p21.1
1197	COX6C	cytochrome c oxidase subunit 6C	HGNC:2285	8q22.2
1198	RHBDF2	rhomboid 5 homolog 2	HGNC:20788	17q25.1
1199	NUP35	nucleoporin 35	HGNC:29797	2q32.1
1200	ENTR1	endosome associated trafficking regulator 1	HGNC:10667	9q34.3
1201	TXNDC12	thioredoxin domain containing 12	HGNC:24626	1p32.3
1202	NDUFB8	NADH:ubiquinone oxidoreductase subunit B8	HGNC:7703	10q24.31
1203	WDR46	WD repeat domain 46	HGNC:13923	6p21.32
1204	PDIA4	protein disulfide isomerase family A member 4	HGNC:30167	7q36.1
1205	BCKDHA	branched chain keto acid dehydrogenase E1 subunit alpha	HGNC:986	19q13.2
1206	STX7	syntaxin 7	HGNC:11442	6q23.2
1207	RAB18	RAB18, member RAS oncogene family	HGNC:14244	10p12.1
1208	BID	BH3 interacting domain death agonist	HGNC:1050	22q11.21
1209	EVC2	EvC ciliary complex subunit 2	HGNC:19747	4p16.2
1210	TRMT1	tRNA methyltransferase 1	HGNC:25980	19p13.13
1211	MIPOL1	mirror-image polydactyly 1	HGNC:21460	14q13.3-q21.1
1212	DUSP13	dual specificity phosphatase 13	HGNC:19681	10q22.2
1213	NUTF2	nuclear transport factor 2	HGNC:13722	16q22.1
1214	CYB5R1	cytochrome b5 reductase 1	HGNC:13397	1q32.1
1215	GEM	GTP binding protein overexpressed in skeletal muscle	HGNC:4234	8q22.1
1216	NUP153	nucleoporin 153	HGNC:8062	6p22.3
1217	DDOST	dolichyl-diphosphooligosaccharide--protein glycosyltransferase non-catalytic subunit	HGNC:2728	1p36.12
1218	SDHA	succinate dehydrogenase complex flavoprotein subunit A	HGNC:10680	5p15.33
1219	SPP1	secreted phosphoprotein 1	HGNC:11255	4q22.1
1220	SPG21	SPG21 abhydrolase domain containing, maspardin	HGNC:20373	15q22.31
1221	NIPSNAP1	nipsnap homolog 1	HGNC:7827	22q12.2
1222	SMAD9	SMAD family member 9	HGNC:6774	13q13.3
1223	SUCLG2	succinate-CoA ligase GDP-forming subunit beta	HGNC:11450	3p14.1
1224	RNF166	ring finger protein 166	HGNC:28856	16q24.2-q24.3
1225	AICDA	activation induced cytidine deaminase	HGNC:13203	12p13.31
1226	LGALS3BP	galectin 3 binding protein	HGNC:6564	17q25
1227	CCHCR1	coiled-coil alpha-helical rod protein 1	HGNC:13930	6p21.33
1228	COX7A2	cytochrome c oxidase subunit 7A2	HGNC:2288	6q14.1
1229	C1orf109	chromosome 1 open reading frame 109	HGNC:26039	1p34.3
1230	LRRC59	leucine rich repeat containing 59	HGNC:28817	17q21.33
1231	PRRC2B	proline rich coiled-coil 2B	HGNC:28121	9q34.13
1232	ATP6AP2	ATPase H+ transporting accessory protein 2	HGNC:18305	Xp11.4
1233	NDUFA9	NADH:ubiquinone oxidoreductase subunit A9	HGNC:7693	12p13.3
1234	FLCN	folliculin	HGNC:27310	17p11.2
1235	RPS10	ribosomal protein S10	HGNC:10383	6p21.31
1236	DUSP22	dual specificity phosphatase 22	HGNC:16077	6p25.3
1237	NIN	ninein	HGNC:14906	14q22.1
1238	PLEKHF2	pleckstrin homology and FYVE domain containing 2	HGNC:20757	8q22.1
1239	TCTN1	tectonic family member 1	HGNC:26113	12q24.11
1240	HSPH1	heat shock protein family H (Hsp110) member 1	HGNC:16969	13q12.3
1241	SREBF2	sterol regulatory element binding transcription factor 2	HGNC:11290	22q13.2
1242	SPICE1	spindle and centriole associated protein 1	HGNC:25083	3q13.2
1243	FAS	Fas cell surface death receptor	HGNC:11920	10q23.31
1244	SSR4	signal sequence receptor subunit 4	HGNC:11326	Xq28
1245	P4HA1	prolyl 4-hydroxylase subunit alpha 1	HGNC:8546	10q22.1
1246	TMPRSS11A	transmembrane serine protease 11A	HGNC:27954	4q13.2
1247	MTMR14	myotubularin related protein 14	HGNC:26190	3p25.3
1248	PIGS	phosphatidylinositol glycan anchor biosynthesis class S	HGNC:14937	17q11.2
1249	USP1	ubiquitin specific peptidase 1	HGNC:12607	1p31.3
1250	OS9	OS9 endoplasmic reticulum lectin	HGNC:16994	12q13.3-q14.1
1251	MMS19	MMS19 homolog, cytosolic iron-sulfur assembly component	HGNC:13824	10q24.1
1252	RETREG3	reticulophagy regulator family member 3	HGNC:27258	17q21.2
1253	FKBP15	FKBP prolyl isomerase 15	HGNC:23397	9q32
1254	CDC34	cell division cycle 34, ubiqiutin conjugating enzyme	HGNC:1734	19p13.3
1255	TRMT61B	tRNA methyltransferase 61B	HGNC:26070	2p23.2
1256	CUL4A	cullin 4A	HGNC:2554	13q34
1257	TPTE	transmembrane phosphatase with tensin homology	HGNC:12023	21p11.2
1258	IPO5	importin 5	HGNC:6402	13q32.2
1259	FASTKD5	FAST kinase domains 5	HGNC:25790	20p13
1260	SGTB	small glutamine rich tetratricopeptide repeat containing beta	HGNC:23567	5q12.3
1261	ANXA5	annexin A5	HGNC:543	4q27
1262	SGPL1	sphingosine-1-phosphate lyase 1	HGNC:10817	10q22.1
1263	HAUS5	HAUS augmin like complex subunit 5	HGNC:29130	19q13.12
1264	LDHB	lactate dehydrogenase B	HGNC:6541	12p12.1
1265	CTSD	cathepsin D	HGNC:2529	11p15.5
1266	CUL5	cullin 5	HGNC:2556	11q22.3
1267	TRADD	TNFRSF1A associated via death domain	HGNC:12030	16q22.1
1268	MKRN2	makorin ring finger protein 2	HGNC:7113	3p25.2
1269	RPS6	ribosomal protein S6	HGNC:10429	9p22.1
1270	GRHPR	glyoxylate and hydroxypyruvate reductase	HGNC:4570	9p13.2
1271	DUSP9	dual specificity phosphatase 9	HGNC:3076	Xq28
1272	HNRNPDL	heterogeneous nuclear ribonucleoprotein D like	HGNC:5037	4q21.22
1273	SRPRB	SRP receptor subunit beta	HGNC:24085	3q22.1
1274	RCN2	reticulocalbin 2	HGNC:9935	15q24.3
1275	XIAP	X-linked inhibitor of apoptosis	HGNC:592	Xq25
1276	ICAM1	intercellular adhesion molecule 1	HGNC:5344	19p13.2
1277	NOP53	NOP53 ribosome biogenesis factor	HGNC:4333	19q13.33
1278	PUM3	pumilio RNA binding family member 3	HGNC:29676	9p24.2
1279	SCARB1	scavenger receptor class B member 1	HGNC:1664	12q24.31
1280	CDC37	cell division cycle 37, HSP90 cochaperone	HGNC:1735	19p13.2
1281	PTMA	prothymosin alpha	HGNC:9623	2q37.1
1282	LAMTOR3	late endosomal/lysosomal adaptor, MAPK and MTOR activator 3	HGNC:15606	4q23
1283	PPP6C	protein phosphatase 6 catalytic subunit	HGNC:9323	9q33.3
1284	EMC2	ER membrane protein complex subunit 2	HGNC:28963	8q23.1
1285	UBL4A	ubiquitin like 4A	HGNC:12505	Xq28
1286	ATP4A	ATPase H+/K+ transporting subunit alpha	HGNC:819	19q13.12
1287	ANXA2	annexin A2	HGNC:537	15q22.2
1288	NHLRC2	NHL repeat containing 2	HGNC:24731	10q25.3
1289	MSN	moesin	HGNC:7373	Xq12
1290	ABCE1	ATP binding cassette subfamily E member 1	HGNC:69	4q31.21
1291	UIMC1	ubiquitin interaction motif containing 1	HGNC:30298	5q35.2
1292	PDHA1	pyruvate dehydrogenase E1 subunit alpha 1	HGNC:8806	Xp22.12
1293	LONP1	lon peptidase 1, mitochondrial	HGNC:9479	19p13.2
1294	CGAS	cyclic GMP-AMP synthase	HGNC:21367	6q13
1295	VIPR2	vasoactive intestinal peptide receptor 2	HGNC:12695	7q36.3
1296	PCSK6	proprotein convertase subtilisin/kexin type 6	HGNC:8569	15q26.3
1297	NINL	ninein like	HGNC:29163	20p11.21
1298	HEATR3	HEAT repeat containing 3	HGNC:26087	16q12.1
1299	TNF	tumor necrosis factor	HGNC:11892	6p21.33
1300	WASHC3	WASH complex subunit 3	HGNC:24256	12q23.2
1301	NUP205	nucleoporin 205	HGNC:18658	7q33
1302	EBNA1BP2	EBNA1 binding protein 2	HGNC:15531	1p34.2
1303	RABAC1	Rab acceptor 1	HGNC:9794	19q13.2
1304	TCHP	trichoplein keratin filament binding	HGNC:28135	12q24.11
1305	TUBA1C	tubulin alpha 1c	HGNC:20768	12q13.12
1306	MFAP1	microfibril associated protein 1	HGNC:7032	15q15.3
1307	H3C1	H3 clustered histone 1	HGNC:4766	6p22.2
1308	LCP1	lymphocyte cytosolic protein 1	HGNC:6528	13q14.13
1309	CDK8	cyclin dependent kinase 8	HGNC:1779	13q12.13
1310	EEF2	eukaryotic translation elongation factor 2	HGNC:3214	19p13.3
1311	SEC24C	SEC24 homolog C, COPII coat complex component	HGNC:10705	10q22.2
1312	CKB	creatine kinase B	HGNC:1991	14q32.33
1313	TSGA10IP	testis specific 10 interacting protein	HGNC:26555	11q13.1
1314	ERLIN2	ER lipid raft associated 2	HGNC:1356	8p11.23
1315	WFS1	wolframin ER transmembrane glycoprotein	HGNC:12762	4p16.1
1316	DNAJA1	DnaJ heat shock protein family (Hsp40) member A1	HGNC:5229	9p21.1
1317	EIF3A	eukaryotic translation initiation factor 3 subunit A	HGNC:3271	10q26.11
1318	EIF6	eukaryotic translation initiation factor 6	HGNC:6159	20q11.22
1319	MCM3	minichromosome maintenance complex component 3	HGNC:6945	6p12.2
1320	KIAA0753	KIAA0753	HGNC:29110	17p13.1
1321	INTS4	integrator complex subunit 4	HGNC:25048	11q14.1
1322	PCM1	pericentriolar material 1	HGNC:8727	8p22
1323	PPP2R1A	protein phosphatase 2 scaffold subunit Aalpha	HGNC:9302	19q13.41
1324	BCL2L11	BCL2 like 11	HGNC:994	2q13
1325	RPS2	ribosomal protein S2	HGNC:10404	16p13.3
1326	PITRM1	pitrilysin metallopeptidase 1	HGNC:17663	10p15.2
1327	ARHGDIA	Rho GDP dissociation inhibitor alpha	HGNC:678	17q25.3
1328	LAMP1	lysosomal associated membrane protein 1	HGNC:6499	13q34
1329	SLC25A20	solute carrier family 25 member 20	HGNC:1421	3p21.31
1330	RPS26	ribosomal protein S26	HGNC:10414	12q13.2
1331	FXR2	FMR1 autosomal homolog 2	HGNC:4024	17p13.1
1332	NUP93	nucleoporin 93	HGNC:28958	16q13
1333	IPO7	importin 7	HGNC:9852	11p15.4
1334	RAB9A	RAB9A, member RAS oncogene family	HGNC:9792	Xp22.2
1335	PRKN	parkin RBR E3 ubiquitin protein ligase	HGNC:8607	6q26
1336	EIF3D	eukaryotic translation initiation factor 3 subunit D	HGNC:3278	22q12.3
1337	RPS9	ribosomal protein S9	HGNC:10442	19q13.42
1338	FAM8A1	family with sequence similarity 8 member A1	HGNC:16372	6p22.3
1339	LPAR1	lysophosphatidic acid receptor 1	HGNC:3166	9q31.3
1340	CTR9	CTR9 homolog, Paf1/RNA polymerase II complex component	HGNC:16850	11p15.4
1341	BAG2	BAG cochaperone 2	HGNC:938	6p12.1
1342	SMN1	survival of motor neuron 1, telomeric	HGNC:11117	5q13.2
1343	PSMC2	proteasome 26S subunit, ATPase 2	HGNC:9548	7q22.1
1344	RPS15A	ribosomal protein S15a	HGNC:10389	16p12.3
1345	NOP56	NOP56 ribonucleoprotein	HGNC:15911	20p13
1346	CREB3	cAMP responsive element binding protein 3	HGNC:2347	9p13.3
1347	DDX6	DEAD-box helicase 6	HGNC:2747	11q23.3
1348	SIPA1L1	signal induced proliferation associated 1 like 1	HGNC:20284	14q24.2
1349	SAAL1	serum amyloid A like 1	HGNC:25158	11p15.1
1350	NDFIP2	Nedd4 family interacting protein 2	HGNC:18537	13q31.1
1351	TCTN2	tectonic family member 2	HGNC:25774	12q24.31
1352	RPL31	ribosomal protein L31	HGNC:10334	2q11.2
1353	RPLP2	ribosomal protein lateral stalk subunit P2	HGNC:10377	11p15.5
1354	PLK1	polo like kinase 1	HGNC:9077	16p12.2
1355	OFD1	OFD1 centriole and centriolar satellite protein	HGNC:2567	Xp22.2
1356	CEP57	centrosomal protein 57	HGNC:30794	11q21
1357	RTRAF	RNA transcription, translation and transport factor	HGNC:23169	14q22.1
1358	CSNK2A2	casein kinase 2 alpha 2	HGNC:2459	16q21
1359	CAPZA1	capping actin protein of muscle Z-line subunit alpha 1	HGNC:1488	1p13.2
1360	LUC7L2	LUC7 like 2, pre-mRNA splicing factor	HGNC:21608	7q34
1361	LRPPRC	leucine rich pentatricopeptide repeat containing	HGNC:15714	2p21
1362	DKK3	dickkopf WNT signaling pathway inhibitor 3	HGNC:2893	11p15.3
1363	PSMA7	proteasome 20S subunit alpha 7	HGNC:9536	20q13.33
1364	MRE11	MRE11 homolog, double strand break repair nuclease	HGNC:7230	11q21
1365	DDX21	DExD-box helicase 21	HGNC:2744	10q22.1
1366	RPL12	ribosomal protein L12	HGNC:10302	9q33.3
1367	RPL27	ribosomal protein L27	HGNC:10328	17q21.31
1368	DDX5	DEAD-box helicase 5	HGNC:2746	17q23.3
1369	RPS23	ribosomal protein S23	HGNC:10410	5q14.2
1370	H1-4	H1.4 linker histone, cluster member	HGNC:4718	6p22.2
1371	CCNB1	cyclin B1	HGNC:1579	5q13.2
1372	GGCX	gamma-glutamyl carboxylase	HGNC:4247	2p11.2
1373	CAVIN1	caveolae associated protein 1	HGNC:9688	17q21.2
1374	DDX1	DEAD-box helicase 1	HGNC:2734	2p24.3
1375	SKP2	S-phase kinase associated protein 2	HGNC:10901	5p13.2
1376	PHGDH	phosphoglycerate dehydrogenase	HGNC:8923	1p12
1377	PSMB1	proteasome 20S subunit beta 1	HGNC:9537	6q27
1378	JUP	junction plakoglobin	HGNC:6207	17q21.2
1379	KTN1	kinectin 1	HGNC:6467	14q22.1
1380	EIF4G1	eukaryotic translation initiation factor 4 gamma 1	HGNC:3296	3q27.1
1381	UCHL3	ubiquitin C-terminal hydrolase L3	HGNC:12515	13q22.2
1382	C1QBP	complement C1q binding protein	HGNC:1243	17p13.2
1383	CTCF	CCCTC-binding factor	HGNC:13723	16q22.1
1384	NECAB2	N-terminal EF-hand calcium binding protein 2	HGNC:23746	16q23.3
1385	SDF2	stromal cell derived factor 2	HGNC:10675	17q11.2
1386	CFL1	cofilin 1	HGNC:1874	11q13.1
1387	RPTOR	regulatory associated protein of MTOR complex 1	HGNC:30287	17q25.3
1388	RPL22	ribosomal protein L22	HGNC:10315	1p36.31
1389	TRIM14	tripartite motif containing 14	HGNC:16283	9q22.33
1390	CHUK	component of inhibitor of nuclear factor kappa B kinase complex	HGNC:1974	10q24.31
1391	U2AF2	U2 small nuclear RNA auxiliary factor 2	HGNC:23156	19q13.42
1392	SLC3A2	solute carrier family 3 member 2	HGNC:11026	11q12.3
1393	METTL3	methyltransferase like 3	HGNC:17563	14q11.2
1394	CAMLG	calcium modulating ligand	HGNC:1471	5q31.1
1395	H2BC21	H2B clustered histone 21	HGNC:4760	1q21.2
1396	POLR2A	RNA polymerase II subunit A	HGNC:9187	17p13.1
1397	SLC30A9	solute carrier family 30 member 9	HGNC:1329	4p13
1398	GFER	growth factor, augmenter of liver regeneration	HGNC:4236	16p13.3
1399	STING1	stimulator of interferon response cGAMP interactor 1	HGNC:27962	5q31.2
1400	UBR5	ubiquitin protein ligase E3 component n-recognin 5	HGNC:16806	8q22.3
1401	PSEN1	presenilin 1	HGNC:9508	14q24.2
1402	RPS14	ribosomal protein S14	HGNC:10387	5q33.1
1403	UPF1	UPF1 RNA helicase and ATPase	HGNC:9962	19p13.11
1404	NF2	neurofibromin 2	HGNC:7773	22q12.2
1405	SMARCC2	SWI/SNF related, matrix associated, actin dependent regulator of chromatin subfamily c member 2	HGNC:11105	12q13.2
1406	HAUS1	HAUS augmin like complex subunit 1	HGNC:25174	18q21.1
1407	HSP90AB1	heat shock protein 90 alpha family class B member 1	HGNC:5258	6p21.1
1408	AP2M1	adaptor related protein complex 2 subunit mu 1	HGNC:564	3q27.1
1409	PKD1	polycystin 1, transient receptor potential channel interacting	HGNC:9008	16p13.3
1410	GLP1R	glucagon like peptide 1 receptor	HGNC:4324	6p21.2
1411	BARD1	BRCA1 associated RING domain 1	HGNC:952	2q35
1412	CHEK1	checkpoint kinase 1	HGNC:1925	11q24.2
1413	ALG5	ALG5 dolichyl-phosphate beta-glucosyltransferase	HGNC:20266	13q13.3
1414	RBM14	RNA binding motif protein 14	HGNC:14219	11q13.2
1415	TFIP11	tuftelin interacting protein 11	HGNC:17165	22q12.1
1416	PRKAA1	protein kinase AMP-activated catalytic subunit alpha 1	HGNC:9376	5p13.1
1417	BCKDK	branched chain keto acid dehydrogenase kinase	HGNC:16902	16p11.2
1418	TJP1	tight junction protein 1	HGNC:11827	15q13.1
1419	RAB5A	RAB5A, member RAS oncogene family	HGNC:9783	3p24.3
1420	FAM162A	family with sequence similarity 162 member A	HGNC:17865	3q21.1
1421	CEP76	centrosomal protein 76	HGNC:25727	18p11.21
1422	POU5F1	POU class 5 homeobox 1	HGNC:9221	6p21.33
1423	YBX1	Y-box binding protein 1	HGNC:8014	1p34.2
1424	SF3B1	splicing factor 3b subunit 1	HGNC:10768	2q33.1
1425	TNIP1	TNFAIP3 interacting protein 1	HGNC:16903	5q33.1
1426	LIMA1	LIM domain and actin binding 1	HGNC:24636	12q13.12
1427	CRY2	cryptochrome circadian regulator 2	HGNC:2385	11p11.2
1428	TIMM8B	translocase of inner mitochondrial membrane 8 homolog B	HGNC:11818	11q23.1
1429	NCBP1	nuclear cap binding protein subunit 1	HGNC:7658	9q22.33
1430	HNRNPA2B1	heterogeneous nuclear ribonucleoprotein A2/B1	HGNC:5033	7p15.2
1431	GGH	gamma-glutamyl hydrolase	HGNC:4248	8q12.3
1432	H1-2	H1.2 linker histone, cluster member	HGNC:4716	6p22.2
1433	MYH9	myosin heavy chain 9	HGNC:7579	22q12.3
1434	TKT	transketolase	HGNC:11834	3p21.1
1435	ADAM9	ADAM metallopeptidase domain 9	HGNC:216	8p11.22
1436	TUBB	tubulin beta class I	HGNC:20778	6p21.33
1437	TUBB2A	tubulin beta 2A class IIa	HGNC:12412	6p25.2
1438	MBD3	methyl-CpG binding domain protein 3	HGNC:6918	19p13.3
1439	TOR1A	torsin family 1 member A	HGNC:3098	9q34.11
1440	C4A	complement C4A (Rodgers blood group)	HGNC:1323	6p21.33
1441	BCS1L	BCS1 homolog, ubiquinol-cytochrome c reductase complex chaperone	HGNC:1020	2q35
1442	CCT8	chaperonin containing TCP1 subunit 8	HGNC:1623	21q21.3
1443	USP11	ubiquitin specific peptidase 11	HGNC:12609	Xp11.3
1444	HMOX1	heme oxygenase 1	HGNC:5013	22q12.3
1445	CDC42	cell division cycle 42	HGNC:1736	1p36.12
1446	BORCS6	BLOC-1 related complex subunit 6	HGNC:25939	17p13.1
1447	SNCA	synuclein alpha	HGNC:11138	4q22.1
1448	CD81	CD81 molecule	HGNC:1701	11p15.5
1449	COL6A1	collagen type VI alpha 1 chain	HGNC:2211	21q22.3
1450	SMARCE1	SWI/SNF related, matrix associated, actin dependent regulator of chromatin, subfamily e, member 1	HGNC:11109	17q21.2
1451	PUSL1	pseudouridine synthase like 1	HGNC:26914	1p36.33
1452	ATP13A3	ATPase 13A3	HGNC:24113	3q29
1453	TBKBP1	TBK1 binding protein 1	HGNC:30140	17q21.32
1454	DVL2	dishevelled segment polarity protein 2	HGNC:3086	17p13.1
1455	PSMC3	proteasome 26S subunit, ATPase 3	HGNC:9549	11p11.2
1456	TP73	tumor protein p73	HGNC:12003	1p36.32
1457	UBE2D1	ubiquitin conjugating enzyme E2 D1	HGNC:12474	10q21.1
1458	LZTS2	leucine zipper tumor suppressor 2	HGNC:29381	10q24.31
1459	NME7	NME/NM23 family member 7	HGNC:20461	1q24.2
1460	UBE2D3	ubiquitin conjugating enzyme E2 D3	HGNC:12476	4q24
1461	SMOC1	SPARC related modular calcium binding 1	HGNC:20318	14q24.1
1462	C20orf27	chromosome 20 open reading frame 27	HGNC:15873	20p13
1463	TAF15	TATA-box binding protein associated factor 15	HGNC:11547	17q12
1464	TIMM10	translocase of inner mitochondrial membrane 10	HGNC:11814	11q12.1
1465	GCC2	GRIP and coiled-coil domain containing 2	HGNC:23218	2q12.3
1466	REEP6	receptor accessory protein 6	HGNC:30078	19p13.3
1467	PRMT1	protein arginine methyltransferase 1	HGNC:5187	19q13.33
1468	MTARC1	mitochondrial amidoxime reducing component 1	HGNC:26189	1q41
1469	CHPF	chondroitin polymerizing factor	HGNC:24291	2q35
1470	CEP68	centrosomal protein 68	HGNC:29076	2p14
1471	TYSND1	trypsin domain containing 1	HGNC:28531	10q22.1
1472	MFGE8	milk fat globule EGF and factor V/VIII domain containing	HGNC:7036	15q26.1
1473	SEPSECS	Sep (O-phosphoserine) tRNA:Sec (selenocysteine) tRNA synthase	HGNC:30605	4p15.2
1474	LOX	lysyl oxidase	HGNC:6664	5q23.1
1475	SNRNP48	small nuclear ribonucleoprotein U11/U12 subunit 48	HGNC:21368	6p24.3
1476	NPTX1	neuronal pentraxin 1	HGNC:7952	17q25.3
1477	CEP112	centrosomal protein 112	HGNC:28514	17q24.1
1478	POGLUT2	protein O-glucosyltransferase 2	HGNC:19350	13q33.1
1479	POGLUT3	protein O-glucosyltransferase 3	HGNC:28496	11q22.3
1480	ARL4D	ADP ribosylation factor like GTPase 4D	HGNC:656	17q21.31
1481	BCL2A1	BCL2 related protein A1	HGNC:991	15q25.1
1482	ADAMTS1	ADAM metallopeptidase with thrombospondin type 1 motif 1	HGNC:217	21q21.3
1483	FRY	FRY microtubule binding protein	HGNC:20367	13q13.1
1484	C5AR2	complement component 5a receptor 2	HGNC:4527	19q13.32
1485	CHPF2	chondroitin polymerizing factor 2	HGNC:29270	7q36.1
1486	ZNF503	zinc finger protein 503	HGNC:23589	10q22.2
1487	TPSB2	tryptase beta 2	HGNC:14120	16p13.3
1488	HS6ST2	heparan sulfate 6-O-sulfotransferase 2	HGNC:19133	Xq26.2
1489	NOMO3	NODAL modulator 3	HGNC:25242	16p13.11
1490	CEACAM5	CEA cell adhesion molecule 5	HGNC:1817	19q13.2
1491	IFTAP	intraflagellar transport associated protein	HGNC:25142	11p12
1492	RCAN3	RCAN family member 3	HGNC:3042	1p36.11
1493	DEDD2	death effector domain containing 2	HGNC:24450	19q13.2
1494	TMEM39B	transmembrane protein 39B	HGNC:25510	1p35.2
1495	ALG11	ALG11 alpha-1,2-mannosyltransferase	HGNC:32456	13q14.3
1496	TM2D3	TM2 domain containing 3	HGNC:24128	15q26.3
1497	SERPING1	serpin family G member 1	HGNC:1228	11q12.1
1498	GDF15	growth differentiation factor 15	HGNC:30142	19p13.11
1499	ACE2	angiotensin I converting enzyme 2	HGNC:13557	Xp22.2
1500	DPP4	dipeptidyl peptidase 4	HGNC:3009	2q24.2
1501	MBL2	mannose binding lectin 2	HGNC:6922	10q21.1
1502	MASP2	mannan binding lectin serine peptidase 2	HGNC:6902	1p36.22
1503	FAR2	fatty acyl-CoA reductase 2	HGNC:25531	12p11.22
1504	SLC44A2	solute carrier family 44 member 2	HGNC:17292	19p13.2
1505	SLC46A3	solute carrier family 46 member 3	HGNC:27501	13q12.3
1506	NMB	neuromedin B	HGNC:7842	15q25.2
1507	C1orf162	chromosome 1 open reading frame 162	HGNC:28344	1p13.2
1508	SLC6A19	solute carrier family 6 member 19	HGNC:27960	5p15.33
