# Supplementary material for: Designing a Network Proximity-Based Drug Repurposing Strategy for COVID-19
Source: Front Cell Dev Biol. 2020 Oct 6;8:545089. doi: 10.3389/fcell.2020.545089 (PMC7573309; doi:10.3389/fcell.2020.545089)
Supplement: Supplementary Table 1 — List of the 500 COVID-19 associated host genes derived from the BioGRID dataset (BIOGRID-CORONAVIRUS-3.5.186.tab3.zip). [file Data_Sheet_2.zip › Tables S11-S15.XLSX]

## Sheet: ST-11_G124
Aggregated score (normalized)	Gene	Gene description	Protein class	Biological process	Molecular function	Disease involvement	Subcellular Location	Notes
0.999501	TNF	Tumor necrosis factor	Cancer-related genes, Candidate cardiovascular disease genes, Disease related genes, FDA approved drug targets, Plasma proteins, Predicted intracellular proteins, Predicted secreted proteins		Cytokine	Cancer-related genes, FDA approved drug targets	Secreted
0.624535	TNFRSF1A	TNF receptor superfamily member 1A	Cancer-related genes, Candidate cardiovascular disease genes, CD markers, Disease related genes, FDA approved drug targets, Plasma proteins, Predicted membrane proteins, Predicted secreted proteins	Apoptosis, Host-virus interaction	Receptor	Amyloidosis, Cancer-related genes, Disease mutation, FDA approved drug targets
0.529423	TP53	Tumor protein p53	Cancer-related genes, Disease related genes, Plasma proteins, Potential drug targets, Predicted intracellular proteins, Transcription factors, Transporters	Apoptosis, Biological rhythms, Cell cycle, Host-virus interaction, Necrosis, Transcription, Transcription regulation	Activator, DNA-binding, Repressor	Cancer-related genes, Disease mutation, Li-Fraumeni syndrome, Tumor suppressor	Nucleoplasm
0.479435	NLRP3	NLR family pyrin domain containing 3	Cancer-related genes, Disease related genes, Predicted intracellular proteins	Immunity, Inflammatory response, Innate immunity, Transcription, Transcription regulation	Activator	Amyloidosis, Cancer-related genes, Deafness, Disease mutation, Non-syndromic deafness
0.406134	TGFB1	Transforming growth factor beta 1	Cancer-related genes, Candidate cardiovascular disease genes, Disease related genes, Plasma proteins, Predicted intracellular proteins, Predicted secreted proteins		Growth factor, Mitogen	Cancer-related genes, Disease mutation	Golgi apparatus, secreted
0.404539	EGFR	Epidermal growth factor receptor	Cancer-related genes, Disease related genes, Enzymes, FDA approved drug targets, Plasma proteins, Predicted intracellular proteins, Predicted membrane proteins, Predicted secreted proteins, RAS pathway related proteins	Host-virus interaction	Developmental protein, Host cell receptor for virus entry, Kinase, Receptor, Transferase, Tyrosine-protein kinase	Cancer-related genes, Disease mutation, FDA approved drug targets, Proto-oncogene	Plasma membrane
0.393038	ICAM1	Intercellular adhesion molecule 1	Cancer-related genes, Candidate cardiovascular disease genes, CD markers, FDA approved drug targets, Plasma proteins, Predicted intracellular proteins, Predicted membrane proteins	Cell adhesion, Host-virus interaction	Host cell receptor for virus entry, Receptor	Cancer-related genes, FDA approved drug targets	Plasma membrane
0.375557	FAS	Fas cell surface death receptor	Cancer-related genes, Candidate cardiovascular disease genes, CD markers, Disease related genes, Predicted membrane proteins, Predicted secreted proteins	Apoptosis	Calmodulin-binding, Receptor	Cancer-related genes, Disease mutation	Plasma membrane
0.352296	STAT3	Signal transducer and activator of transcription 3	Cancer-related genes, Disease related genes, Plasma proteins, Predicted intracellular proteins, Transcription factors	Host-virus interaction, Transcription, Transcription regulation	Activator, DNA-binding	Cancer-related genes, Diabetes mellitus, Disease mutation, Dwarfism	Nucleoplasm, cytosol
0.337176	STAT1	Signal transducer and activator of transcription 1	Disease related genes, Plasma proteins, Predicted intracellular proteins, Transcription factors	Antiviral defense, Host-virus interaction, Transcription, Transcription regulation	Activator, DNA-binding	Disease mutation	Nucleoplasm, cytosol
0.336626	KRAS	KRAS proto-oncogene, GTPase	Cancer-related genes, Disease related genes, Predicted intracellular proteins, RAS pathway related proteins			Cancer-related genes, Cardiomyopathy, Deafness, Disease mutation, Ectodermal dysplasia, Mental retardation, Proto-oncogene	Cytosol
0.324062	CTNNB1	Catenin beta 1	Cancer-related genes, Disease related genes, Plasma proteins, Predicted intracellular proteins	Cell adhesion, Host-virus interaction, Neurogenesis, Transcription, Transcription regulation, Wnt signaling pathway	Activator	Cancer-related genes, Disease mutation, Mental retardation	Plasma membrane
0.315947	AKT1	AKT serine/threonine kinase 1	Cancer-related genes, Disease related genes, Enzymes, Potential drug targets, Predicted intracellular proteins, RAS pathway related proteins	Apoptosis, Carbohydrate metabolism, Glucose metabolism, Glycogen biosynthesis, Glycogen metabolism, Neurogenesis, Sugar transport, Translation regulation, Transport	Developmental protein, Kinase, Serine/threonine-protein kinase, Transferase	Cancer-related genes, Disease mutation, Proto-oncogene	Nucleoplasm
0.314912	CCND1	Cyclin D1	Cancer-related genes, Disease related genes, FDA approved drug targets, Predicted intracellular proteins	Cell cycle, Cell division, DNA damage, Transcription, Transcription regulation	Cyclin, Repressor	Cancer-related genes, FDA approved drug targets, Proto-oncogene	Nucleoplasm
0.312645	ERBB2	Erb-b2 receptor tyrosine kinase 2	Cancer-related genes, CD markers, Disease related genes, Enzymes, FDA approved drug targets, Plasma proteins, Predicted intracellular proteins, Predicted membrane proteins	Transcription, Transcription regulation	Activator, Kinase, Receptor, Transferase, Tyrosine-protein kinase	Cancer-related genes, FDA approved drug targets	Plasma membrane	member of EGFR family
0.312253	PTEN	Phosphatase and tensin homolog	Cancer-related genes, Disease related genes, Enzymes, Potential drug targets, Predicted intracellular proteins, Predicted secreted proteins	Apoptosis, Lipid metabolism, Neurogenesis	Hydrolase, Protein phosphatase	Autism spectrum disorder, Cancer-related genes, Disease mutation, Tumor suppressor	Nucleoplasm
0.30148	CDKN2A	Cyclin dependent kinase inhibitor 2A	Cancer-related genes, Disease related genes, Plasma proteins, Predicted intracellular proteins	Apoptosis, Cell cycle, rRNA processing, Transcription, Transcription regulation, Ubl conjugation pathway	DNA-binding	Cancer-related genes, Disease mutation, Li-Fraumeni syndrome, Tumor suppressor	Nucleoli
0.300473	NOS2	Nitric oxide synthase 2	Cancer-related genes, Enzymes, FDA approved drug targets, Plasma proteins, Predicted intracellular proteins		Calmodulin-binding, Oxidoreductase	Cancer-related genes, FDA approved drug targets
0.291323	APC	APC, WNT signaling pathway regulator	Cancer-related genes, Disease related genes, Plasma proteins, Predicted intracellular proteins	Wnt signaling pathway		Cancer-related genes, Disease mutation, Tumor suppressor
0.271008	SMAD4	SMAD family member 4	Cancer-related genes, Disease related genes, Predicted intracellular proteins, Transcription factors	Transcription, Transcription regulation	DNA-binding	Cancer-related genes, Disease mutation	Nucleoplasm, cytosol
0.269832	CASP8	Caspase 8	Cancer-related genes, Disease related genes, Enzymes, Potential drug targets, Predicted intracellular proteins	Apoptosis, Host-virus interaction	Hydrolase, Protease, Thiol protease	Cancer-related genes, Disease mutation	Cytosol
0.2591	SPP1	Secreted phosphoprotein 1	Cancer-related genes, Plasma proteins, Predicted secreted proteins	Biomineralization, Cell adhesion	Cytokine	Cancer-related genes	Golgi apparatus, secreted
0.258667	HRAS	HRas proto-oncogene, GTPase	Cancer-related genes, Disease related genes, Plasma proteins, Predicted intracellular proteins, RAS pathway related proteins			Cancer-related genes, Disease mutation, Proto-oncogene	Nucleoplasm, cytosol
0.227815	CD209	CD209 molecule	CD markers, Predicted intracellular proteins, Predicted membrane proteins	Adaptive immunity, Cell adhesion, Endocytosis, Host-virus interaction, Immunity, Innate immunity	Host cell receptor for virus entry, Receptor		Plasma membrane
0.226012	CDKN1A	Cyclin dependent kinase inhibitor 1A	Cancer-related genes, Predicted intracellular proteins	Cell cycle	Protein kinase inhibitor	Cancer-related genes	Nucleoplasm
0.225519	CDH1	Cadherin 1	Cancer-related genes, CD markers, Disease related genes, Plasma proteins, Predicted intracellular proteins, Predicted membrane proteins	Cell adhesion		Cancer-related genes, Disease mutation, Ectodermal dysplasia	Plasma membrane
0.224081	IFIH1	Interferon induced with helicase C domain 1	Disease related genes, Enzymes, Potential drug targets, Predicted intracellular proteins	Antiviral defense, Host-virus interaction, Immunity, Innate immunity	Helicase, Hydrolase, RNA-binding	Aicardi-Goutieres syndrome, Diabetes mellitus, Disease mutation		MDA5 is able to detect long dsRNA the genomic RNA of dsRNA viruses as well as replicative intermediates of both positive and negative sense RNA viruses
0.22397	MTOR	Mechanistic target of rapamycin kinase	Cancer-related genes, Disease related genes, Enzymes, FDA approved drug targets, Plasma proteins, Predicted intracellular proteins	Biological rhythms	Kinase, Serine/threonine-protein kinase, Transferase	Cancer-related genes, Disease mutation, Epilepsy, FDA approved drug targets, Mental retardation	Vesicles, Cytosol
0.221395	SRC	SRC proto-oncogene, non-receptor tyrosine kinase	Cancer-related genes, Disease related genes, Enzymes, FDA approved drug targets, Plasma proteins, Predicted intracellular proteins, Transporters	Cell adhesion, Cell cycle, Host-virus interaction, Immunity	Kinase, Transferase, Tyrosine-protein kinase	Cancer-related genes, Disease mutation, FDA approved drug targets, Proto-oncogene	Plasma membrane
0.218289	TBK1	TANK binding kinase 1	Disease related genes, Enzymes, Potential drug targets, Predicted intracellular proteins, RAS pathway related proteins	Antiviral defense, Host-virus interaction, Immunity, Innate immunity	Kinase, Serine/threonine-protein kinase, Transferase	Amyotrophic lateral sclerosis, Disease mutation, Glaucoma, Neurodegeneration	Nucleoplasm
0.218198	C4A	Complement C4A (Rodgers blood group)	Blood group antigen proteins, Disease related genes, FDA approved drug targets, Plasma proteins, Predicted secreted proteins	Complement pathway, Immunity, Inflammatory response, Innate immunity	Blood group antigen	Disease mutation, FDA approved drug targets, Systemic lupus erythematosus
0.217702	FGFR1	Fibroblast growth factor receptor 1	Cancer-related genes, CD markers, Disease related genes, Enzymes, FDA approved drug targets, Plasma proteins, Predicted intracellular proteins, Predicted membrane proteins, RAS pathway related proteins, Transporters	Transcription, Transcription regulation	Heparin-binding, Kinase, Receptor, Transferase, Tyrosine-protein kinase	Cancer-related genes, Craniosynostosis, Disease mutation, Dwarfism, FDA approved drug targets, Holoprosencephaly, Hypogonadotropic hypogonadism, Kallmann syndrome, Mental retardation
0.216246	CDKN1B	Cyclin dependent kinase inhibitor 1B	Cancer-related genes, Disease related genes, Predicted intracellular proteins	Cell cycle	Protein kinase inhibitor	Cancer-related genes, Tumor suppressor	Nucleoplasm
0.215631	SOD1	Superoxide dismutase 1	Cancer-related genes, Disease related genes, Enzymes, Plasma proteins, Potential drug targets, Predicted intracellular proteins		Antioxidant, Oxidoreductase	Amyotrophic lateral sclerosis, Cancer-related genes, Disease mutation, Neurodegeneration	Nucleoplasm, plasma membrane
0.208103	FLNA	Filamin A	Disease related genes, Plasma proteins, Potential drug targets, Predicted intracellular proteins, Transporters	Cilium biogenesis/degradation	Actin-binding	Deafness, Disease mutation	Plasma membrane
0.207628	CASP3	Caspase 3	Cancer-related genes, Enzymes, Plasma proteins, Predicted intracellular proteins	Apoptosis	Hydrolase, Protease, Thiol protease	Cancer-related genes	Nucleoplasm
0.207285	MYC	MYC proto-oncogene, bHLH transcription factor	Cancer-related genes, Disease related genes, Predicted intracellular proteins, Predicted membrane proteins, Transcription factors	Transcription, Transcription regulation	Activator, DNA-binding	Cancer-related genes, Proto-oncogene	Nucleoplasm
0.206898	APOE	Apolipoprotein E	Cancer-related genes, Candidate cardiovascular disease genes, Disease related genes, Plasma proteins, Predicted secreted proteins	Cholesterol metabolism, Lipid metabolism, Lipid transport, Steroid metabolism, Sterol metabolism, Transport	Heparin-binding	Alzheimer disease, Amyloidosis, Cancer-related genes, Disease mutation, Hyperlipidemia, Neurodegeneration	Vesicles
0.206201	CALR	Calreticulin	Cancer-related genes, Plasma proteins, Predicted intracellular proteins		Chaperone	Cancer-related genes	Endoplasmic reticulum
0.206005	CAV1	Caveolin 1	Cancer-related genes, Disease related genes, Potential drug targets, Predicted membrane proteins, Transporters	Host-virus interaction		Cancer-related genes, Congenital generalized lipodystrophy, Diabetes mellitus, Disease mutation	Golgi apparatus
0.205585	SDHB	Succinate dehydrogenase complex iron sulfur subunit B	Cancer-related genes, Citric acid cycle related proteins, Disease related genes, Enzymes, Plasma proteins, Potential drug targets, Predicted intracellular proteins	Electron transport, Transport, Tricarboxylic acid cycle	Oxidoreductase	Cancer-related genes, Disease mutation	Mitochondria
0.199905	NRAS	NRAS proto-oncogene, GTPase	Cancer-related genes, Disease related genes, Predicted intracellular proteins, RAS pathway related proteins			Cancer-related genes, Disease mutation, Proto-oncogene
0.198953	NFKB1	Nuclear factor kappa B subunit 1	Cancer-related genes, Disease related genes, FDA approved drug targets, Plasma proteins, Predicted intracellular proteins, RAS pathway related proteins, Transcription factors	Apoptosis, Transcription, Transcription regulation	Activator, DNA-binding	Cancer-related genes, FDA approved drug targets	Nucleoplasm
0.19123	VCAM1	Vascular cell adhesion molecule 1	Cancer-related genes, CD markers, Plasma proteins, Predicted membrane proteins	Cell adhesion		Cancer-related genes	Cell Junctions
0.190447	TNFAIP3	TNF alpha induced protein 3	Cancer-related genes, Disease related genes, Enzymes, Plasma proteins, Potential drug targets, Predicted intracellular proteins	Apoptosis, Inflammatory response, Ubl conjugation pathway	DNA-binding, Hydrolase, Multifunctional enzyme, Protease, Thiol protease, Transferase	Cancer-related genes, Disease mutation	Vesicles
0.189635	ATM	ATM serine/threonine kinase	Cancer-related genes, Disease related genes, Enzymes, Plasma proteins, Potential drug targets, Predicted intracellular proteins, Predicted membrane proteins	Cell cycle, DNA damage	DNA-binding, Kinase, Serine/threonine-protein kinase, Transferase	Cancer-related genes, Disease mutation, Neurodegeneration, Tumor suppressor	Nucleoplasm, vesicles
0.188664	PPARG	Peroxisome proliferator activated receptor gamma	Cancer-related genes, Disease related genes, FDA approved drug targets, Nuclear receptors, Plasma proteins, Predicted intracellular proteins, Transcription factors	Biological rhythms, Transcription, Transcription regulation	Activator, DNA-binding, Receptor	Cancer-related genes, Diabetes mellitus, Disease mutation, FDA approved drug targets, Obesity	Nucleoplasm, vesicles
0.187425	COMT	Catechol-O-methyltransferase	Disease related genes, Enzymes, FDA approved drug targets, Plasma proteins, Predicted intracellular proteins, Predicted membrane proteins	Catecholamine metabolism, Neurotransmitter degradation	Methyltransferase, Transferase	FDA approved drug targets, Schizophrenia	Vesicles
0.184766	IRF3	Interferon regulatory factor 3	Disease related genes, Predicted intracellular proteins, Transcription factors	Antiviral defense, Host-virus interaction, Immunity, Innate immunity, Transcription, Transcription regulation	Activator, DNA-binding	Disease mutation	Cytosol
0.180905	TSC2	TSC complex subunit 2	Cancer-related genes, Disease related genes, Plasma proteins, Predicted intracellular proteins, Predicted membrane proteins	Host-virus interaction	GTPase activation	Cancer-related genes, Disease mutation, Epilepsy, Tumor suppressor	Cytosol
0.180569	CDK4	Cyclin dependent kinase 4	Cancer-related genes, Disease related genes, Enzymes, FDA approved drug targets, Plasma proteins, Predicted intracellular proteins	Cell cycle, Cell division	Kinase, Serine/threonine-protein kinase, Transferase	Cancer-related genes, Disease mutation, FDA approved drug targets	Cytosol
0.179637	SMAD3	SMAD family member 3	Cancer-related genes, Disease related genes, Predicted intracellular proteins, Transcription factors	Transcription, Transcription regulation	DNA-binding	Aortic aneurysm, Cancer-related genes, Disease mutation	Nucleoplasm
0.178387	TFRC	Transferrin receptor	Cancer-related genes, CD markers, Disease related genes, Enzymes, Plasma proteins, Potential drug targets, Predicted intracellular proteins, Predicted membrane proteins, Predicted secreted proteins, Transporters	Endocytosis, Host-virus interaction	Host cell receptor for virus entry, Receptor	Cancer-related genes, Disease mutation	Endosomes, lysosomes
0.178135	BRCA1	BRCA1, DNA repair associated	Cancer-related genes, Disease related genes, Enzymes, Plasma proteins, Potential drug targets, Predicted intracellular proteins	Cell cycle, DNA damage, DNA recombination, DNA repair, Fatty acid biosynthesis, Fatty acid metabolism, Lipid biosynthesis, Lipid metabolism, Transcription, Transcription regulation, Ubl conjugation pathway	Activator, DNA-binding, Transferase	Cancer-related genes, Disease mutation, Fanconi anemia, Tumor suppressor	Nucleoplasm
0.177771	MAPK1	Mitogen-activated protein kinase 1	Cancer-related genes, Enzymes, FDA approved drug targets, Plasma proteins, Predicted intracellular proteins, RAS pathway related proteins	Apoptosis, Cell cycle, Host-virus interaction, Transcription, Transcription regulation	DNA-binding, Kinase, Repressor, Serine/threonine-protein kinase, Transferase	Cancer-related genes, FDA approved drug targets
0.177575	RELA	RELA proto-oncogene, NF-kB subunit	Cancer-related genes, Disease related genes, Predicted intracellular proteins, RAS pathway related proteins, Transcription factors	Host-virus interaction, Transcription, Transcription regulation	Activator, DNA-binding	Cancer-related genes, Disease mutation	Cytosol
0.177015	HMGB1	High mobility group box 1	Plasma proteins, Predicted intracellular proteins	Adaptive immunity, Autophagy, Chemotaxis, DNA damage, DNA recombination, DNA repair, Host-virus interaction, Immunity, Inflammatory response, Innate immunity	DNA-binding		Nucleoplasm
0.176399	HSPD1	Heat shock protein family D (Hsp60) member 1	Cancer-related genes, Disease related genes, Enzymes, Plasma proteins, Potential drug targets, Predicted intracellular proteins	Host-virus interaction	Chaperone, Isomerase	Cancer-related genes, Disease mutation, Hereditary spastic paraplegia, Leukodystrophy, Neurodegeneration	Mitochondria
0.176316	HMOX1	Heme oxygenase 1	Cancer-related genes, Disease related genes, Enzymes, Potential drug targets, Predicted intracellular proteins, Predicted membrane proteins	Apoptosis	Oxidoreductase	Cancer-related genes	Golgi apparatus, plasma membrane
0.167809	SDHA	Succinate dehydrogenase complex flavoprotein subunit A	Cancer-related genes, Citric acid cycle related proteins, Disease related genes, Enzymes, FDA approved drug targets, Plasma proteins, Predicted intracellular proteins	Electron transport, Transport, Tricarboxylic acid cycle	Oxidoreductase	Cancer-related genes, Cardiomyopathy, Disease mutation, FDA approved drug targets, Leigh syndrome, Primary mitochondrial disease, Tumor suppressor	Mitochondria
0.166746	RB1	RB transcriptional corepressor 1	Cancer-related genes, Disease related genes, Plasma proteins, Predicted intracellular proteins	Cell cycle, Host-virus interaction, Transcription, Transcription regulation	Chromatin regulator, DNA-binding, Repressor	Cancer-related genes, Disease mutation, Tumor suppressor	Nucleoplasm
0.163331	JUN	Jun proto-oncogene, AP-1 transcription factor subunit	Cancer-related genes, FDA approved drug targets, Predicted intracellular proteins, Transcription factors	Transcription, Transcription regulation	Activator, DNA-binding	Cancer-related genes, FDA approved drug targets, Proto-oncogene	Nucleoplasm
0.161681	FBN1	Fibrillin 1	Disease related genes, Plasma proteins, Predicted secreted proteins		Heparin-binding, Hormone	Aortic aneurysm, Disease mutation, Dwarfism	Cytosol
0.15989	DDX58	DExD/H-box helicase 58	Disease related genes, Enzymes, Potential drug targets, Predicted intracellular proteins	Antiviral defense, Host-virus interaction, Immunity, Innate immunity	Helicase, Hydrolase, RNA-binding	Disease mutation	Plasma membrane
0.158652	ANXA5	Annexin A5	Disease related genes, Plasma proteins, Potential drug targets, Predicted intracellular proteins, Transporters	Blood coagulation, Hemostasis			Nuclear membrane
0.157792	HADHA	Hydroxyacyl-CoA dehydrogenase trifunctional multienzyme complex subunit alpha	Disease related genes, Enzymes, Plasma proteins, Potential drug targets, Predicted intracellular proteins	Fatty acid metabolism, Lipid metabolism	Lyase, Multifunctional enzyme, Oxidoreductase, Transferase	Disease mutation	Mitochondria
0.157606	VHL	Von Hippel-Lindau tumor suppressor	Cancer-related genes, Disease related genes, Predicted intracellular proteins	Ubl conjugation pathway		Cancer-related genes, Congenital erythrocytosis, Disease mutation, Tumor suppressor	Nucleoplasm
0.157046	GLA	Galactosidase alpha	Disease related genes, Enzymes, Potential drug targets, Predicted intracellular proteins		Glycosidase, Hydrolase	Disease mutation	Cytoplasm
0.154657	SMARCB1	SWI/SNF related, matrix associated, actin dependent regulator of chromatin, subfamily b, member 1	Cancer-related genes, Disease related genes, Plasma proteins, Predicted intracellular proteins	Cell cycle, Host-virus interaction, Neurogenesis, Transcription, Transcription regulation	Activator, Chromatin regulator, DNA-binding	Cancer-related genes, Disease mutation, Hypotrichosis, Mental retardation, Tumor suppressor	Nucleoplasm
0.153874	MAPK8	Mitogen-activated protein kinase 8	Biological rhythms	Kinase, Serine/threonine-protein kinase, Transferase	Cancer-related genes
0.153091	XIAP	X-linked inhibitor of apoptosis	Cancer-related genes, Disease related genes, Enzymes, FDA approved drug targets, Plasma proteins, Predicted intracellular proteins	Apoptosis, Ubl conjugation pathway, Wnt signaling pathway	Protease inhibitor, Thiol protease inhibitor, Transferase	Cancer-related genes, FDA approved drug targets	Nucleoplasm, Cytosol, plasma membrane
0.150572	CHEK2	Checkpoint kinase 2	Cancer-related genes, Disease related genes, Enzymes, Plasma proteins, Potential drug targets, Predicted intracellular proteins, Predicted membrane proteins	Apoptosis, Cell cycle, Cell division, DNA damage, DNA repair, Mitosis, Transcription, Transcription regulation	Kinase, Serine/threonine-protein kinase, Transferase	Cancer-related genes, Disease mutation, Li-Fraumeni syndrome, Tumor suppressor	Nucleoplasm
0.149229	HSPA4	Heat shock protein family A (Hsp70) member 4	Cancer-related genes, Plasma proteins, Predicted intracellular proteins	Stress response		Cancer-related genes	Nucleoplasm
0.148194	EP300	E1A binding protein p300	Cancer-related genes, Disease related genes, Enzymes, Potential drug targets, Predicted intracellular proteins	Biological rhythms, Cell cycle, Host-virus interaction, Transcription, Transcription regulation	Acyltransferase, Transferase	Cancer-related genes, Disease mutation, Mental retardation	Nucleoplasm
0.147802	APP	Amyloid beta precursor protein	Disease related genes, FDA approved drug targets, Plasma proteins, Predicted intracellular proteins, Predicted membrane proteins, Transporters	Apoptosis, Cell adhesion, Endocytosis, Notch signaling pathway	Heparin-binding, Protease inhibitor, Serine protease inhibitor	Alzheimer disease, Amyloidosis, Disease mutation, FDA approved drug targets, Neurodegeneration	Golgi apparatus, plasma membrane
0.145004	MAPK14	Mitogen-activated protein kinase 14	Cancer-related genes, Enzymes, Predicted intracellular proteins	Apoptosis, Stress response, Transcription, Transcription regulation	Kinase, Serine/threonine-protein kinase, Transferase	Cancer-related genes	Nuclear speckles
0.139044	NOTCH1	Notch 1	Cancer-related genes, Disease related genes, Plasma proteins, Potential drug targets, Predicted membrane proteins, Transporters	Angiogenesis, Differentiation, Notch signaling pathway, Transcription, Transcription regulation	Activator, Developmental protein, Receptor	Cancer-related genes, Disease mutation	Nucleoplasm
0.138904	HSP90AA1	Heat shock protein 90 alpha family class A member 1	Cancer-related genes, Plasma proteins, Predicted intracellular proteins	Host-virus interaction, Stress response	Chaperone	Cancer-related genes	Cytosol
0.138795	ACADM	Acyl-CoA dehydrogenase medium chain	Disease related genes, Enzymes, Potential drug targets, Predicted intracellular proteins	Fatty acid metabolism, Lipid metabolism	Oxidoreductase	Disease mutation	Mitochondria
0.138167	BCL2L1	BCL2 like 1	Cancer-related genes, Predicted intracellular proteins, Predicted membrane proteins, RAS pathway related proteins, Transporters	Apoptosis, Endocytosis		Cancer-related genes	Mitochondria
0.13753	KRT18	Keratin 18	Cancer-related genes, Disease related genes, Predicted intracellular proteins	Cell cycle, Host-virus interaction		Cancer-related genes, Disease mutation	Cytosol
0.135757	TOP1	DNA topoisomerase I	Cancer-related genes, Disease related genes, Enzymes, FDA approved drug targets, Predicted intracellular proteins	Biological rhythms, Host-virus interaction	DNA-binding, Isomerase, Topoisomerase	Cancer-related genes, FDA approved drug targets, Proto-oncogene	Nucleoplasm
0.135348	SNCA	Synuclein alpha	Disease related genes, Plasma proteins, Potential drug targets, Predicted intracellular proteins, Transporters			Alzheimer disease, Disease mutation, Neurodegeneration, Parkinson disease, Parkinsonism
0.133979	ADRB2	Adrenoceptor beta 2	FDA approved drug targets, G-protein coupled receptors, Predicted membrane proteins, Transporters		G-protein coupled receptor, Receptor, Transducer	FDA approved drug targets	plasma membrane, Cytosol
0.133688	FN1	Fibronectin 1	Cancer-related genes, Candidate cardiovascular disease genes, Disease related genes, FDA approved drug targets, Plasma proteins, Predicted intracellular proteins, Predicted secreted proteins	Acute phase, Angiogenesis, Cell adhesion, Cell shape	Heparin-binding	Cancer-related genes, Disease mutation, Dwarfism, FDA approved drug targets
0.132999	SQSTM1	Sequestosome 1	Disease related genes, Predicted intracellular proteins	Apoptosis, Autophagy, Differentiation, Immunity		Amyotrophic lateral sclerosis, Disease mutation, Neurodegeneration	Vesicles, cytosol
0.131824	SERPING1	Serpin family G member 1	Candidate cardiovascular disease genes, Disease related genes, Plasma proteins, Predicted intracellular proteins, Predicted secreted proteins	Blood coagulation, Complement pathway, Fibrinolysis, Hemostasis, Immunity, Innate immunity	Protease inhibitor, Serine protease inhibitor	Disease mutation	Secreted
0.131041	DNMT1	DNA methyltransferase 1	Disease related genes, Enzymes, FDA approved drug targets, Plasma proteins, Predicted intracellular proteins, Transcription factors	Transcription, Transcription regulation	Activator, Chromatin regulator, DNA-binding, Methyltransferase, Repressor, Transferase	Deafness, Disease mutation, FDA approved drug targets, Neuropathy	Nucleoplasm
0.130869	PLAT	Plasminogen activator, tissue type	Cancer-related genes, Candidate cardiovascular disease genes, Disease related genes, Enzymes, FDA approved drug targets, Plasma proteins, Predicted secreted proteins	Plasminogen activation	Hydrolase, Protease, Serine protease	Cancer-related genes, FDA approved drug targets	Actin filaments
0.130537	FUS	FUS RNA binding protein	Cancer-related genes, Disease related genes, Plasma proteins, Predicted intracellular proteins		DNA-binding, RNA-binding	Amyotrophic lateral sclerosis, Cancer-related genes, Disease mutation, Neurodegeneration, Proto-oncogene	Nucleoplasm
0.130096	PML	Promyelocytic leukemia	Cancer-related genes, Disease related genes, Plasma proteins, Predicted intracellular proteins	Antiviral defense, Apoptosis, Biological rhythms, Host-virus interaction, Immunity, Innate immunity, Transcription, Transcription regulation	Activator, DNA-binding	Cancer-related genes, Proto-oncogene, Tumor suppressor	Nuclear bodies
0.130005	BIRC3	Baculoviral IAP repeat containing 3	Cancer-related genes, Disease related genes, Enzymes, Plasma proteins, Potential drug targets, Predicted intracellular proteins	Apoptosis, Ubl conjugation pathway	Transferase	Cancer-related genes	Nucleoplasm, cytosol
0.129391	TRAF3	TNF receptor associated factor 3	Cancer-related genes, Disease related genes, Enzymes, Potential drug targets, Predicted intracellular proteins	Apoptosis, Immunity, Ubl conjugation pathway	Transferase	Cancer-related genes, Disease mutation
0.129166	SMARCA4	SWI/SNF related, matrix associated, actin dependent regulator of chromatin, subfamily a, member 4	Cancer-related genes, Disease related genes, Plasma proteins, Predicted intracellular proteins	Neurogenesis, Transcription, Transcription regulation	Activator, Chromatin regulator, Helicase, Hydrolase, Repressor, RNA-binding	Cancer-related genes, Disease mutation, Mental retardation	Nucleoplasm
0.126396	PRKAR1A	Protein kinase cAMP-dependent type I regulatory subunit alpha	Cancer-related genes, Disease related genes, Plasma proteins, Predicted intracellular proteins			Cancer-related genes, Cushing syndrome, Disease mutation	Cytosol
0.126396	NFKBIA	NFKB inhibitor alpha	Cancer-related genes, Disease related genes, Predicted intracellular proteins, Transcription factors	Host-virus interaction		Cancer-related genes, Disease mutation, Ectodermal dysplasia	Cytosol
0.125889	GAPDH	Glyceraldehyde-3-phosphate dehydrogenase	Enzymes, FDA approved drug targets, Plasma proteins, Predicted intracellular proteins	Apoptosis, Glycolysis, Translation regulation	Oxidoreductase, Transferase	FDA approved drug targets	Plasma membrane, cytosol
0.124661	IKBKG	Inhibitor of nuclear factor kappa B kinase subunit gamma	Disease related genes, Predicted intracellular proteins, RAS pathway related proteins	DNA damage, Host-virus interaction, Transcription, Transcription regulation		Disease mutation, Ectodermal dysplasia, Osteopetrosis	Cytosol
0.123849	VIM	Vimentin	Disease related genes, Plasma proteins, Predicted intracellular proteins	Host-virus interaction		Cataract, Disease mutation	Intermediate filaments
0.123793	MAPT	Microtubule associated protein tau	Candidate cardiovascular disease genes, Disease related genes, FDA approved drug targets, Plasma proteins, Predicted intracellular proteins			Alzheimer disease, Disease mutation, FDA approved drug targets, Neurodegeneration, Parkinsonism	Plasma membrane
0.123752	RANBP2	RAN binding protein 2	Cancer-related genes, Disease related genes, Plasma proteins, Potential drug targets, Predicted intracellular proteins, Transporters	mRNA transport, Protein transport, Translocation, Transport, Ubl conjugation pathway	RNA-binding, Transferase	Cancer-related genes	Nuclear membrane, vesicles

## Sheet: ST-12_G12345
Aggregated score (normalized)	Gene	Gene description	Protein class	Biological process	Molecular function	Disease involvement	Subcellular Location
0.999993	TNF	Tumor necrosis factor	Cancer-related genes, Candidate cardiovascular disease genes, Disease related genes, FDA approved drug targets, Plasma proteins, Predicted intracellular proteins, Predicted secreted proteins		Cytokine	Cancer-related genes, FDA approved drug targets
0.646667	TNFRSF1A	TNF receptor superfamily member 1A	Cancer-related genes, Candidate cardiovascular disease genes, CD markers, Disease related genes, FDA approved drug targets, Plasma proteins, Predicted membrane proteins, Predicted secreted proteins	Apoptosis, Host-virus interaction	Receptor	Amyloidosis, Cancer-related genes, Disease mutation, FDA approved drug targets
0.469466	TP53	Tumor protein p53	Cancer-related genes, Disease related genes, Plasma proteins, Potential drug targets, Predicted intracellular proteins, Transcription factors, Transporters	Apoptosis, Biological rhythms, Cell cycle, Host-virus interaction, Necrosis, Transcription, Transcription regulation	Activator, DNA-binding, Repressor	Cancer-related genes, Disease mutation, Li-Fraumeni syndrome, Tumor suppressor	Nucleoplasm
0.415889	TGFB1	Transforming growth factor beta 1	Cancer-related genes, Candidate cardiovascular disease genes, Disease related genes, Plasma proteins, Predicted intracellular proteins, Predicted secreted proteins		Growth factor, Mitogen	Cancer-related genes, Disease mutation	Golgi apparatus, Cytosol
0.413794	NLRP3	NLR family pyrin domain containing 3	Cancer-related genes, Disease related genes, Predicted intracellular proteins	Immunity, Inflammatory response, Innate immunity, Transcription, Transcription regulation	Activator	Amyloidosis, Cancer-related genes, Deafness, Disease mutation, Non-syndromic deafness
0.374659	FAS	Fas cell surface death receptor	Cancer-related genes, Candidate cardiovascular disease genes, CD markers, Disease related genes, Predicted membrane proteins, Predicted secreted proteins	Apoptosis	Calmodulin-binding, Receptor	Cancer-related genes, Disease mutation	Plasma membrane
0.332024	STAT1	Signal transducer and activator of transcription 1	Disease related genes, Plasma proteins, Predicted intracellular proteins, Transcription factors	Antiviral defense, Host-virus interaction, Transcription, Transcription regulation	Activator, DNA-binding	Disease mutation	Nucleoplasm, Cytosol
0.330861	ICAM1	Intercellular adhesion molecule 1	Cancer-related genes, Candidate cardiovascular disease genes, CD markers, FDA approved drug targets, Plasma proteins, Predicted intracellular proteins, Predicted membrane proteins	Cell adhesion, Host-virus interaction	Host cell receptor for virus entry, Receptor	Cancer-related genes, FDA approved drug targets	Plasma membrane, Cytosol
0.325734	STAT3	Signal transducer and activator of transcription 2	Disease related genes, Predicted intracellular proteins, Transcription factors	Antiviral defense, Host-virus interaction, Transcription, Transcription regulation	Activator, DNA-binding		Plasma membrane, Cytosol
0.285388	AKT1	Signal transducer and activator of transcription 3	Cancer-related genes, Disease related genes, Plasma proteins, Predicted intracellular proteins, Transcription factors	Host-virus interaction, Transcription, Transcription regulation	Activator, DNA-binding	Cancer-related genes, Diabetes mellitus, Disease mutation, Dwarfism	Nucleoplasm
0.280849	CTNNB1	Catenin beta 1	Cancer-related genes, Disease related genes, Plasma proteins, Predicted intracellular proteins	Cell adhesion, Host-virus interaction, Neurogenesis, Transcription, Transcription regulation, Wnt signaling pathway	Activator	Cancer-related genes, Disease mutation, Mental retardation	Plasma membrane
0.267916	SOD1	Superoxide dismutase 1	Cancer-related genes, Disease related genes, Enzymes, Plasma proteins, Potential drug targets, Predicted intracellular proteins		Antioxidant, Oxidoreductase	Amyotrophic lateral sclerosis, Cancer-related genes, Disease mutation, Neurodegeneration	Nucleoplasm, Plasma membrane
0.267305	SPP1	Secreted phosphoprotein 1	Cancer-related genes, Plasma proteins, Predicted secreted proteins	Biomineralization, Cell adhesion	Cytokine	Cancer-related genes	Golgi apparatus
0.266717	KRAS	KRAS proto-oncogene, GTPase	Cancer-related genes, Disease related genes, Predicted intracellular proteins, RAS pathway related proteins			Cancer-related genes, Cardiomyopathy, Deafness, Disease mutation, Ectodermal dysplasia, Mental retardation, Proto-oncogene
0.256147	PTEN	Phosphatase and tensin homolog	Cancer-related genes, Disease related genes, Enzymes, Potential drug targets, Predicted intracellular proteins, Predicted secreted proteins	Apoptosis, Lipid metabolism, Neurogenesis	Hydrolase, Protein phosphatase	Autism spectrum disorder, Cancer-related genes, Disease mutation, Tumor suppressor	Nucleoplasm, Cytosol
0.253732	MTOR	Mechanistic target of rapamycin kinase	Cancer-related genes, Disease related genes, Enzymes, FDA approved drug targets, Plasma proteins, Predicted intracellular proteins	Biological rhythms	Kinase, Serine/threonine-protein kinase, Transferase	Cancer-related genes, Disease mutation, Epilepsy, FDA approved drug targets, Mental retardation	Vesicles, Cytosol
0.234435	CCND1	Cyclin D1	Cancer-related genes, Disease related genes, FDA approved drug targets, Predicted intracellular proteins	Cell cycle, Cell division, DNA damage, Transcription, Transcription regulation	Cyclin, Repressor	Cancer-related genes, FDA approved drug targets, Proto-oncogene	Nucleoplasm
0.233969	IFIH1	Interferon induced with helicase C domain 1	Disease related genes, Enzymes, Potential drug targets, Predicted intracellular proteins	Antiviral defense, Host-virus interaction, Immunity, Innate immunity	Helicase, Hydrolase, RNA-binding	Aicardi-Goutieres syndrome, Diabetes mellitus, Disease mutation
0.226329	NOS2	Nitric oxide synthase 2	Cancer-related genes, Enzymes, FDA approved drug targets, Plasma proteins, Predicted intracellular proteins		Calmodulin-binding, Oxidoreductase	Cancer-related genes, FDA approved drug targets
0.224771	HRAS	HRas proto-oncogene, GTPase	Cancer-related genes, Disease related genes, Plasma proteins, Predicted intracellular proteins, RAS pathway related proteins			Cancer-related genes, Disease mutation, Proto-oncogene	Nucleoplasm, cytosol
0.224519	COMT	Catechol-O-methyltransferase	Disease related genes, Enzymes, FDA approved drug targets, Plasma proteins, Predicted intracellular proteins, Predicted membrane proteins	Catecholamine metabolism, Neurotransmitter degradation	Methyltransferase, Transferase	FDA approved drug targets, Schizophrenia	Vesicles
0.222012	VCAM1	Vascular cell adhesion molecule 1	Cancer-related genes, CD markers, Plasma proteins, Predicted membrane proteins	Cell adhesion		Cancer-related genes	Cell Junctions
0.215518	EGFR	Epidermal growth factor receptor	Cancer-related genes, Disease related genes, Enzymes, FDA approved drug targets, Plasma proteins, Predicted intracellular proteins, Predicted membrane proteins, Predicted secreted proteins, RAS pathway related proteins	Host-virus interaction	Developmental protein, Host cell receptor for virus entry, Kinase, Receptor, Transferase, Tyrosine-protein kinase	Cancer-related genes, Disease mutation, FDA approved drug targets, Proto-oncogene	Plasma membrane
0.214342	FGFR1	Fibroblast growth factor receptor 1	Cancer-related genes, CD markers, Disease related genes, Enzymes, FDA approved drug targets, Plasma proteins, Predicted intracellular proteins, Predicted membrane proteins, RAS pathway related proteins, Transporters	Transcription, Transcription regulation	Heparin-binding, Kinase, Receptor, Transferase, Tyrosine-protein kinase	Cancer-related genes, Craniosynostosis, Disease mutation, Dwarfism, FDA approved drug targets, Holoprosencephaly, Hypogonadotropic hypogonadism, Kallmann syndrome, Mental retardation
0.214093	TBK1	TANK binding kinase 1	Disease related genes, Enzymes, Potential drug targets, Predicted intracellular proteins, RAS pathway related proteins	Antiviral defense, Host-virus interaction, Immunity, Innate immunity	Kinase, Serine/threonine-protein kinase, Transferase	Amyotrophic lateral sclerosis, Disease mutation, Glaucoma, Neurodegeneration	Nucleoplasm, vesicles
0.212411	APC	APC, WNT signaling pathway regulator	Cancer-related genes, Disease related genes, Plasma proteins, Predicted intracellular proteins	Wnt signaling pathway		Cancer-related genes, Disease mutation, Tumor suppressor
0.211001	APOE	Apolipoprotein E	Cancer-related genes, Candidate cardiovascular disease genes, Disease related genes, Plasma proteins, Predicted secreted proteins	Cholesterol metabolism, Lipid metabolism, Lipid transport, Steroid metabolism, Sterol metabolism, Transport	Heparin-binding	Alzheimer disease, Amyloidosis, Cancer-related genes, Disease mutation, Hyperlipidemia, Neurodegeneration	Vesicles
0.20804	CDKN2A	Cyclin dependent kinase inhibitor 2A	Cancer-related genes, Disease related genes, Plasma proteins, Predicted intracellular proteins	Apoptosis, Cell cycle, rRNA processing, Transcription, Transcription regulation, Ubl conjugation pathway	DNA-binding	Cancer-related genes, Disease mutation, Li-Fraumeni syndrome, Tumor suppressor	Nucleoli
0.20507	CD209	CD209 molecule	CD markers, Predicted intracellular proteins, Predicted membrane proteins	Adaptive immunity, Cell adhesion, Endocytosis, Host-virus interaction, Immunity, Innate immunity	Host cell receptor for virus entry, Receptor
0.203506	SMAD4	SMAD family member 4	Cancer-related genes, Disease related genes, Predicted intracellular proteins, Transcription factors	Transcription, Transcription regulation	DNA-binding	Cancer-related genes, Disease mutation	Nucleoplasm, cytosol
0.202429	CALR	Calreticulin	Cancer-related genes, Plasma proteins, Predicted intracellular proteins		Chaperone	Cancer-related genes	Endoplasmic reticulum
0.201736	FLNA	Filamin A	Disease related genes, Plasma proteins, Potential drug targets, Predicted intracellular proteins, Transporters	Cilium biogenesis/degradation	Actin-binding	Deafness, Disease mutation	Plasma membrane, actin filaments, cytosol
0.201544	APP	Amyloid beta precursor protein	Disease related genes, FDA approved drug targets, Plasma proteins, Predicted intracellular proteins, Predicted membrane proteins, Transporters	Apoptosis, Cell adhesion, Endocytosis, Notch signaling pathway	Heparin-binding, Protease inhibitor, Serine protease inhibitor	Alzheimer disease, Amyloidosis, Disease mutation, FDA approved drug targets, Neurodegeneration	Golgi apparatus, vesicles
0.199356	CASP3	Caspase 3	Cancer-related genes, Enzymes, Plasma proteins, Predicted intracellular proteins	Apoptosis	Hydrolase, Protease, Thiol protease	Cancer-related genes	Nucleoplasm, mitochondria
0.196171	SDHB	Succinate dehydrogenase complex iron sulfur subunit B	Cancer-related genes, Citric acid cycle related proteins, Disease related genes, Enzymes, Plasma proteins, Potential drug targets, Predicted intracellular proteins	Electron transport, Transport, Tricarboxylic acid cycle	Oxidoreductase	Cancer-related genes, Disease mutation	Mitochondria
0.194166	NRAS	NRAS proto-oncogene, GTPase	Cancer-related genes, Disease related genes, Predicted intracellular proteins, RAS pathway related proteins			Cancer-related genes, Disease mutation, Proto-oncogene
0.193179	CASP8	Caspase 8	Cancer-related genes, Disease related genes, Enzymes, Potential drug targets, Predicted intracellular proteins	Apoptosis, Host-virus interaction	Hydrolase, Protease, Thiol protease	Cancer-related genes, Disease mutation	Cytosol, Nucleoplasm
0.187875	IRF3	Interferon regulatory factor 3	Disease related genes, Predicted intracellular proteins, Transcription factors	Antiviral defense, Host-virus interaction, Immunity, Innate immunity, Transcription, Transcription regulation	Activator, DNA-binding	Disease mutation	Cytosol
0.185922	PPARG	Peroxisome proliferator activated receptor gamma	Cancer-related genes, Disease related genes, FDA approved drug targets, Nuclear receptors, Plasma proteins, Predicted intracellular proteins, Transcription factors	Biological rhythms, Transcription, Transcription regulation	Activator, DNA-binding, Receptor	Cancer-related genes, Diabetes mellitus, Disease mutation, FDA approved drug targets, Obesity	Nucleoplasm, vesicles
0.184454	HSPD1	Heat shock protein family D (Hsp60) member 1	Cancer-related genes, Disease related genes, Enzymes, Plasma proteins, Potential drug targets, Predicted intracellular proteins	Host-virus interaction	Chaperone, Isomerase	Cancer-related genes, Disease mutation, Hereditary spastic paraplegia, Leukodystrophy, Neurodegeneration	Mitochondria
0.180278	ERBB2	Erb-b2 receptor tyrosine kinase 2	Cancer-related genes, CD markers, Disease related genes, Enzymes, FDA approved drug targets, Plasma proteins, Predicted intracellular proteins, Predicted membrane proteins	Transcription, Transcription regulation	Activator, Kinase, Receptor, Transferase, Tyrosine-protein kinase	Cancer-related genes, FDA approved drug targets	Plasma membrane, cytosol
0.180271	NTRK1	Neurotrophic receptor tyrosine kinase 1	Differentiation, Neurogenesis	Developmental protein, Kinase, Receptor, Transferase, Tyrosine-protein kinase	Cancer-related genes, Disease mutation, FDA approved drug targets, Proto-oncogene	Evidence at protein level	Vesicles, Cytosol
0.179486	MAPT	Microtubule associated protein tau	Candidate cardiovascular disease genes, Disease related genes, FDA approved drug targets, Plasma proteins, Predicted intracellular proteins			Alzheimer disease, Disease mutation, FDA approved drug targets, Neurodegeneration, Parkinsonism	Plasma membrane
0.178747	HMOX1	Heme oxygenase 1	Cancer-related genes, Disease related genes, Enzymes, Potential drug targets, Predicted intracellular proteins, Predicted membrane proteins	Apoptosis	Oxidoreductase	Cancer-related genes	Golgi apparatus, plasma membrane
0.178664	NFKB1	Nuclear factor kappa B subunit 1	Cancer-related genes, Disease related genes, FDA approved drug targets, Plasma proteins, Predicted intracellular proteins, RAS pathway related proteins, Transcription factors	Apoptosis, Transcription, Transcription regulation	Activator, DNA-binding	Cancer-related genes, FDA approved drug targets	Nucleoplasm, Cytosol
0.176073	HMGB1	High mobility group box 1	Plasma proteins, Predicted intracellular proteins	Adaptive immunity, Autophagy, Chemotaxis, DNA damage, DNA recombination, DNA repair, Host-virus interaction, Immunity, Inflammatory response, Innate immunity	DNA-binding		Nucleoplasm
0.172879	CAV1	Caveolin 1	Cancer-related genes, Disease related genes, Potential drug targets, Predicted membrane proteins, Transporters	Host-virus interaction		Cancer-related genes, Congenital generalized lipodystrophy, Diabetes mellitus, Disease mutation	Golgi apparatus
0.171802	SRC	SRC proto-oncogene, non-receptor tyrosine kinase	Cancer-related genes, Disease related genes, Enzymes, FDA approved drug targets, Plasma proteins, Predicted intracellular proteins, Transporters	Cell adhesion, Cell cycle, Host-virus interaction, Immunity	Kinase, Transferase, Tyrosine-protein kinase	Cancer-related genes, Disease mutation, FDA approved drug targets, Proto-oncogene	Plasma membrane, Cytosol
0.171188	TSC2	TSC complex subunit 2	Cancer-related genes, Disease related genes, Plasma proteins, Predicted intracellular proteins, Predicted membrane proteins	Host-virus interaction	GTPase activation	Cancer-related genes, Disease mutation, Epilepsy, Tumor suppressor	Cytosol
0.167881	VCP	Valosin containing protein	Disease related genes, Enzymes, Plasma proteins, Potential drug targets, Predicted intracellular proteins, Transporters	Autophagy, DNA damage, DNA repair, Transport, Ubl conjugation pathway	Hydrolase	Amyotrophic lateral sclerosis, Charcot-Marie-Tooth disease, Disease mutation, Neurodegeneration, Neuropathy	Nucleoplasm, cytosol
0.16544	SMAD3	SMAD family member 3	Cancer-related genes, Disease related genes, Predicted intracellular proteins, Transcription factors	Transcription, Transcription regulation	DNA-binding	Aortic aneurysm, Cancer-related genes, Disease mutation	Nucleoplasm, Cytosol
0.164347	CDKN1B	Cyclin dependent kinase inhibitor 1B	Cancer-related genes, Disease related genes, Predicted intracellular proteins	Cell cycle	Protein kinase inhibitor	Cancer-related genes, Tumor suppressor	Nucleoplasm, vesicles
0.163754	LMNA	Lamin A/C	Cancer-related genes, Disease related genes, Plasma proteins, Predicted intracellular proteins			Cancer-related genes, Cardiomyopathy, Charcot-Marie-Tooth disease, Congenital muscular dystrophy, Disease mutation, Emery-Dreifuss muscular dystrophy, Limb-girdle muscular dystrophy, Neurodegeneration, Neuropathy	Nucleoplasm
0.162708	TFRC	Transferrin receptor	Cancer-related genes, CD markers, Disease related genes, Enzymes, Plasma proteins, Potential drug targets, Predicted intracellular proteins, Predicted membrane proteins, Predicted secreted proteins, Transporters	Endocytosis, Host-virus interaction	Host cell receptor for virus entry, Receptor	Cancer-related genes, Disease mutation	Endosomes, Lysosomes
0.15956	TNFAIP3	TNF alpha induced protein 3	Cancer-related genes, Disease related genes, Enzymes, Plasma proteins, Potential drug targets, Predicted intracellular proteins	Apoptosis, Inflammatory response, Ubl conjugation pathway	DNA-binding, Hydrolase, Multifunctional enzyme, Protease, Thiol protease, Transferase	Cancer-related genes, Disease mutation	Vesicles
0.15879	NOTCH1	Notch 1	Cancer-related genes, Disease related genes, Plasma proteins, Potential drug targets, Predicted membrane proteins, Transporters	Angiogenesis, Differentiation, Notch signaling pathway, Transcription, Transcription regulation	Activator, Developmental protein, Receptor	Cancer-related genes, Disease mutation	Nucleoplasm
0.156918	FBN1	Fibrillin 1	Disease related genes, Plasma proteins, Predicted secreted proteins		Heparin-binding, Hormone	Aortic aneurysm, Disease mutation, Dwarfism	Cytosol
0.156904	ANXA5	Annexin A5	Disease related genes, Plasma proteins, Potential drug targets, Predicted intracellular proteins, Transporters	Blood coagulation, Hemostasis			Nuclear membrane
0.156623	VHL	Von Hippel-Lindau tumor suppressor, cytosol	Cancer-related genes, Disease related genes, Predicted intracellular proteins	Ubl conjugation pathway		Cancer-related genes, Congenital erythrocytosis, Disease mutation, Tumor suppressor	Nucleoplasm
0.156201	DDX58	DExD/H-box helicase 58	Disease related genes, Enzymes, Potential drug targets, Predicted intracellular proteins	Antiviral defense, Host-virus interaction, Immunity, Innate immunity	Helicase, Hydrolase, RNA-binding	Disease mutation	Plasma membrane, Cytosol
0.156003	SNCA	Synuclein alpha	Disease related genes, Plasma proteins, Potential drug targets, Predicted intracellular proteins, Transporters			Alzheimer disease, Disease mutation, Neurodegeneration, Parkinson disease, Parkinsonism
0.154813	SDHA	Succinate dehydrogenase complex flavoprotein subunit A	Cancer-related genes, Citric acid cycle related proteins, Disease related genes, Enzymes, FDA approved drug targets, Plasma proteins, Predicted intracellular proteins	Electron transport, Transport, Tricarboxylic acid cycle	Oxidoreductase	Cancer-related genes, Cardiomyopathy, Disease mutation, FDA approved drug targets, Leigh syndrome, Primary mitochondrial disease, Tumor suppressor	Mitochondria, Nucleoli
0.154569	JUN	Jun proto-oncogene, AP-1 transcription factor subunit	Cancer-related genes, FDA approved drug targets, Predicted intracellular proteins, Transcription factors	Transcription, Transcription regulation	Activator, DNA-binding	Cancer-related genes, FDA approved drug targets, Proto-oncogene	Nucleoplasm
0.154327	ATM	ATM serine/threonine kinase	Cancer-related genes, Disease related genes, Enzymes, Plasma proteins, Potential drug targets, Predicted intracellular proteins, Predicted membrane proteins	Cell cycle, DNA damage	DNA-binding, Kinase, Serine/threonine-protein kinase, Transferase	Cancer-related genes, Disease mutation, Neurodegeneration, Tumor suppressor	Nucleoplasm, Vesicles
0.150946	CDKN1A	Cyclin dependent kinase inhibitor 1A	Cancer-related genes, Predicted intracellular proteins	Cell cycle	Protein kinase inhibitor	Cancer-related genes	Nucleoplasm
0.149441	HADHA	Hydroxyacyl-CoA dehydrogenase trifunctional multienzyme complex subunit alpha	Disease related genes, Enzymes, Plasma proteins, Potential drug targets, Predicted intracellular proteins	Fatty acid metabolism, Lipid metabolism	Lyase, Multifunctional enzyme, Oxidoreductase, Transferase	Disease mutation	Mitochondria
0.148849	XIAP	X-linked inhibitor of apoptosis	Cancer-related genes, Disease related genes, Enzymes, FDA approved drug targets, Plasma proteins, Predicted intracellular proteins	Apoptosis, Ubl conjugation pathway, Wnt signaling pathway	Protease inhibitor, Thiol protease inhibitor, Transferase	Cancer-related genes, FDA approved drug targets	Nucleoplasm, Cytosol, Plasma membrane
0.148211	GLA	Galactosidase alpha	Disease related genes, Enzymes, Potential drug targets, Predicted intracellular proteins		Glycosidase, Hydrolase	Disease mutation
0.145546	HSPA4	Heat shock protein family A (Hsp70) member 4	Cancer-related genes, Plasma proteins, Predicted intracellular proteins	Stress response		Cancer-related genes	Nucleoplasm, Cytosol
0.145515	GAPDH	Glyceraldehyde-3-phosphate dehydrogenase	Enzymes, FDA approved drug targets, Plasma proteins, Predicted intracellular proteins	Apoptosis, Glycolysis, Translation regulation	Oxidoreductase, Transferase	FDA approved drug targets	Plasma membrane, Cytosol
0.142678	SMARCB1	SWI/SNF related, matrix associated, actin dependent regulator of chromatin, subfamily b, member 1	Cancer-related genes, Disease related genes, Plasma proteins, Predicted intracellular proteins	Cell cycle, Host-virus interaction, Neurogenesis, Transcription, Transcription regulation	Activator, Chromatin regulator, DNA-binding	Cancer-related genes, Disease mutation, Hypotrichosis, Mental retardation, Tumor suppressor	Nucleoplasm
0.142206	MAPK8	Mitogen-activated protein kinase 8	Cancer-related genes, Enzymes, Predicted intracellular proteins, RAS pathway related proteins	Biological rhythms	Kinase, Serine/threonine-protein kinase, Transferase	Cancer-related genes
0.14215	SQSTM1	Sequestosome 1	Disease related genes, Predicted intracellular proteins	Apoptosis, Autophagy, Differentiation, Immunity		Amyotrophic lateral sclerosis, Disease mutation, Neurodegeneration	Vesicles, Cytosol
0.140198	MAPK1	Mitogen-activated protein kinase 1	Cancer-related genes, Enzymes, FDA approved drug targets, Plasma proteins, Predicted intracellular proteins, RAS pathway related proteins	Apoptosis, Cell cycle, Host-virus interaction, Transcription, Transcription regulation	DNA-binding, Kinase, Repressor, Serine/threonine-protein kinase, Transferase	Cancer-related genes, FDA approved drug targets
0.139199	TRAF3	TNF receptor associated factor 3	Cancer-related genes, Disease related genes, Enzymes, Potential drug targets, Predicted intracellular proteins	Apoptosis, Immunity, Ubl conjugation pathway	Transferase	Cancer-related genes, Disease mutation
0.138292	HSP90AA1	Heat shock protein 90 alpha family class A member 1	Cancer-related genes, Plasma proteins, Predicted intracellular proteins	Host-virus interaction, Stress response	Chaperone	Cancer-related genes	Cytosol
0.138028	ACADM	Acyl-CoA dehydrogenase medium chain	Disease related genes, Enzymes, Potential drug targets, Predicted intracellular proteins	Fatty acid metabolism, Lipid metabolism	Oxidoreductase	Disease mutation	Mitochondria
0.133818	FN1	Fibronectin 1	Cancer-related genes, Candidate cardiovascular disease genes, Disease related genes, FDA approved drug targets, Plasma proteins, Predicted intracellular proteins, Predicted secreted proteins	Acute phase, Angiogenesis, Cell adhesion, Cell shape	Heparin-binding	Cancer-related genes, Disease mutation, Dwarfism, FDA approved drug targets
0.133595	CDK4	Cyclin dependent kinase 4	Cancer-related genes, Disease related genes, Enzymes, FDA approved drug targets, Plasma proteins, Predicted intracellular proteins	Cell cycle, Cell division	Kinase, Serine/threonine-protein kinase, Transferase	Cancer-related genes, Disease mutation, FDA approved drug targets	Cytosol, Nucleoplasm
0.132782	MAPK14	Mitogen-activated protein kinase 14	Cancer-related genes, Enzymes, Predicted intracellular proteins	Apoptosis, Stress response, Transcription, Transcription regulation	Kinase, Serine/threonine-protein kinase, Transferase	Cancer-related genes	Nuclear speckles, Cytosol
0.129792	PLAT	Plasminogen activator, tissue type	Cancer-related genes, Candidate cardiovascular disease genes, Disease related genes, Enzymes, FDA approved drug targets, Plasma proteins, Predicted secreted proteins	Plasminogen activation	Hydrolase, Protease, Serine protease	Cancer-related genes, FDA approved drug targets	Actin filaments
0.128658	DNMT1	DNA methyltransferase 1	Disease related genes, Enzymes, FDA approved drug targets, Plasma proteins, Predicted intracellular proteins, Transcription factors	Transcription, Transcription regulation	Activator, Chromatin regulator, DNA-binding, Methyltransferase, Repressor, Transferase	Deafness, Disease mutation, FDA approved drug targets, Neuropathy	Nucleoplasm
0.127071	RELA	RELA proto-oncogene, NF-kB subunit	Cancer-related genes, Disease related genes, Predicted intracellular proteins, RAS pathway related proteins, Transcription factors	Host-virus interaction, Transcription, Transcription regulation	Activator, DNA-binding	Cancer-related genes, Disease mutation	Cytosol
0.126999	EP300	E1A binding protein p300	Cancer-related genes, Disease related genes, Enzymes, Potential drug targets, Predicted intracellular proteins	Biological rhythms, Cell cycle, Host-virus interaction, Transcription, Transcription regulation	Acyltransferase, Transferase	Cancer-related genes, Disease mutation, Mental retardation	Nucleoplasm
0.126722	BCL2L1	BCL2 like 1	Cancer-related genes, Predicted intracellular proteins, Predicted membrane proteins, RAS pathway related proteins, Transporters	Apoptosis, Endocytosis		Cancer-related genes	Mitochondria
0.125774	RANBP2	RAN binding protein 2	Cancer-related genes, Disease related genes, Plasma proteins, Potential drug targets, Predicted intracellular proteins, Transporters	mRNA transport, Protein transport, Translocation, Transport, Ubl conjugation pathway	RNA-binding, Transferase	Cancer-related genes	Nuclear membrane, Vesicles
0.125561	BRCA1	BRCA1, DNA repair associated	Cancer-related genes, Disease related genes, Enzymes, Plasma proteins, Potential drug targets, Predicted intracellular proteins	Cell cycle, DNA damage, DNA recombination, DNA repair, Fatty acid biosynthesis, Fatty acid metabolism, Lipid biosynthesis, Lipid metabolism, Transcription, Transcription regulation, Ubl conjugation pathway	Activator, DNA-binding, Transferase	Cancer-related genes, Disease mutation, Fanconi anemia, Tumor suppressor	Nucleoplasm
0.124885	PSEN1	Presenilin 1	Cancer-related genes, Disease related genes, Enzymes, Potential drug targets, Predicted intracellular proteins, Predicted membrane proteins, Transporters	Apoptosis, Cell adhesion, Notch signaling pathway	Hydrolase, Protease	Alzheimer disease, Amyloidosis, Cancer-related genes, Cardiomyopathy, Disease mutation, Neurodegeneration	Golgi apparatus, Nucleoplasm
0.12382	IRF7	Interferon regulatory factor 7	Disease related genes, Predicted intracellular proteins, Transcription factors	Antiviral defense, Host-virus interaction, Immunity, Innate immunity, Transcription, Transcription regulation	Activator, DNA-binding	Disease mutation	Nucleoplasm, Cytosol
0.12115	VIM	Vimentin	Disease related genes, Plasma proteins, Predicted intracellular proteins	Host-virus interaction		Cataract, Disease mutation	Intermediate filaments
0.120828	TOR1A	Torsin family 1 member A	Disease related genes, Predicted intracellular proteins		Chaperone, Hydrolase	Disease mutation, Dystonia	Nuclear membrane, Vesicles
0.120668	MYC	MYC proto-oncogene, bHLH transcription factor	Cancer-related genes, Disease related genes, Predicted intracellular proteins, Predicted membrane proteins, Transcription factors	Transcription, Transcription regulation	Activator, DNA-binding	Cancer-related genes, Proto-oncogene	Nucleoplasm
0.116205	HIF1A	Hypoxia inducible factor 1 alpha subunit	Cancer-related genes, Plasma proteins, Predicted intracellular proteins, Transcription factors	Transcription, Transcription regulation	Activator, DNA-binding	Cancer-related genes	Nucleoplasm, Plasma membrane
0.115733	LRRK2	Leucine rich repeat kinase 2	Cancer-related genes, Disease related genes, Enzymes, Potential drug targets, Predicted intracellular proteins	Autophagy, Differentiation	GTPase activation, Hydrolase, Kinase, Serine/threonine-protein kinase, Transferase	Cancer-related genes, Disease mutation, Neurodegeneration, Parkinson disease, Parkinsonism	Nucleoplasm, Vesicles
0.113891	SMARCA4	SWI/SNF related, matrix associated, actin dependent regulator of chromatin, subfamily a, member 4	Cancer-related genes, Disease related genes, Plasma proteins, Predicted intracellular proteins	Neurogenesis, Transcription, Transcription regulation	Activator, Chromatin regulator, Helicase, Hydrolase, Repressor, RNA-binding	Cancer-related genes, Disease mutation, Mental retardation	Nucleoplasm
0.113749	PML	Promyelocytic leukemia	Cancer-related genes, Disease related genes, Plasma proteins, Predicted intracellular proteins	Antiviral defense, Apoptosis, Biological rhythms, Host-virus interaction, Immunity, Innate immunity, Transcription, Transcription regulation	Activator, DNA-binding	Cancer-related genes, Proto-oncogene, Tumor suppressor	Nuclear bodies
0.113384	HSPB1	Heat shock protein family B (small) member 1	Cancer-related genes, Disease related genes, Plasma proteins, Predicted intracellular proteins	Host-virus interaction, Stress response	Chaperone	Cancer-related genes, Charcot-Marie-Tooth disease, Disease mutation, Neurodegeneration, Neuropathy	Plasma membrane, Cytosol
0.112137	PTCH1	Patched 1	Cancer-related genes, Disease related genes, Potential drug targets, Predicted intracellular proteins, Predicted membrane proteins, Transporters		Receptor	Cancer-related genes, Disease mutation, Holoprosencephaly, Tumor suppressor	Golgi apparatus
0.111623	RB1	RB transcriptional corepressor 1	Cancer-related genes, Disease related genes, Plasma proteins, Predicted intracellular proteins	Cell cycle, Host-virus interaction, Transcription, Transcription regulation	Chromatin regulator, DNA-binding, Repressor	Cancer-related genes, Disease mutation, Tumor suppressor	Nucleoplasm

## Sheet: ST-13_G3
Aggregated score (normalized)	Gene	Gene description	Protein class	Biological process	Molecular function	Disease involvement	Subcellular Location
1	TBK1	TANK Binding Kinase 1	Disease related genes, Enzymes, Potential drug targets, Predicted intracellular proteins, RAS pathway related proteins	Antiviral defense, Host-virus interaction, Immunity, Innate immunity	Kinase, Serine/threonine-protein kinase, Transferase	Amyotrophic lateral sclerosis, Disease mutation, Glaucoma, Neurodegeneration	Nucleoplasm, Vesicles
0.855967	TNFAIP3	TNF Alpha Induced Protein 3	Cancer-related genes, Disease related genes, Enzymes, Plasma proteins, Potential drug targets, Predicted intracellular proteins	Apoptosis, Inflammatory response, Ubl conjugation pathway	DNA-binding, Hydrolase, Multifunctional enzyme, Protease, Thiol protease, Transferase	Cancer-related genes, Disease mutation	Vesicles
0.695473	RANBP2	RAN Binding Protein 2	Cancer-related genes, Disease related genes, Plasma proteins, Potential drug targets, Predicted intracellular proteins, Transporters	mRNA transport, Protein transport, Translocation, Transport, Ubl conjugation pathway	RNA-binding, Transferase	Cancer-related genes	Nuclear membrane, Vesicles
0.582167	APP	Amyloid Beta Precursor Protein	Disease related genes, FDA approved drug targets, Plasma proteins, Predicted intracellular proteins, Predicted membrane proteins, Transporters	Apoptosis, Cell adhesion, Endocytosis, Notch signaling pathway	Heparin-binding, Protease inhibitor, Serine protease inhibitor	Alzheimer disease, Amyloidosis, Disease mutation, FDA approved drug targets, Neurodegeneration	Golgi apparatus; Vesicles
0.573663	PPARG	Peroxisome Proliferator Activated Receptor Gamma	Cancer-related genes, Disease related genes, FDA approved drug targets, Nuclear receptors, Plasma proteins, Predicted intracellular proteins, Transcription factors	Biological rhythms, Transcription, Transcription regulation	Activator, DNA-binding, Receptor	Cancer-related genes, Diabetes mellitus, Disease mutation, FDA approved drug targets, Obesity	Nucleoplasm, Vesicles
0.560219	GAPDH	Glyceraldehyde-3-Phosphate Dehydrogenase	Enzymes, FDA approved drug targets, Plasma proteins, Predicted intracellular proteins	Apoptosis, Glycolysis, Translation regulation	Oxidoreductase, Transferase	FDA approved drug targets	Plasma membrane, Cytosol, Vesicles
0.465569	NEU1	Neuraminidase 1	Disease related genes, Enzymes, Potential drug targets, Predicted intracellular proteins	Carbohydrate metabolism, Lipid degradation, Lipid metabolism	Glycosidase, Hydrolase	Disease mutation	Vesicles
0.456241	NTRK1	Neurotrophic Receptor Tyrosine Kinase 1	Cancer-related genes, Disease related genes, Enzymes, FDA approved drug targets, Predicted membrane proteins, RAS pathway related proteins	Differentiation, Neurogenesis	Developmental protein, Kinase, Receptor, Transferase, Tyrosine-protein kinase	Cancer-related genes, Disease mutation, FDA approved drug targets, Proto-oncogene	Vesicles, Cytosol
0.438134	MTOR	Mechanistic Target Of Rapamycin Kinase	Cancer-related genes, Disease related genes, Enzymes, FDA approved drug targets, Plasma proteins, Predicted intracellular proteins	Biological rhythms	Kinase, Serine/threonine-protein kinase, Transferase	Cancer-related genes, Disease mutation, Epilepsy, FDA approved drug targets, Mental retardation	Vesicles, Cytosol
0.42716	LYN	LYN Proto-Oncogene, Src Family Tyrosine Kinase	Cancer-related genes, Disease related genes, Enzymes, Potential drug targets, Predicted intracellular proteins	Adaptive immunity, Host-virus interaction, Immunity, Inflammatory response, Innate immunity	Kinase, Transferase, Tyrosine-protein kinase	Cancer-related genes, Proto-oncogene	Golgi apparatus, Plasma membrane
0.421125	CHUK	Component Of Inhibitor Of Nuclear Factor Kappa B Kinase Complex	Disease related genes, Enzymes, Potential drug targets, Predicted intracellular proteins, RAS pathway related proteins		Kinase, Serine/threonine-protein kinase, Transferase		Nucleoplasm, Vesicles, Cytosol
0.417284	TPI1	Triosephosphate Isomerase 1	Cancer-related genes, Disease related genes, Enzymes, Plasma proteins, Potential drug targets, Predicted intracellular proteins	Gluconeogenesis, Glycolysis	Isomerase, Lyase	Cancer-related genes, Disease mutation, Hereditary hemolytic anemia	Nucleoplasm, Vesicles
0.37668	ATM	ATM Serine/Threonine Kinase	Cancer-related genes, Disease related genes, Enzymes, Plasma proteins, Potential drug targets, Predicted intracellular proteins, Predicted membrane proteins	Cell cycle, DNA damage	DNA-binding, Kinase, Serine/threonine-protein kinase, Transferase	Cancer-related genes, Disease mutation, Neurodegeneration, Tumor suppressor	Nucleoplasm, Vesicles
0.372565	RUNX1	RUNX Family Transcription Factor 1	Cancer-related genes, Disease related genes, Plasma proteins, Predicted intracellular proteins, Transcription factors	Transcription, Transcription regulation	Activator, DNA-binding, Repressor	Cancer-related genes, Disease mutation, Proto-oncogene	Nucleoplasm, Vesicles
0.368999	BSG	Basigin (Ok Blood Group)	Blood group antigen proteins, CD markers, Predicted intracellular proteins, Predicted membrane proteins, Transporters		Blood group antigen		Vesicles
0.355281	SLC6A4	Solute Carrier Family 6 Member 4	FDA approved drug targets, Predicted membrane proteins, Transporters	Neurotransmitter transport, Symport, Transport		FDA approved drug targets	Golgi apparatus, Vesicles
0.353361	XPO1	Exportin 1	Cancer-related genes, Plasma proteins, Predicted intracellular proteins, Transporters	Host-virus interaction, mRNA transport, Protein transport, Transport	RNA-binding	Cancer-related genes	Nucleoplasm, Vesicles, Cytosol
0.351166	SCARB1	Scavenger Receptor Class B Member 1	Predicted intracellular proteins, Predicted membrane proteins, Transporters	Host-virus interaction	Host cell receptor for virus entry, Receptor		Vesicles
0.341838	TOR1A	Torsin Family 1 Member A	Disease related genes, Predicted intracellular proteins		Chaperone, Hydrolase	Disease mutation, Dystonia	Nuclear membrane, Vesicles
0.340741	COMT	Catechol-O-Methyltransferase	Disease related genes, Enzymes, FDA approved drug targets, Plasma proteins, Predicted intracellular proteins, Predicted membrane proteins	Catecholamine metabolism, Neurotransmitter degradation	Methyltransferase, Transferase	FDA approved drug targets, Schizophrenia	Vesicles, Endoplasmic reticulum

## Sheet: ST-14_G5a
Aggregated score (normalized)	Gene	Gene description	Protein class	Biological process	Molecular function	Disease involvement	Subcellular Location
1	TNF	Tumor Necrosis Factor	Cancer-related genes, Candidate cardiovascular disease genes, Disease related genes, FDA approved drug targets, Plasma proteins, Predicted intracellular proteins, Predicted secreted proteins		Cytokine	Cancer-related genes, FDA approved drug targets
0.744887	MAPT	Microtubule Associated Protein Tau	Candidate cardiovascular disease genes, Disease related genes, FDA approved drug targets, Plasma proteins, Predicted intracellular proteins			Alzheimer disease, Disease mutation, FDA approved drug targets, Neurodegeneration, Parkinsonism	Plasma membrane
0.649547	APP	Amyloid Beta Precursor Protein	Disease related genes, FDA approved drug targets, Plasma proteins, Predicted intracellular proteins, Predicted membrane proteins, Transporters	Apoptosis, Cell adhesion, Endocytosis, Notch signaling pathway	Heparin-binding, Protease inhibitor, Serine protease inhibitor	Alzheimer disease, Amyloidosis, Disease mutation, FDA approved drug targets, Neurodegeneration	Golgi apparatus, vesicles
0.570315	APOE	Apolipoprotein E	Cancer-related genes, Candidate cardiovascular disease genes, Disease related genes, Plasma proteins, Predicted secreted proteins	Cholesterol metabolism, Lipid metabolism, Lipid transport, Steroid metabolism, Sterol metabolism, Transport	Heparin-binding	Alzheimer disease, Amyloidosis, Cancer-related genes, Disease mutation, Hyperlipidemia, Neurodegeneration	Vesicles
0.534037	TP53	Tumor Protein P53	Cancer-related genes, Disease related genes, Plasma proteins, Potential drug targets, Predicted intracellular proteins, Transcription factors, Transporters	Apoptosis, Biological rhythms, Cell cycle, Host-virus interaction, Necrosis, Transcription, Transcription regulation	Activator, DNA-binding, Repressor	Cancer-related genes, Disease mutation, Li-Fraumeni syndrome, Tumor suppressor	Nucleoplasm
0.530675	IRF3	Interferon Regulatory Factor 3	Disease related genes, Predicted intracellular proteins, Transcription factors	Antiviral defense, Host-virus interaction, Immunity, Innate immunity, Transcription, Transcription regulation	Activator, DNA-binding	Disease mutation	Cytosol
0.530302	PSEN1	Presenilin 1	Cancer-related genes, Disease related genes, Enzymes, Potential drug targets, Predicted intracellular proteins, Predicted membrane proteins, Transporters	Apoptosis, Cell adhesion, Notch signaling pathway	Hydrolase, Protease	Alzheimer disease, Amyloidosis, Cancer-related genes, Cardiomyopathy, Disease mutation, Neurodegeneration	Golgi apparatus, Nucleoplasm
0.519423	SPTAN1	Spectrin Alpha, Non-Erythrocytic 1			Actin capping, Actin-binding, Calmodulin-binding	Disease mutation, Epilepsy, Mental retardation	Vesicles, Microtubules
0.503408	SNCA	Synuclein Alpha	Disease related genes, Plasma proteins, Potential drug targets, Predicted intracellular proteins, Transporters			Alzheimer disease, Disease mutation, Neurodegeneration, Parkinson disease, Parkinsonism
0.485059	UNC93B1	Unc-93 Homolog B1, TLR Signaling Regulator		Adaptive immunity, Antiviral defense, Immunity, Innate immunity			Nucleoplasm
0.484406	SOD1	Superoxide Dismutase 1	Cancer-related genes, Disease related genes, Enzymes, Plasma proteins, Potential drug targets, Predicted intracellular proteins		Antioxidant, Oxidoreductase	Amyotrophic lateral sclerosis, Cancer-related genes, Disease mutation, Neurodegeneration	Nucleoplasm, Plasma membrane
0.441778	TBK1	TANK Binding Kinase 1	Disease related genes, Enzymes, Potential drug targets, Predicted intracellular proteins, RAS pathway related proteins	Antiviral defense, Host-virus interaction, Immunity, Innate immunity	Kinase, Serine/threonine-protein kinase, Transferase	Amyotrophic lateral sclerosis, Disease mutation, Glaucoma, Neurodegeneration	Nucleoplasm, vesicles
0.424596	TGFB1	Transforming Growth Factor Beta 1	Cancer-related genes, Candidate cardiovascular disease genes, Disease related genes, Plasma proteins, Predicted intracellular proteins, Predicted secreted proteins		Growth factor, Mitogen	Cancer-related genes, Disease mutation	Golgi apparatus, Cytosol
0.420768	ACADM	Acyl-CoA Dehydrogenase Medium Chain	Disease related genes, Enzymes, Potential drug targets, Predicted intracellular proteins	Fatty acid metabolism, Lipid metabolism	Oxidoreductase	Disease mutation	Mitochondria
0.418947	TSC2	TSC Complex Subunit 2	Cancer-related genes, Disease related genes, Plasma proteins, Predicted intracellular proteins, Predicted membrane proteins	Host-virus interaction	GTPase activation	Cancer-related genes, Disease mutation, Epilepsy, Tumor suppressor	Cytosol
0.402325	SLC25A13	Solute Carrier Family 25 Member 13		Transport		Disease mutation, Intrahepatic cholestasis	Mitochondria
0.400131	NOS2	Nitric Oxide Synthase 2	Cancer-related genes, Enzymes, FDA approved drug targets, Plasma proteins, Predicted intracellular proteins		Calmodulin-binding, Oxidoreductase	Cancer-related genes, FDA approved drug targets
0.381361	TRAF3	TNF Receptor Associated Factor 3	Cancer-related genes, Disease related genes, Enzymes, Potential drug targets, Predicted intracellular proteins	Apoptosis, Immunity, Ubl conjugation pathway	Transferase	Cancer-related genes, Disease mutation
0.380614	WWOX	WW Domain Containing Oxidoreductase		Apoptosis, Wnt signaling pathway	Oxidoreductase	Disease mutation, Epilepsy, Neurodegeneration, Tumor suppressor	Golgi apparatus, Cytosol
0.365674	RANBP2	RAN Binding Protein 2	Cancer-related genes, Disease related genes, Plasma proteins, Potential drug targets, Predicted intracellular proteins, Transporters	mRNA transport, Protein transport, Translocation, Transport, Ubl conjugation pathway	RNA-binding, Transferase	Cancer-related genes	Nuclear membrane, Vesicles

## Sheet: ST-15_G5b
Aggregated score (normalized)	Gene	Gene description	Protein class	Biological process	Molecular function	Disease involvement	Subcellular Location
1	NTRK1	Neurotrophic Receptor Tyrosine Kinase 1	Differentiation, Neurogenesis	Developmental protein, Kinase, Receptor, Transferase, Tyrosine-protein kinase	Cancer-related genes, Disease mutation, FDA approved drug targets, Proto-oncogene	Evidence at protein level	Vesicles, Cytosol
0.460741	APOE	Apolipoprotein E	Cancer-related genes, Candidate cardiovascular disease genes, Disease related genes, Plasma proteins, Predicted secreted proteins	Cholesterol metabolism, Lipid metabolism, Lipid transport, Steroid metabolism, Sterol metabolism, Transport	Heparin-binding	Alzheimer disease, Amyloidosis, Cancer-related genes, Disease mutation, Hyperlipidemia, Neurodegeneration	Vesicles
0.457968	MTOR	Mechanistic Target Of Rapamycin Kinase	Cancer-related genes, Disease related genes, Enzymes, FDA approved drug targets, Plasma proteins, Predicted intracellular proteins	Biological rhythms	Kinase, Serine/threonine-protein kinase, Transferase	Cancer-related genes, Disease mutation, Epilepsy, FDA approved drug targets, Mental retardation	Vesicles, Cytosol
0.378284	COMT	Catechol-O-Methyltransferase	Disease related genes, Enzymes, FDA approved drug targets, Plasma proteins, Predicted intracellular proteins, Predicted membrane proteins	Catecholamine metabolism, Neurotransmitter degradation	Methyltransferase, Transferase	FDA approved drug targets, Schizophrenia	Vesicles
0.369819	APP	Amyloid Beta Precursor Protein	Disease related genes, FDA approved drug targets, Plasma proteins, Predicted intracellular proteins, Predicted membrane proteins, Transporters	Apoptosis, Cell adhesion, Endocytosis, Notch signaling pathway	Heparin-binding, Protease inhibitor, Serine protease inhibitor	Alzheimer disease, Amyloidosis, Disease mutation, FDA approved drug targets, Neurodegeneration	Golgi apparatus, vesicles
0.319615	SLC6A4	Solute Carrier Family 6 Member 4		Neurotransmitter transport, Symport, Transport		FDA approved drug targets	Golgi apparatus, Vesicles
0.299037	PPARG	Peroxisome Proliferator Activated Receptor Gamma	Cancer-related genes, Disease related genes, FDA approved drug targets, Nuclear receptors, Plasma proteins, Predicted intracellular proteins, Transcription factors	Biological rhythms, Transcription, Transcription regulation	Activator, DNA-binding, Receptor	Cancer-related genes, Diabetes mellitus, Disease mutation, FDA approved drug targets, Obesity	Nucleoplasm, vesicles
0.288675	LRRK2	Leucine Rich Repeat Kinase 2	Cancer-related genes, Disease related genes, Enzymes, Potential drug targets, Predicted intracellular proteins	Autophagy, Differentiation	GTPase activation, Hydrolase, Kinase, Serine/threonine-protein kinase, Transferase	Cancer-related genes, Disease mutation, Neurodegeneration, Parkinson disease, Parkinsonism	Nucleoplasm, Vesicles
0.2662	TNFAIP3	TNF Alpha Induced Protein 3	Cancer-related genes, Disease related genes, Enzymes, Plasma proteins, Potential drug targets, Predicted intracellular proteins	Apoptosis, Inflammatory response, Ubl conjugation pathway	DNA-binding, Hydrolase, Multifunctional enzyme, Protease, Thiol protease, Transferase	Cancer-related genes, Disease mutation	Vesicles
0.260946	SQSTM1	Sequestosome 1	Disease related genes, Predicted intracellular proteins	Apoptosis, Autophagy, Differentiation, Immunity		Amyotrophic lateral sclerosis, Disease mutation, Neurodegeneration	Vesicles, Cytosol
0.242703	GAPDH	Glyceraldehyde-3-Phosphate Dehydrogenase	Enzymes, FDA approved drug targets, Plasma proteins, Predicted intracellular proteins	Apoptosis, Glycolysis, Translation regulation	Oxidoreductase, Transferase	FDA approved drug targets	Plasma membrane, Cytosol
0.214682	DNM1L	Dynamin 1 Like		Biological rhythms, Endocytosis, Necrosis	Hydrolase	Disease mutation	Cytosol, Vesicles
0.193812	TOR1A	Torsin Family 1 Member A	Disease related genes, Predicted intracellular proteins		Chaperone, Hydrolase	Disease mutation, Dystonia	Nuclear membrane, Vesicles
0.150175	CAVIN1	Caveolae Associated Protein 1		Transcription, Transcription regulation, Transcription termination	RNA-binding, rRNA-binding	Congenital generalized lipodystrophy, Diabetes mellitus	Plasma membrane, Vesicles
0.140543	LDHA	Lactate Dehydrogenase A			Oxidoreductase	Cancer-related genes, Disease mutation, FDA approved drug targets, Glycogen storage disease	Cytosol, Vesicles
0.130619	NKX2-1	NK2 Homeobox 1		Biological rhythms, Transcription, Transcription regulation	Activator, DNA-binding, Repressor	Cancer-related genes, Congenital hypothyroidism, Disease mutation	Golgi apparatus, Vesicles
0.120111	CDKN1B	Cyclin Dependent Kinase Inhibitor 1B	Cancer-related genes, Disease related genes, Predicted intracellular proteins	Cell cycle	Protein kinase inhibitor	Cancer-related genes, Tumor suppressor	Nucleoplasm, vesicles
0.115149	PLOD1	Procollagen-Lysine,2-Oxoglutarate 5-Dioxygenase 1			Dioxygenase, Oxidoreductase	Disease mutation, Ehlers-Danlos syndrome	Vesicles, Nucleoplasm
0.111938	HSPA1A	Heat Shock Protein Family A (Hsp70) Member 1A		Host-virus interaction, Stress response	Chaperone, Host cell receptor for virus entry, Receptor		Nucleoplasm, Vesicles, Cytosol
0.103182	TBK1	TANK Binding Kinase 1	Disease related genes, Enzymes, Potential drug targets, Predicted intracellular proteins, RAS pathway related proteins	Antiviral defense, Host-virus interaction, Immunity, Innate immunity	Kinase, Serine/threonine-protein kinase, Transferase	Amyotrophic lateral sclerosis, Disease mutation, Glaucoma, Neurodegeneration	Nucleoplasm, vesicles
