# Supplementary material for: Designing a Network Proximity-Based Drug Repurposing Strategy for COVID-19
Source: Front Cell Dev Biol. 2020 Oct 6;8:545089. doi: 10.3389/fcell.2020.545089 (PMC7573309; doi:10.3389/fcell.2020.545089)
Supplement: Supplementary Table 1 — List of the 500 COVID-19 associated host genes derived from the BioGRID dataset (BIOGRID-CORONAVIRUS-3.5.186.tab3.zip). [file Data_Sheet_2.zip › Tables S5-S10.XLSX]

## Sheet: ST-5_Group 1
Tissues:	Lung, Tongue, Olfactory Region, Tonsils
Phenotype Query:	“fever” OR “cough” OR “pneumonia” OR “dyspnea” OR “pain” OR “hemoptysis “ OR “sore throat” OR “chills” OR "inflammation"
Symbol	Description	Matched Phenotypes	Matched Phenotypes Scount	-LOG10(P)	Score
TNFRSF1A	TNF Receptor Superfamily Member 1A	fever, cough, pneumonia, dyspnea, pain, hemoptysis , sore throat, chills, inflammation	9	3.42415	221.91
TP53	Tumor Protein P53	fever, cough, pneumonia, dyspnea, pain, "hemoptysis ", "sore throat", chills, inflammation	9	3.22003	199.79
TGFB1	Transforming Growth Factor Beta 1	fever, cough, pneumonia, dyspnea, pain, "hemoptysis ", "sore throat", chills, inflammation	9	3.1937	199.63
STAT3	Signal Transducer And Activator Of Transcription 3	fever, cough, pneumonia, dyspnea, pain, "hemoptysis ", "sore throat", chills, inflammation	9	3.02621	170.32
ICAM1	Intercellular Adhesion Molecule 1	fever, cough, pneumonia, dyspnea, pain, "hemoptysis ", "sore throat", chills, inflammation	9	2.93278	160.9
EGFR	Epidermal Growth Factor Receptor	fever, cough, pneumonia, dyspnea, pain, "hemoptysis ", "sore throat", chills, inflammation	9	2.88008	155.93
STAT1	Signal Transducer And Activator Of Transcription 1	fever, cough, pneumonia, dyspnea, pain, "hemoptysis ", "sore throat", chills, inflammation	9	2.74291	140.03
FAS	Fas Cell Surface Death Receptor	fever, cough, pneumonia, dyspnea, pain, "hemoptysis ", "sore throat", chills, inflammation	9	2.72518	137.17
CTNNB1	Catenin Beta 1	fever, cough, pneumonia, dyspnea, pain, "hemoptysis ", "sore throat", chills, inflammation	9	2.57289	117.34
PTEN	Phosphatase And Tensin Homolog	fever, cough, pneumonia, dyspnea, pain, "hemoptysis ", "sore throat", inflammation	8	2.53205	108.56
ERBB2	Erb-B2 Receptor Tyrosine Kinase 2	fever, cough, pneumonia, dyspnea, pain, "hemoptysis ", "sore throat", chills, inflammation	9	2.4651	108.23
KRAS	KRAS Proto-Oncogene, GTPase	fever, cough, pneumonia, dyspnea, pain, "hemoptysis ", "sore throat", inflammation	8	2.50507	106.09
IFIH1	Interferon Induced With Helicase C Domain 1	fever, cough, pneumonia, dyspnea, pain, "hemoptysis ", "sore throat", chills, inflammation	9	2.42415	105.97
SMAD3	SMAD Family Member 3	fever, cough, pneumonia, dyspnea, pain, "hemoptysis ", "sore throat", inflammation	8	2.48463	103.97
NOS2	Nitric Oxide Synthase 2	fever, cough, pneumonia, dyspnea, pain, "hemoptysis ", "sore throat", chills, inflammation	9	2.40296	103.52
SMAD4	SMAD Family Member 4	fever, cough, pneumonia, dyspnea, pain, "hemoptysis ", "sore throat", inflammation	8	2.41982	98.52
HRAS	HRas Proto-Oncogene, GTPase	fever, cough, pneumonia, dyspnea, pain, "hemoptysis ", "sore throat", inflammation	8	2.38275	96.85
SOD1	Superoxide Dismutase 1	fever, cough, pneumonia, dyspnea, pain, "hemoptysis ", "sore throat", chills, inflammation	9	2.26881	92.88
VCAM1	Vascular Cell Adhesion Molecule 1	fever, cough, pneumonia, dyspnea, pain, "hemoptysis ", "sore throat", chills, inflammation	9	2.26278	92.42
CASP3	Caspase 3	fever, cough, pneumonia, dyspnea, pain, "hemoptysis ", "sore throat", chills, inflammation	9	2.25683	92.22
HMGB1	High Mobility Group Box 1	fever, cough, pneumonia, dyspnea, pain, "hemoptysis ", "sore throat", chills, inflammation	9	2.24806	91.3
AKT1	AKT Serine/Threonine Kinase 1	fever, cough, pneumonia, dyspnea, pain, "hemoptysis ", "sore throat", inflammation	8	2.30688	90.9
CCND1	Cyclin D1	fever, cough, pneumonia, dyspnea, pain, "hemoptysis ", "sore throat", inflammation	8	2.28427	89.12
CALR	Calreticulin	fever, cough, pneumonia, dyspnea, pain, "hemoptysis ", "sore throat", chills, inflammation	9	2.21196	87.51
HSPD1	Heat Shock Protein Family D (Hsp60) Member 1	fever, cough, pneumonia, dyspnea, pain, "hemoptysis ", chills, inflammation	8	2.21732	83.32
CDKN2A	Cyclin Dependent Kinase Inhibitor 2A	fever, cough, pneumonia, dyspnea, pain, "hemoptysis ", "sore throat", chills, inflammation	9	2.17129	83.2
CDK4	Cyclin Dependent Kinase 4	fever, cough, pneumonia, dyspnea, pain, "hemoptysis ", "sore throat", chills, inflammation	9	2.10608	79
MAPK8	Mitogen-Activated Protein Kinase 8	fever, cough, pneumonia, dyspnea, pain, "hemoptysis ", "sore throat", chills, inflammation	9	2.09373	78.33
ANXA5	Annexin A5	fever, cough, pneumonia, dyspnea, pain, "hemoptysis ", "sore throat", chills, inflammation	9	2.09171	78.14
NFKB1	Nuclear Factor Kappa B Subunit 1	fever, cough, pneumonia, dyspnea, pain, "hemoptysis ", "sore throat", chills, inflammation	9	2.07196	77.1
APC	APC Regulator Of WNT Signaling Pathway	fever, cough, pneumonia, dyspnea, pain, "hemoptysis ", "sore throat", inflammation	8	2.13411	76.13
NRAS	NRAS Proto-Oncogene, GTPase	fever, cough, pneumonia, dyspnea, pain, "hemoptysis ", "sore throat", inflammation	8	2.09781	73.97
MTOR	Mechanistic Target Of Rapamycin Kinase	fever, cough, pneumonia, dyspnea, pain, "hemoptysis ", "sore throat", chills, inflammation	9	2.01085	73.88
XIAP	X-Linked Inhibitor Of Apoptosis	fever, cough, pneumonia, dyspnea, pain, "hemoptysis ", "sore throat", chills, inflammation	9	2.00419	73.5
SRC	SRC Proto-Oncogene, Non-Receptor Tyrosine Kinase	fever, cough, pneumonia, dyspnea, pain, "hemoptysis ", "sore throat", chills, inflammation	9	1.9864	72.79
NOTCH1	Notch Receptor 1	fever, cough, pneumonia, dyspnea, pain, "hemoptysis ", "sore throat", inflammation	8	2.06812	72.63
JUN	Jun Proto-Oncogene, AP-1 Transcription Factor Subunit	fever, cough, pneumonia, dyspnea, pain, "hemoptysis ", "sore throat", inflammation	8	2.04757	71.46
DDX58	DExD/H-Box Helicase 58	fever, cough, pneumonia, pain, "hemoptysis ", "sore throat", chills, inflammation	8	2.02795	70.65
IRF3	Interferon Regulatory Factor 3	fever, cough, pneumonia, dyspnea, pain, "sore throat", chills, inflammation	8	2.02275	70.47
HSPA4	Heat Shock Protein Family A (Hsp70) Member 4	fever, cough, pneumonia, dyspnea, pain, "hemoptysis ", "sore throat", chills, inflammation	9	1.93842	69.88
MAPK1	Mitogen-Activated Protein Kinase 1	fever, cough, pneumonia, dyspnea, pain, "hemoptysis ", "sore throat", inflammation	8	2.00254	69.26
FN1	Fibronectin 1	fever, cough, pneumonia, dyspnea, pain, "hemoptysis ", chills, inflammation	8	1.98324	68.5
FGFR1	Fibroblast Growth Factor Receptor 1	fever, cough, pneumonia, dyspnea, pain, "hemoptysis ", "sore throat", inflammation	8	1.97083	67.81
PRKN	Parkin RBR E3 Ubiquitin Protein Ligase	fever, cough, pneumonia, dyspnea, pain, "hemoptysis ", chills, inflammation	8	1.96325	67.35
BCL2L1	BCL2 Like 1	fever, cough, pneumonia, dyspnea, pain, "hemoptysis ", "sore throat", chills, inflammation	9	1.9004	66.99
HSP90AA1	Heat Shock Protein 90 Alpha Family Class A Member 1	fever, cough, pneumonia, dyspnea, pain, "hemoptysis ", "sore throat", chills, inflammation	9	1.87637	65.79
TBK1	TANK Binding Kinase 1	fever, cough, pneumonia, dyspnea, pain, "sore throat", chills, inflammation	8	1.92309	64.95
CAV1	Caveolin 1	fever, cough, pneumonia, dyspnea, pain, "hemoptysis ", inflammation	7	1.98167	63.93
PML	Promyelocytic Leukemia	fever, cough, pneumonia, dyspnea, pain, "hemoptysis ", "sore throat", chills, inflammation	9	1.84896	63.65
TSC2	TSC Complex Subunit 2	fever, cough, pneumonia, dyspnea, pain, "hemoptysis ", inflammation	7	1.9739	63.5
GAPDH	Glyceraldehyde-3-Phosphate Dehydrogenase	fever, cough, pneumonia, dyspnea, pain, "sore throat", chills, inflammation	8	1.89395	62.88
COMT	Catechol-O-Methyltransferase	fever, cough, pneumonia, dyspnea, pain, "sore throat", chills, inflammation	8	1.88885	62.79
TRAF3	TNF Receptor Associated Factor 3	fever, cough, pneumonia, dyspnea, pain, "hemoptysis ", "sore throat", chills, inflammation	9	1.82209	62.06
NEU1	Neuraminidase 1	fever, cough, pneumonia, dyspnea, pain, "hemoptysis ", "sore throat", chills, inflammation	9	1.821	61.92
PLAT	Plasminogen Activator, Tissue Type	fever, cough, pneumonia, dyspnea, pain, "hemoptysis ", "sore throat", chills, inflammation	9	1.81992	61.83
CDKN1A	Cyclin Dependent Kinase Inhibitor 1A	fever, cough, pneumonia, dyspnea, pain, "hemoptysis ", "sore throat", inflammation	8	1.86905	61.36
RB1	RB Transcriptional Corepressor 1	fever, cough, pneumonia, dyspnea, pain, "hemoptysis ", "sore throat", inflammation	8	1.85244	60.12
APP	Amyloid Beta Precursor Protein	fever, pneumonia, dyspnea, pain, "hemoptysis ", "sore throat", chills, inflammation	8	1.84436	59.74
MAPK14	Mitogen-Activated Protein Kinase 14	fever, cough, pneumonia, dyspnea, pain, "hemoptysis ", "sore throat", inflammation	8	1.83756	59.39
FBN1	Fibrillin 1	fever, cough, dyspnea, pain, "hemoptysis ", inflammation	6	1.97236	58.74
ATM	ATM Serine/Threonine Kinase	fever, cough, pneumonia, dyspnea, pain, "hemoptysis ", "sore throat", inflammation	8	1.80925	57.31
CDKN1B	Cyclin Dependent Kinase Inhibitor 1B	fever, cough, pneumonia, dyspnea, pain, "hemoptysis ", "sore throat", inflammation	8	1.80401	57.08
MAPT	Microtubule Associated Protein Tau	fever, cough, pneumonia, dyspnea, pain, "hemoptysis ", "sore throat", inflammation	8	1.79372	56.31
GSTP1	Glutathione S-Transferase Pi 1	fever, cough, pneumonia, dyspnea, pain, "hemoptysis ", "sore throat", inflammation	8	1.76805	54.76
HSPB1	Heat Shock Protein Family B (Small) Member 1	fever, cough, pneumonia, dyspnea, pain, "hemoptysis ", "sore throat", chills, inflammation	9	1.69905	53.63
HIF1A	Hypoxia Inducible Factor 1 Subunit Alpha	fever, cough, pneumonia, dyspnea, pain, "hemoptysis ", "sore throat", chills, inflammation	9	1.68695	53.03
LGALS3	Galectin 3	fever, cough, pneumonia, dyspnea, pain, "hemoptysis ", "sore throat", chills, inflammation	9	1.66372	51.84
VCP	Valosin Containing Protein	fever, cough, pneumonia, dyspnea, pain, "hemoptysis ", "sore throat", inflammation	8	1.70648	51.15
NFKBIA	NFKB Inhibitor Alpha	fever, cough, pneumonia, dyspnea, pain, "hemoptysis ", "sore throat", inflammation	8	1.70399	50.91
SDHB	Succinate Dehydrogenase Complex Iron Sulfur Subunit B	fever, cough, dyspnea, pain, "sore throat", chills, inflammation	7	1.75669	50.64
TFRC	Transferrin Receptor	fever, cough, pneumonia, dyspnea, pain, "sore throat", chills, inflammation	8	1.69742	50.54
MCL1	MCL1 Apoptosis Regulator, BCL2 Family Member	fever, cough, pneumonia, dyspnea, pain, "hemoptysis ", "sore throat", chills, inflammation	9	1.64239	50.27
NR3C1	Nuclear Receptor Subfamily 3 Group C Member 1	fever, cough, pneumonia, dyspnea, pain, "hemoptysis ", "sore throat", inflammation	8	1.68537	49.98
IL17RA	Interleukin 17 Receptor A	fever, cough, pneumonia, pain, "hemoptysis ", chills, inflammation	7	1.74745	49.94
RAC1	Rac Family Small GTPase 1	fever, cough, pneumonia, dyspnea, pain, "hemoptysis ", "sore throat", inflammation	8	1.6698	49.27
PRKAR1A	Protein Kinase CAMP-Dependent Type I Regulatory Subunit Alpha	fever, cough, pneumonia, dyspnea, pain, "hemoptysis ", inflammation	7	1.73306	49.1
PSEN1	Presenilin 1	fever, cough, pneumonia, dyspnea, pain, "sore throat", inflammation	7	1.72954	49
VHL	Von Hippel-Lindau Tumor Suppressor	fever, cough, pneumonia, dyspnea, pain, "hemoptysis ", chills, inflammation	8	1.65997	48.7
FURIN	Furin, Paired Basic Amino Acid Cleaving Enzyme	fever, cough, pneumonia, dyspnea, pain, "sore throat", chills, inflammation	8	1.65699	48.52
RELA	RELA Proto-Oncogene, NF-KB Subunit	fever, cough, pneumonia, dyspnea, pain, "hemoptysis ", inflammation	7	1.71318	48.26
EIF2AK2	Eukaryotic Translation Initiation Factor 2 Alpha Kinase 2	fever, cough, pneumonia, dyspnea, pain, "hemoptysis ", "sore throat", chills, inflammation	9	1.60198	47.5
DNMT1	DNA Methyltransferase 1	fever, cough, pneumonia, dyspnea, pain, "hemoptysis ", "sore throat", chills, inflammation	9	1.59937	47.15
SMAD2	SMAD Family Member 2	fever, cough, pneumonia, dyspnea, pain, "hemoptysis ", "sore throat", inflammation	8	1.63953	47.09
LMNA	Lamin A/C	fever, cough, pneumonia, dyspnea, pain, inflammation	6	1.76139	47.04
NPM1	Nucleophosmin 1	fever, cough, pneumonia, dyspnea, pain, "hemoptysis ", inflammation	7	1.69015	46.87
CHEK2	Checkpoint Kinase 2	fever, cough, pneumonia, dyspnea, pain, "hemoptysis ", "sore throat", inflammation	8	1.62274	46.3
TXN	Thioredoxin	fever, cough, pneumonia, dyspnea, pain, "hemoptysis ", "sore throat", chills, inflammation	9	1.57905	45.84
CHUK	Component Of Inhibitor Of Nuclear Factor Kappa B Kinase Complex	fever, cough, pneumonia, dyspnea, pain, "hemoptysis ", "sore throat", chills, inflammation	9	1.54966	44.26
PARP1	Poly(ADP-Ribose) Polymerase 1	fever, cough, pneumonia, dyspnea, pain, "hemoptysis ", "sore throat", inflammation	8	1.58973	43.95
RHOA	Ras Homolog Family Member A	fever, cough, pneumonia, dyspnea, pain, "hemoptysis ", "sore throat", chills, inflammation	9	1.5439	43.85
FLNA	Filamin A	fever, cough, pneumonia, dyspnea, pain, "hemoptysis ", chills, inflammation	8	1.58846	43.85
VIM	Vimentin	fever, cough, pneumonia, dyspnea, pain, "hemoptysis ", "sore throat", chills, inflammation	9	1.53653	43.55
TNFAIP3	TNF Alpha Induced Protein 3	fever, pneumonia, pain, "hemoptysis ", inflammation	5	1.77093	43.53
TRAF6	TNF Receptor Associated Factor 6	fever, cough, pneumonia, dyspnea, pain, "hemoptysis ", chills, inflammation	8	1.58404	43.41
HADHA	Hydroxyacyl-CoA Dehydrogenase Trifunctional Multienzyme Complex Subunit Alpha	fever, cough, pneumonia, dyspnea, pain, "hemoptysis ", "sore throat", chills, inflammation	9	1.51459	41.99
MDM2	MDM2 Proto-Oncogene	fever, cough, pneumonia, dyspnea, pain, "hemoptysis ", "sore throat", inflammation	8	1.53822	41.14
VDAC1	Voltage Dependent Anion Channel 1	fever, cough, pneumonia, dyspnea, pain, "hemoptysis ", "sore throat", chills, inflammation	9	1.49371	40.66
ANXA1	Annexin A1	fever, cough, pneumonia, dyspnea, pain, "hemoptysis ", "sore throat", inflammation	8	1.52652	40.62
ABL1	ABL Proto-Oncogene 1, Non-Receptor Tyrosine Kinase	fever, cough, pneumonia, dyspnea, pain, "sore throat", inflammation	7	1.56742	39.68
ISG15	ISG15 Ubiquitin Like Modifier	fever, cough, pneumonia, dyspnea, pain, "sore throat", chills, inflammation	8	1.51406	39.58
BRCA1	BRCA1 DNA Repair Associated	fever, cough, pneumonia, dyspnea, pain, "hemoptysis ", inflammation	7	1.56381	39.53
CANX	Calnexin	fever, cough, pneumonia, pain, "hemoptysis ", "sore throat", chills, inflammation	8	1.51246	39.46
EP300	E1A Binding Protein P300	fever, cough, pneumonia, dyspnea, pain, "hemoptysis ", chills, inflammation	8	1.51192	39.46
PYCARD	PYD And CARD Domain Containing	fever, cough, pneumonia, pain, "hemoptysis ", chills, inflammation	7	1.55024	39.04
SDHA	Succinate Dehydrogenase Complex Flavoprotein Subunit A	fever, cough, pneumonia, dyspnea, pain, chills, inflammation	7	1.52051	37.6
IKBKG	Inhibitor Of Nuclear Factor Kappa B Kinase Regulatory Subunit Gamma	fever, cough, pneumonia, dyspnea, pain, inflammation	6	1.58341	37.59
COX5A	Cytochrome C Oxidase Subunit 5A	fever, cough, pneumonia, dyspnea, pain, "hemoptysis ", "sore throat", inflammation	8	1.47135	37.25
ENO1	Enolase 1	fever, cough, pneumonia, dyspnea, pain, "hemoptysis ", inflammation	7	1.51673	37.15
RANBP2	RAN Binding Protein 2	fever, cough, pneumonia, pain, "sore throat", chills, inflammation	7	1.50455	36.5
TMPO	Thymopoietin	fever, cough, pneumonia, dyspnea, pain, chills, inflammation	7	1.50194	36.4
FUS	FUS RNA Binding Protein	fever, pneumonia, dyspnea, pain, "hemoptysis ", "sore throat", inflammation	7	1.49678	36.11
RAB7A	RAB7A, Member RAS Oncogene Family	fever, cough, pneumonia, dyspnea, pain, chills, inflammation	7	1.49626	36.05
BSG	Basigin (Ok Blood Group)	fever, cough, pneumonia, dyspnea, pain, "hemoptysis ", "sore throat", chills, inflammation	9	1.40545	35.92
HSPA5	Heat Shock Protein Family A (Hsp70) Member 5	fever, cough, pneumonia, dyspnea, pain, "hemoptysis ", chills, inflammation	8	1.44642	35.82
BCOR	BCL6 Corepressor	fever, cough, pneumonia, dyspnea, pain, "hemoptysis ", inflammation	7	1.48713	35.55
CDK2	Cyclin Dependent Kinase 2	fever, cough, pneumonia, dyspnea, pain, "hemoptysis ", "sore throat", inflammation	8	1.43381	35.24
NUMA1	Nuclear Mitotic Apparatus Protein 1	fever, cough, pneumonia, dyspnea, pain, "hemoptysis ", inflammation	7	1.4772	35.08
DCTN1	Dynactin Subunit 1	cough, pneumonia, dyspnea, pain, "hemoptysis ", "sore throat", inflammation	7	1.47476	35
CDK6	Cyclin Dependent Kinase 6	fever, cough, pneumonia, dyspnea, pain, "hemoptysis ", "sore throat", inflammation	8	1.42632	34.87
GLA	Galactosidase Alpha	fever, cough, dyspnea, pain, inflammation	5	1.59292	34.85
TKT	Transketolase	fever, cough, pneumonia, dyspnea, pain, "hemoptysis ", "sore throat", chills, inflammation	9	1.38672	34.84
PCNA	Proliferating Cell Nuclear Antigen	fever, cough, pneumonia, dyspnea, pain, "hemoptysis ", "sore throat", inflammation	8	1.42328	34.67
APEX1	Apurinic/Apyrimidinic Endodeoxyribonuclease 1	fever, cough, pneumonia, dyspnea, pain, "hemoptysis ", "sore throat", inflammation	8	1.4194	34.45
SMARCB1	SWI/SNF Related, Matrix Associated, Actin Dependent Regulator Of Chromatin, Subfamily B, Member 1	fever, cough, pneumonia, dyspnea, pain, "sore throat", inflammation	7	1.46036	34.32
TOR1A	Torsin Family 1 Member A	fever, cough, pneumonia, dyspnea, pain, chills, inflammation	7	1.45942	34.29
TARDBP	TAR DNA Binding Protein	fever, cough, pneumonia, dyspnea, pain, "sore throat", inflammation	7	1.45613	34.11
TPT1	Tumor Protein, Translationally-Controlled 1	fever, cough, pneumonia, dyspnea, pain, "sore throat", chills, inflammation	8	1.39517	33.29
BAP1	BRCA1 Associated Protein 1	fever, cough, pneumonia, dyspnea, pain, "hemoptysis ", chills, inflammation	8	1.38912	32.99
CD81	CD81 Molecule	fever, pneumonia, dyspnea, pain, chills, inflammation	6	1.48914	32.98
SQSTM1	Sequestosome 1	fever, cough, pneumonia, dyspnea, pain, inflammation	6	1.48513	32.83
MAVS	Mitochondrial Antiviral Signaling Protein	fever, cough, pneumonia, pain, "sore throat", chills, inflammation	7	1.41089	31.96
STAT2	Signal Transducer And Activator Of Transcription 2	fever, cough, pneumonia, pain, "hemoptysis ", "sore throat", chills, inflammation	8	1.36953	31.95
CCNB1	Cyclin B1	fever, cough, pneumonia, dyspnea, pain, "hemoptysis ", "sore throat", inflammation	8	1.36307	31.63
ABCC1	ATP Binding Cassette Subfamily C Member 1	fever, cough, pneumonia, dyspnea, pain, "hemoptysis ", inflammation	7	1.40337	31.57
XPO1	Exportin 1	fever, cough, pneumonia, dyspnea, pain, "sore throat", chills, inflammation	8	1.35485	31.27
XRCC6	X-Ray Repair Cross Complementing 6	fever, cough, pneumonia, dyspnea, pain, "hemoptysis ", "sore throat", inflammation	8	1.35374	31.06
SP1	Sp1 Transcription Factor	fever, cough, pneumonia, dyspnea, pain, "hemoptysis ", inflammation	7	1.39032	30.9
ACADM	Acyl-CoA Dehydrogenase Medium Chain	fever, cough, pneumonia, dyspnea, pain, "hemoptysis ", inflammation	7	1.38792	30.8
HADHB	Hydroxyacyl-CoA Dehydrogenase Trifunctional Multienzyme Complex Subunit Beta	fever, cough, pneumonia, dyspnea, pain, "hemoptysis ", "sore throat", chills, inflammation	9	1.31322	30.8
TOP1	DNA Topoisomerase I	fever, cough, pneumonia, dyspnea, pain, "hemoptysis ", chills, inflammation	8	1.34714	30.77
TPI1	Triosephosphate Isomerase 1	fever, cough, pneumonia, dyspnea, pain, "sore throat", chills, inflammation	8	1.34605	30.74
TRIM21	Tripartite Motif Containing 21	fever, cough, pneumonia, dyspnea, pain, "hemoptysis ", inflammation	7	1.38315	30.59
LRRK2	Leucine Rich Repeat Kinase 2	fever, cough, pneumonia, dyspnea, pain, "sore throat", chills, inflammation	8	1.34208	30.55
HDAC2	Histone Deacetylase 2	fever, cough, pneumonia, dyspnea, pain, "hemoptysis ", "sore throat", inflammation	8	1.33601	30.16
CDC42	Cell Division Cycle 42	fever, cough, pneumonia, dyspnea, pain, "hemoptysis ", "sore throat", inflammation	8	1.33283	29.98
IVNS1ABP	Influenza Virus NS1A Binding Protein	fever, cough, pneumonia, pain, "sore throat", chills, inflammation	7	1.36915	29.88
BIRC2	Baculoviral IAP Repeat Containing 2	fever, cough, pneumonia, dyspnea, pain, "hemoptysis ", "sore throat", chills, inflammation	9	1.29285	29.85
LYN	LYN Proto-Oncogene, Src Family Tyrosine Kinase	fever, cough, pneumonia, dyspnea, pain, chills, inflammation	7	1.368	29.78
XRCC5	X-Ray Repair Cross Complementing 5	fever, cough, pneumonia, dyspnea, pain, "hemoptysis ", "sore throat", inflammation	8	1.32828	29.75
IKBKB	Inhibitor Of Nuclear Factor Kappa B Kinase Subunit Beta	fever, cough, pneumonia, dyspnea, pain, "hemoptysis ", inflammation	7	1.36686	29.74
NF2	Neurofibromin 2	cough, dyspnea, pain, "sore throat", chills, inflammation	6	1.41215	29.65
PLEC	Plectin	fever, cough, pneumonia, dyspnea, pain, chills, inflammation	7	1.35745	29.33
ITGB1	Integrin Subunit Beta 1	fever, cough, pneumonia, dyspnea, pain, "hemoptysis ", inflammation	7	1.35596	29.3
SMARCA4	SWI/SNF Related, Matrix Associated, Actin Dependent Regulator Of Chromatin, Subfamily A, Member 4	fever, cough, pneumonia, dyspnea, pain, "hemoptysis ", inflammation	7	1.35448	29.25
EZR	Ezrin	fever, cough, pneumonia, dyspnea, pain, "hemoptysis ", "sore throat", inflammation	8	1.31796	29.2
RPSA	Ribosomal Protein SA	fever, cough, pneumonia, dyspnea, pain, "hemoptysis ", chills, inflammation	8	1.31457	29.07
HNRNPA2B1	Heterogeneous Nuclear Ribonucleoprotein A2/B1	fever, cough, pneumonia, dyspnea, pain, "hemoptysis ", chills, inflammation	8	1.3102	28.91
WWOX	WW Domain Containing Oxidoreductase	fever, cough, dyspnea, pain, "sore throat", inflammation	6	1.39355	28.74
BMI1	BMI1 Proto-Oncogene, Polycomb Ring Finger	fever, cough, pneumonia, dyspnea, pain, "hemoptysis ", "sore throat", inflammation	8	1.30555	28.7
PPIG	Peptidylprolyl Isomerase G	fever, cough, pneumonia, dyspnea, pain, "sore throat", chills, inflammation	8	1.29607	28.27
SOX2	SRY-Box Transcription Factor 2	fever, cough, pneumonia, dyspnea, pain, "hemoptysis ", "sore throat", inflammation	8	1.29446	28.18
CREBBP	CREB Binding Protein	fever, cough, pneumonia, dyspnea, pain, "hemoptysis ", chills, inflammation	8	1.26851	27.04
NUP98	Nucleoporin 98 And 96 Precursor	fever, cough, pneumonia, dyspnea, pain, "sore throat", chills, inflammation	8	1.26428	26.89
TRAF1	TNF Receptor Associated Factor 1	fever, cough, pneumonia, dyspnea, pain, "hemoptysis ", chills, inflammation	8	1.2533	26.49
VKORC1	Vitamin K Epoxide Reductase Complex Subunit 1	fever, cough, pneumonia, dyspnea, pain, "sore throat", chills, inflammation	8	1.24921	26.34
SERPING1	Serpin Family G Member 1	fever, cough, pneumonia, dyspnea, pain, inflammation	6	1.33993	26.31
BECN1	Beclin 1	fever, cough, pneumonia, dyspnea, pain, "hemoptysis ", "sore throat", inflammation	8	1.24748	26.25
CTSL	Cathepsin L	fever, cough, pneumonia, dyspnea, pain, "hemoptysis ", inflammation	7	1.28427	25.99
RAB1B	RAB1B, Member RAS Oncogene Family	fever, cough, pneumonia, dyspnea, pain, "hemoptysis ", chills	7	1.28051	25.85
LPAR1	Lysophosphatidic Acid Receptor 1	cough, pneumonia, dyspnea, pain, "hemoptysis ", inflammation	6	1.32689	25.74
ARF1	ADP Ribosylation Factor 1	fever, cough, pneumonia, pain, "hemoptysis ", chills, inflammation	7	1.27678	25.66
CEP290	Centrosomal Protein 290	fever, cough, pneumonia, dyspnea, pain, "sore throat", inflammation	7	1.27064	25.4
HSPA1A	Heat Shock Protein Family A (Hsp70) Member 1A	fever, cough, pneumonia, dyspnea, pain, "hemoptysis ", inflammation	7	1.2682	25.29
RAB5A	RAB5A, Member RAS Oncogene Family	fever, cough, pneumonia, dyspnea, pain, chills, inflammation	7	1.25801	24.94
C1QBP	Complement C1q Binding Protein	fever, cough, pneumonia, pain, "sore throat", chills, inflammation	7	1.25038	24.66
SAMHD1	SAM And HD Domain Containing Deoxynucleoside Triphosphate Triphosphohydrolase 1	fever, pain, inflammation	3	1.51513	24.25
CDC73	Cell Division Cycle 73	fever, dyspnea, pain, chills, inflammation	5	1.34316	24.19
ATG16L1	Autophagy Related 16 Like 1	fever, pneumonia, pain, inflammation	4	1.40461	23.89
HDAC1	Histone Deacetylase 1	fever, cough, pneumonia, dyspnea, pain, "hemoptysis ", inflammation	7	1.2313	23.76
BCL2L11	BCL2 Like 11	fever, cough, pneumonia, dyspnea, pain, "hemoptysis ", inflammation	7	1.22687	23.49
HSPA8	Heat Shock Protein Family A (Hsp70) Member 8	fever, cough, pneumonia, pain, "hemoptysis ", "sore throat", inflammation	7	1.22494	23.44
MSN	Moesin	fever, cough, pneumonia, dyspnea, pain, "sore throat", inflammation	7	1.22302	23.31
MBTPS2	Membrane Bound Transcription Factor Peptidase, Site 2	fever, cough, pneumonia, dyspnea, pain, inflammation	6	1.26248	23.23
CASP6	Caspase 6	fever, cough, pneumonia, dyspnea, pain, "sore throat", inflammation	7	1.22166	23.21
NLRX1	NLR Family Member X1	fever, cough, pneumonia, pain, "sore throat", chills, inflammation	7	1.22111	23.2
XPA	XPA, DNA Damage Recognition And Repair Factor	fever, cough, pneumonia, dyspnea, pain, "hemoptysis ", inflammation	7	1.21436	22.99
SUCLG2	Succinate-CoA Ligase GDP-Forming Subunit Beta	fever, cough, pneumonia, pain, "sore throat", chills, inflammation	7	1.2141	22.99
CHMP2B	Charged Multivesicular Body Protein 2B	fever, pneumonia, dyspnea, pain, "sore throat", inflammation	6	1.25447	22.96
TRIM25	Tripartite Motif Containing 25	fever, cough, pneumonia, pain, "sore throat", chills, inflammation	7	1.21089	22.83
MATR3	Matrin 3	cough, pneumonia, dyspnea, pain, "hemoptysis ", "sore throat"	6	1.24777	22.73
OFD1	OFD1 Centriole And Centriolar Satellite Protein	cough, pneumonia, dyspnea, pain, inflammation	5	1.30489	22.67
SRP54	Signal Recognition Particle 54	fever, pneumonia, dyspnea, pain, inflammation	5	1.30423	22.66
HNRNPA1	Heterogeneous Nuclear Ribonucleoprotein A1	fever, cough, pneumonia, dyspnea, pain, inflammation	6	1.24488	22.5
TNIP1	TNFAIP3 Interacting Protein 1	fever, pneumonia, pain, inflammation	4	1.36724	22.49
PSMD4	Proteasome 26S Subunit, Non-ATPase 4	fever, cough, pneumonia, dyspnea, pain, "hemoptysis ", inflammation	7	1.19987	22.42
FLCN	Folliculin	cough, dyspnea, pain, "hemoptysis ", inflammation	5	1.29542	22.32
TJP1	Tight Junction Protein 1	fever, dyspnea, pain, chills, inflammation	5	1.28965	22.14
KPNB1	Karyopherin Subunit Beta 1	fever, cough, pneumonia, pain, "sore throat", chills, inflammation	7	1.1866	21.92
OPTN	Optineurin	fever, dyspnea, pain, "sore throat", inflammation	5	1.28113	21.89
RAB1A	RAB1A, Member RAS Oncogene Family	fever, cough, pneumonia, pain, "hemoptysis ", chills, inflammation	7	1.1826	21.8
RIPK1	Receptor Interacting Serine/Threonine Kinase 1	fever, pneumonia, pain, inflammation	4	1.34497	21.72
ATN1	Atrophin 1	fever, pneumonia, dyspnea, pain, inflammation	5	1.274	21.56
PRDX1	Peroxiredoxin 1	fever, cough, pneumonia, dyspnea, pain, "hemoptysis ", "sore throat", inflammation	8	1.14471	21.55
PSMA7	Proteasome 20S Subunit Alpha 7	fever, cough, pneumonia, dyspnea, pain, "hemoptysis ", chills, inflammation	8	1.14334	21.44
ATXN3	Ataxin 3	fever, pneumonia, dyspnea, pain, inflammation	5	1.26578	21.3
CBL	Cbl Proto-Oncogene	fever, cough, pneumonia, dyspnea, pain, inflammation	6	1.20798	21
FASN	Fatty Acid Synthase	fever, cough, pneumonia, dyspnea, pain, "hemoptysis ", inflammation	7	1.16503	20.99
AGRN	Agrin	fever, cough, pneumonia, dyspnea, pain, inflammation	6	1.20561	20.93
EMD	Emerin	fever, cough, pneumonia, dyspnea, pain, inflammation	6	1.19191	20.55
JUP	Junction Plakoglobin	fever, cough, pneumonia, dyspnea, pain, "hemoptysis ", inflammation	7	1.14953	20.37
TPSAB1	Tryptase Alpha/Beta 1	fever, cough, pneumonia, dyspnea, pain, inflammation	6	1.18685	20.32
PINK1	PTEN Induced Kinase 1	fever, cough, pneumonia, dyspnea, pain, chills, inflammation	7	1.14494	20.16
BAG3	BAG Cochaperone 3	fever, cough, pneumonia, dyspnea, pain	5	1.22549	19.82
PTCH1	Patched 1	fever, cough, pneumonia, dyspnea, pain, inflammation	6	1.17324	19.76
DDX39B	DExD-Box Helicase 39B	fever, cough, pneumonia, dyspnea, pain, chills, inflammation	7	1.13814	19.75
UBE2L3	Ubiquitin Conjugating Enzyme E2 L3	fever, dyspnea, pain, inflammation	4	1.28616	19.7
MYH9	Myosin Heavy Chain 9	fever, cough, dyspnea, pain, "sore throat", inflammation	6	1.16743	19.52
CTCF	CCCTC-Binding Factor	fever, cough, pneumonia, pain, "sore throat", chills, inflammation	7	1.12748	19.29
NXF1	Nuclear RNA Export Factor 1	fever, cough, pneumonia, pain, "sore throat", chills, inflammation	7	1.12573	19.2
LAMP1	Lysosomal Associated Membrane Protein 1	fever, cough, pneumonia, dyspnea, pain, inflammation	6	1.15347	19.05
YAP1	Yes Associated Protein 1	fever, cough, dyspnea, pain, "sore throat", inflammation	6	1.15068	18.92
SKP2	S-Phase Kinase Associated Protein 2	fever, cough, pneumonia, dyspnea, pain, "hemoptysis ", inflammation	7	1.11388	18.75
DYNLT1	Dynein Light Chain Tctex-Type 1	fever, cough, dyspnea, pain, "hemoptysis ", "sore throat", inflammation	7	1.11155	18.69
LNX1	Ligand Of Numb-Protein X 1	fever, cough, pneumonia, pain, "sore throat", chills, inflammation	7	1.11091	18.68
PRKCD	Protein Kinase C Delta	pneumonia, pain, inflammation	3	1.341	18.63
NDRG1	N-Myc Downstream Regulated 1	fever, cough, dyspnea, pain, "hemoptysis ", inflammation	6	1.14198	18.52
RAB8A	RAB8A, Member RAS Oncogene Family	fever, cough, pneumonia, pain, chills, inflammation	6	1.14107	18.47
CYB5R3	Cytochrome B5 Reductase 3	fever, pneumonia, dyspnea, pain, inflammation	5	1.18111	18.37
PMPCA	Peptidase, Mitochondrial Processing Subunit Alpha	fever, cough, dyspnea, pain, "hemoptysis ", inflammation	6	1.13702	18.23
ILK	Integrin Linked Kinase	fever, cough, pneumonia, dyspnea, pain, "hemoptysis ", inflammation	7	1.10007	18.21
DLST	Dihydrolipoamide S-Succinyltransferase	cough, pneumonia, dyspnea, pain, chills, inflammation	6	1.13567	18.19
PARK7	Parkinsonism Associated Deglycase	fever, cough, pneumonia, dyspnea, pain, chills, inflammation	7	1.09863	18.16
CALCOCO2	Calcium Binding And Coiled-Coil Domain 2	fever, cough, pneumonia, pain, "sore throat", chills, inflammation	7	1.0974	18.12
SPTAN1	Spectrin Alpha, Non-Erythrocytic 1	fever, cough, dyspnea, pain, "sore throat", chills, inflammation	7	1.09475	18.06
CALM1	Calmodulin 1	fever, cough, pneumonia, pain, "sore throat", inflammation	6	1.13034	17.98
TSG101	Tumor Susceptibility 101	fever, cough, pain, "sore throat", inflammation	5	1.17154	17.93
ACTB	Actin Beta	fever, cough, dyspnea, pain, inflammation	5	1.16815	17.84
RTRAF	RNA Transcription, Translation And Transport Factor	fever, cough, pneumonia, pain, "sore throat", chills, inflammation	7	1.08949	17.83
STAU1	Staufen Double-Stranded RNA Binding Protein 1	fever, cough, pneumonia, pain, "sore throat", chills, inflammation	7	1.08949	17.83
AP3B1	Adaptor Related Protein Complex 3 Subunit Beta 1	fever, pneumonia, dyspnea, pain, "sore throat", inflammation	6	1.1266	17.82
PSMD2	Proteasome 26S Subunit, Non-ATPase 2	fever, cough, pneumonia, pain, "hemoptysis ", inflammation	6	1.12247	17.67
SSB	Small RNA Binding Exonuclease Protection Factor La	fever, cough, pneumonia, pain, inflammation	5	1.16122	17.6
ANXA2	Annexin A2	fever, cough, pneumonia, dyspnea, pain, inflammation	6	1.11858	17.51
POLA1	DNA Polymerase Alpha 1, Catalytic Subunit	fever, pneumonia, pain, inflammation	4	1.21223	17.34
TUBB	Tubulin Beta Class I	fever, cough, pneumonia, dyspnea, pain, "hemoptysis ", inflammation	7	1.07409	17.34
YWHAE	Tyrosine 3-Monooxygenase/Tryptophan 5-Monooxygenase Activation Protein Epsilon	fever, cough, pneumonia, dyspnea, pain, "hemoptysis ", inflammation	7	1.07216	17.26
PLOD1	Procollagen-Lysine,2-Oxoglutarate 5-Dioxygenase 1	cough, pneumonia, pain, inflammation	4	1.20983	17.21
ATF6	Activating Transcription Factor 6	fever, cough, pneumonia, dyspnea, pain, "hemoptysis ", inflammation	7	1.07023	17.19
PCNT	Pericentrin	fever, cough, pneumonia, dyspnea, pain, "sore throat", chills	7	1.06985	17.18
ERLIN2	ER Lipid Raft Associated 2	fever, cough, pneumonia, pain, "hemoptysis ", inflammation	6	1.10048	16.87
RTN4	Reticulon 4	fever, cough, pneumonia, dyspnea, pain, inflammation	6	1.09884	16.82
RPS3A	Ribosomal Protein S3A	fever, cough, pneumonia, dyspnea, pain, chills, inflammation	7	1.05326	16.68
EWSR1	EWS RNA Binding Protein 1	fever, dyspnea, pain	3	1.27186	16.67
HTT	Huntingtin	fever, pneumonia, dyspnea, pain, inflammation	5	1.13523	16.59
CCND2	Cyclin D2	fever, cough, pneumonia, dyspnea, pain, inflammation	6	1.08232	16.32
SUN2	Sad1 And UNC84 Domain Containing 2	fever, cough, dyspnea, pain, "sore throat", inflammation	6	1.08133	16.31
DDX1	DEAD-Box Helicase 1	fever, cough, pain, chills, inflammation	5	1.11622	15.93
PON2	Paraoxonase 2	pneumonia, dyspnea, pain, inflammation	4	1.16241	15.78
PVR	PVR Cell Adhesion Molecule	fever, cough, dyspnea, pain, "sore throat", inflammation	6	1.06355	15.72
UBE3A	Ubiquitin Protein Ligase E3A	fever, dyspnea, pain, "sore throat", inflammation	5	1.10546	15.63
SNAPIN	SNAP Associated Protein	fever, cough, pneumonia, dyspnea, pain, chills, inflammation	7	1.02586	15.61
CDK5	Cyclin Dependent Kinase 5	fever, pneumonia, dyspnea, pain, inflammation	5	1.09904	15.37
BRD4	Bromodomain Containing 4	fever, cough, pneumonia, dyspnea, pain, inflammation	6	1.04739	15.27
YBX1	Y-Box Binding Protein 1	fever, cough, pneumonia, dyspnea, pain, "hemoptysis ", inflammation	7	1.01472	15.25
NPC2	NPC Intracellular Cholesterol Transporter 2	fever, cough, pneumonia, dyspnea, pain, inflammation	6	1.04466	15.1
HYOU1	Hypoxia Up-Regulated 1	fever, cough, pneumonia, dyspnea, pain, "hemoptysis ", chills, inflammation	8	0.979945	14.95
PSMB5	Proteasome 20S Subunit Beta 5	fever, cough, pneumonia, dyspnea, pain, "hemoptysis ", inflammation	7	1.00767	14.93
SLC9A3R1	SLC9A3 Regulator 1	fever, cough, pneumonia, pain, "hemoptysis ", chills, inflammation	7	1.00684	14.87
ECT2	Epithelial Cell Transforming 2	fever, cough, pneumonia, dyspnea, pain, "hemoptysis ", inflammation	7	1.00535	14.82
PRKRA	Protein Activator Of Interferon Induced Protein Kinase EIF2AK2	fever, pneumonia, dyspnea, pain, inflammation	5	1.07877	14.79
ARAF	A-Raf Proto-Oncogene, Serine/Threonine Kinase	fever, cough, pneumonia, dyspnea, pain, "hemoptysis ", inflammation	7	1.00353	14.79
CYLD	CYLD Lysine 63 Deubiquitinase	fever, pneumonia, dyspnea, pain, inflammation	5	1.0776	14.76
FBXW7	F-Box And WD Repeat Domain Containing 7	fever, cough, pain, "hemoptysis ", "sore throat", inflammation	6	1.03198	14.71
SF3B1	Splicing Factor 3b Subunit 1	fever, pneumonia, dyspnea, pain, inflammation	5	1.0739	14.65
IFI16	Interferon Gamma Inducible Protein 16	fever, cough, dyspnea, pain, inflammation	5	1.07177	14.58
SNRNP70	Small Nuclear Ribonucleoprotein U1 Subunit 70	fever, cough, dyspnea, pain, inflammation	5	1.06965	14.51
DYNC1H1	Dynein Cytoplasmic 1 Heavy Chain 1	cough, pneumonia, dyspnea, pain, inflammation	5	1.06889	14.49
KDM1A	Lysine Demethylase 1A	fever, cough, pain, "sore throat", inflammation	5	1.06716	14.42
CCDC86	Coiled-Coil Domain Containing 86	fever, cough, pneumonia, pain, "hemoptysis ", inflammation	6	1.02206	14.38
CDK9	Cyclin Dependent Kinase 9	fever, pneumonia, dyspnea, pain, "sore throat", inflammation	6	1.02188	14.37
COX15	Cytochrome C Oxidase Assembly Homolog COX15	fever, cough, pneumonia, dyspnea, pain, inflammation	6	1.02068	14.35
TK1	Thymidine Kinase 1	fever, cough, pneumonia, dyspnea, pain, "hemoptysis "	6	1.02017	14.33
GSK3B	Glycogen Synthase Kinase 3 Beta	fever, pneumonia, dyspnea, pain, inflammation	5	1.06223	14.32
CTSD	Cathepsin D	fever, pneumonia, dyspnea, pain, inflammation	5	1.05679	14.2
TMEM216	Transmembrane Protein 216	fever, cough, pneumonia, dyspnea, pain, inflammation	6	1.01625	14.2
TRAF2	TNF Receptor Associated Factor 2	fever, cough, pneumonia, dyspnea, pain, "hemoptysis ", inflammation	7	0.98308	14.11
RNF31	Ring Finger Protein 31	fever, pain, inflammation	3	1.17642	14.09
FLNB	Filamin B	fever, cough, pneumonia, dyspnea, pain, "hemoptysis ", inflammation	7	0.980727	14.01
PPIA	Peptidylprolyl Isomerase A	fever, pneumonia, pain, chills, inflammation	5	1.04775	13.98
SMAD9	SMAD Family Member 9	cough, pneumonia, dyspnea, pain, "hemoptysis ", inflammation	6	1.01034	13.92
CUL2	Cullin 2	fever, cough, pneumonia, dyspnea, pain, "hemoptysis ", chills, inflammation	8	0.941988	13.8
PRKCSH	Protein Kinase C Substrate 80K-H	fever, cough, dyspnea, pain	4	1.10069	13.79
GRHPR	Glyoxylate And Hydroxypyruvate Reductase	fever, pneumonia, pain, chills	4	1.09945	13.75
DKK3	Dickkopf WNT Signaling Pathway Inhibitor 3	fever, cough, pneumonia, dyspnea, pain, "hemoptysis ", inflammation	7	0.968845	13.66
HNRNPC	Heterogeneous Nuclear Ribonucleoprotein C	fever, cough, pneumonia, dyspnea, pain, chills, inflammation	7	0.968084	13.62
EEF1A1	Eukaryotic Translation Elongation Factor 1 Alpha 1	fever, cough, pneumonia, pain, "hemoptysis ", inflammation	6	1.00106	13.62
PSMD14	Proteasome 26S Subunit, Non-ATPase 14	fever, cough, pneumonia, dyspnea, pain, "hemoptysis ", inflammation	7	0.965962	13.56
NGLY1	N-Glycanase 1	fever, pneumonia, dyspnea, pain	4	1.0913	13.54
HDAC4	Histone Deacetylase 4	fever, dyspnea, pain, "sore throat", inflammation	5	1.03587	13.52
CCT5	Chaperonin Containing TCP1 Subunit 5	cough, dyspnea, pain, inflammation	4	1.08054	13.3
TOMM40	Translocase Of Outer Mitochondrial Membrane 40	fever, pneumonia, dyspnea, pain, "sore throat", inflammation	6	0.990057	13.28
DNAJB1	DnaJ Heat Shock Protein Family (Hsp40) Member B1	fever, pneumonia, dyspnea, pain, inflammation	5	1.02534	13.19
DNM1L	Dynamin 1 Like	fever, pneumonia, dyspnea, pain, inflammation	5	1.0212	13.11
HDGF	Heparin Binding Growth Factor	fever, cough, pneumonia, dyspnea, pain, "hemoptysis ", inflammation	7	0.939277	12.84
TRIP4	Thyroid Hormone Receptor Interactor 4	cough, pneumonia, dyspnea, pain, "hemoptysis ", "sore throat"	6	0.971287	12.73
WFS1	Wolframin ER Transmembrane Glycoprotein	fever, cough, pneumonia, pain, "sore throat", inflammation	6	0.970981	12.71
HAX1	HCLS1 Associated Protein X-1	fever, pneumonia, pain, inflammation	4	1.05068	12.59
FBLN5	Fibulin 5	pneumonia, dyspnea, pain, "hemoptysis ", inflammation	5	1.00618	12.54
PSMA3	Proteasome 20S Subunit Alpha 3	fever, cough, pneumonia, pain, "hemoptysis ", inflammation	6	0.964	12.51
PHGDH	Phosphoglycerate Dehydrogenase	fever, cough, dyspnea, pain, inflammation	5	0.99796	12.36
UBC	Ubiquitin C	fever, cough, pneumonia, pain, "hemoptysis ", inflammation	6	0.95802	12.33
PSMA6	Proteasome 20S Subunit Alpha 6	fever, cough, pneumonia, pain, "hemoptysis ", inflammation	6	0.955356	12.29
RPS6	Ribosomal Protein S6	fever, cough, dyspnea, pain, "hemoptysis ", inflammation	6	0.955061	12.29
SLC25A1	Solute Carrier Family 25 Member 1	fever, cough, pneumonia, dyspnea, pain, inflammation	6	0.954619	12.28
RPL5	Ribosomal Protein L5	pneumonia, dyspnea, pain, "hemoptysis "	4	1.04267	12.26
NSD2	Nuclear Receptor Binding SET Domain Protein 2	fever, cough, pneumonia, dyspnea, pain, inflammation	6	0.953442	12.23
DLD	Dihydrolipoamide Dehydrogenase	fever, dyspnea, pain, inflammation	4	1.04069	12.21
DDX3X	DEAD-Box Helicase 3 X-Linked	fever, pain, chills, inflammation	4	1.03961	12.19
TUFM	Tu Translation Elongation Factor, Mitochondrial	fever, cough, pneumonia, dyspnea, "sore throat", inflammation	6	0.952268	12.18
RACK1	Receptor For Activated C Kinase 1	fever, cough, pneumonia, dyspnea, pain, "hemoptysis ", inflammation	7	0.916156	12.14
KPNA1	Karyopherin Subunit Alpha 1	fever, pneumonia, pain, chills, inflammation	5	0.990217	12.13
MAP3K7	Mitogen-Activated Protein Kinase Kinase Kinase 7	fever, cough, pneumonia, pain, inflammation	5	0.980883	11.85
EEF2	Eukaryotic Translation Elongation Factor 2	fever, cough, pneumonia, pain, "sore throat", inflammation	6	0.934469	11.74
LONP1	Lon Peptidase 1, Mitochondrial	fever, cough, pneumonia, dyspnea, pain, inflammation	6	0.933907	11.71
NDUFAF2	NADH:Ubiquinone Oxidoreductase Complex Assembly Factor 2	fever, cough, dyspnea, pain	4	1.01778	11.65
AIFM1	Apoptosis Inducing Factor Mitochondria Associated 1	fever, cough, dyspnea, pain, inflammation	5	0.970828	11.59
SLC25A13	Solute Carrier Family 25 Member 13	fever, pneumonia, dyspnea, pain, inflammation	5	0.967325	11.5
RHBDF2	Rhomboid 5 Homolog 2	cough, dyspnea, pain, "sore throat", inflammation	5	0.965056	11.44
SLC25A4	Solute Carrier Family 25 Member 4	cough, dyspnea, pain, inflammation	4	1.00951	11.33
CAPN1	Calpain 1	fever, pneumonia, pain, chills, inflammation	5	0.954472	11.21
NMB	Neuromedin B	fever, cough, pneumonia, dyspnea, pain, "hemoptysis ", inflammation	7	0.87785	11.12
FKBP1A	FKBP Prolyl Isomerase 1A	fever, cough, pneumonia, dyspnea, pain, inflammation	6	0.910529	11.11
SIGMAR1	Sigma Non-Opioid Intracellular Receptor 1	cough, dyspnea, pain, "sore throat", inflammation	5	0.950951	11.08
DNAJA2	DnaJ Heat Shock Protein Family (Hsp40) Member A2	fever, cough, pain, "hemoptysis ", inflammation	5	0.943852	10.94
IFIT3	Interferon Induced Protein With Tetratricopeptide Repeats 3	fever, cough, dyspnea, pain, inflammation	5	0.943421	10.94
HIF1AN	Hypoxia Inducible Factor 1 Subunit Alpha Inhibitor	fever, cough, dyspnea, pain, "hemoptysis ", chills, inflammation	7	0.869657	10.89
RPLP0	Ribosomal Protein Lateral Stalk Subunit P0	fever, cough, dyspnea, pain, inflammation	5	0.941273	10.89
RAP1B	RAP1B, Member Of RAS Oncogene Family	fever, cough, pneumonia, dyspnea, chills	5	0.940702	10.88
PSMC4	Proteasome 26S Subunit, ATPase 4	fever, cough, pneumonia, pain, "hemoptysis ", inflammation	6	0.899361	10.83
CHD3	Chromodomain Helicase DNA Binding Protein 3	fever, cough, dyspnea, pain, inflammation	5	0.937716	10.8
SNRPD3	Small Nuclear Ribonucleoprotein D3 Polypeptide	fever, pneumonia, dyspnea, pain, inflammation	5	0.935737	10.75
RICTOR	RPTOR Independent Companion Of MTOR Complex 2	cough, pneumonia, pain, "hemoptysis ", inflammation	5	0.928463	10.59
FBL	Fibrillarin	fever, cough, dyspnea, pain, inflammation	5	0.92625	10.52
TCTN2	Tectonic Family Member 2	fever, cough, pneumonia, dyspnea, pain, inflammation	6	0.886327	10.5
RPGRIP1L	RPGRIP1 Like	fever, cough, pneumonia, dyspnea, pain, inflammation	6	0.886327	10.5
ALYREF	Aly/REF Export Factor	fever, cough, dyspnea, pain, inflammation	5	0.924872	10.49
NDUFS3	NADH:Ubiquinone Oxidoreductase Core Subunit S3	fever, pneumonia, dyspnea, pain, inflammation	5	0.924047	10.45
FHL2	Four And A Half LIM Domains 2	fever, cough, pneumonia, dyspnea, pain, inflammation	6	0.883942	10.44
AGO2	Argonaute RISC Catalytic Component 2	fever, pneumonia, pain, chills, inflammation	5	0.923498	10.43
G3BP1	G3BP Stress Granule Assembly Factor 1	fever, cough, pneumonia, pain, "sore throat", inflammation	6	0.883067	10.43
RYBP	RING1 And YY1 Binding Protein	fever, cough, dyspnea, pain, "hemoptysis ", chills	6	0.878592	10.31
PSMD7	Proteasome 26S Subunit, Non-ATPase 7	fever, cough, pneumonia, pain, "hemoptysis ", inflammation	6	0.875511	10.22
HDAC6	Histone Deacetylase 6	fever, pneumonia, dyspnea, pain, inflammation	5	0.912664	10.21
PDK1	Pyruvate Dehydrogenase Kinase 1	fever, cough, dyspnea, pain, "hemoptysis ", chills, inflammation	7	0.836548	10.13
BCS1L	BCS1 Homolog, Ubiquinol-Cytochrome C Reductase Complex Chaperone	fever, pneumonia, dyspnea, pain, inflammation	5	0.907479	10.08
FBF1	Fas Binding Factor 1	fever, cough, pneumonia, pain, chills	5	0.90327	9.97
LUC7L2	LUC7 Like 2, Pre-MRNA Splicing Factor	fever, pneumonia, dyspnea, pain, inflammation	5	0.902616	9.95
LDHA	Lactate Dehydrogenase A	fever, pain, inflammation	3	1.01337	9.94
RECQL4	RecQ Like Helicase 4	fever, cough, pneumonia, pain, inflammation	5	0.902094	9.94
TAF15	TATA-Box Binding Protein Associated Factor 15	fever, dyspnea, pain	3	1.00934	9.81
BRD2	Bromodomain Containing 2	fever, pneumonia, dyspnea, pain, inflammation	5	0.896001	9.81
TP53BP2	Tumor Protein P53 Binding Protein 2	fever, cough, pneumonia, dyspnea, pain, "hemoptysis "	6	0.856532	9.74
SIL1	SIL1 Nucleotide Exchange Factor	cough, pneumonia, dyspnea, pain, inflammation	5	0.892029	9.73
PRKACA	Protein Kinase CAMP-Activated Catalytic Subunit Alpha	fever, pain, inflammation	3	1.00337	9.68
HNRNPDL	Heterogeneous Nuclear Ribonucleoprotein D Like	fever, cough, dyspnea, pain, chills, inflammation	6	0.849305	9.66
GRK5	G Protein-Coupled Receptor Kinase 5	fever, cough, dyspnea, pain, inflammation	5	0.888093	9.64
RPS19	Ribosomal Protein S19	fever, cough, pneumonia, pain, chills, inflammation	6	0.844706	9.57
PPP1CA	Protein Phosphatase 1 Catalytic Subunit Alpha	fever, pain, chills, inflammation	4	0.933626	9.56
SUZ12	SUZ12 Polycomb Repressive Complex 2 Subunit	fever, cough, dyspnea, pain, inflammation	5	0.883817	9.53
NEK9	NIMA Related Kinase 9	cough, pneumonia, dyspnea, pain, inflammation	5	0.882193	9.5
CTDP1	CTD Phosphatase Subunit 1	fever, cough, dyspnea, pain	4	0.929018	9.48
ATP5F1A	ATP Synthase F1 Subunit Alpha	fever, pneumonia, pain, "sore throat", inflammation	5	0.879954	9.45
ARNT	Aryl Hydrocarbon Receptor Nuclear Translocator	fever, cough, dyspnea, pain, "hemoptysis ", chills, inflammation	7	0.80946	9.44
UBQLN4	Ubiquilin 4	fever, dyspnea, pain, inflammation	4	0.926664	9.43
CKB	Creatine Kinase B	fever, pneumonia, pain, chills, inflammation	5	0.878963	9.42
CCT7	Chaperonin Containing TCP1 Subunit 7	fever, cough, pain, chills, inflammation	5	0.87748	9.39
POR	Cytochrome P450 Oxidoreductase	fever, cough, pain, "sore throat", inflammation	5	0.876987	9.38
EIF4G1	Eukaryotic Translation Initiation Factor 4 Gamma 1	fever, cough, pain, "sore throat", inflammation	5	0.873185	9.28
FUBP1	Far Upstream Element Binding Protein 1	fever, cough, pain, "sore throat", inflammation	5	0.871721	9.25
PTMA	Prothymosin Alpha	fever, cough, pneumonia, dyspnea, pain, inflammation	6	0.830417	9.24
DDB1	Damage Specific DNA Binding Protein 1	fever, pneumonia, dyspnea, pain, inflammation	5	0.868327	9.17
BICD2	BICD Cargo Adaptor 2	cough, pneumonia, dyspnea, pain	4	0.914272	9.15
VAPA	VAMP Associated Protein A	fever, pneumonia, dyspnea, pain, inflammation	5	0.867241	9.14
GTF2I	General Transcription Factor IIi	fever, pneumonia, pain, inflammation	4	0.909997	9.06
NPHP3	Nephrocystin 3	cough, pneumonia, pain, inflammation	4	0.909333	9.04
RPS27	Ribosomal Protein S27	cough, pneumonia, pain, "sore throat"	4	0.908802	9.03
ITCH	Itchy E3 Ubiquitin Protein Ligase	fever, cough, pneumonia, pain, inflammation	5	0.859007	8.94
SH3KBP1	SH3 Domain Containing Kinase Binding Protein 1	fever, pneumonia, pain, inflammation	4	0.90053	8.87
NDUFS2	NADH:Ubiquinone Oxidoreductase Core Subunit S2	fever, cough, dyspnea, pain, inflammation	5	0.849999	8.83
NCOR1	Nuclear Receptor Corepressor 1	fever, cough, dyspnea, pain, inflammation	5	0.849074	8.82
PLD3	Phospholipase D Family Member 3	fever, pneumonia, pain, inflammation	4	0.897936	8.81
CSNK2A1	Casein Kinase 2 Alpha 1	fever, pneumonia, pain, chills, inflammation	5	0.846425	8.76
SPART	Spartin	dyspnea, pain, chills, inflammation	4	0.894716	8.75
UBQLN2	Ubiquilin 2	dyspnea, pain, inflammation	3	0.960253	8.75
TBCB	Tubulin Folding Cofactor B	fever, cough, pneumonia, dyspnea, inflammation	5	0.845049	8.74
NDUFA9	NADH:Ubiquinone Oxidoreductase Subunit A9	fever, dyspnea, pain, chills, inflammation	5	0.840721	8.65
SRSF2	Serine And Arginine Rich Splicing Factor 2	fever, cough, dyspnea, pain	4	0.889993	8.65
PTPN1	Protein Tyrosine Phosphatase Non-Receptor Type 1	fever, pneumonia, pain, chills, inflammation	5	0.836772	8.57
STUB1	STIP1 Homology And U-Box Containing Protein 1	pneumonia, pain, chills, inflammation	4	0.881321	8.49
KIF5B	Kinesin Family Member 5B	fever, cough, dyspnea, pain, "hemoptysis "	5	0.832525	8.47
LGALS3BP	Galectin 3 Binding Protein	fever, cough, pain, inflammation	4	0.879582	8.45
SPG21	SPG21 Abhydrolase Domain Containing, Maspardin	cough, pneumonia, dyspnea, pain	4	0.879211	8.43
MRE11	MRE11 Homolog, Double Strand Break Repair Nuclease	pneumonia, pain, inflammation	3	0.939846	8.42
OGDH	Oxoglutarate Dehydrogenase	fever, pneumonia, dyspnea, pain, inflammation	5	0.8247	8.29
RDX	Radixin	cough, pain, "sore throat", inflammation	4	0.872452	8.29
EXOSC10	Exosome Component 10	fever, cough, dyspnea, pain, inflammation	5	0.823065	8.26
NDUFB8	NADH:Ubiquinone Oxidoreductase Subunit B8	fever, dyspnea, pain, inflammation	4	0.870992	8.26
HDAC3	Histone Deacetylase 3	fever, cough, pneumonia, dyspnea, pain, inflammation	6	0.789266	8.25
TRIM28	Tripartite Motif Containing 28	fever, pain, inflammation	3	0.929713	8.22
G3BP2	G3BP Stress Granule Assembly Factor 2	fever, cough, pain, "sore throat"	4	0.86688	8.17
DERL1	Derlin 1	cough, pneumonia, pain, "hemoptysis ", inflammation	5	0.816263	8.12
GNB1	G Protein Subunit Beta 1	fever, pain, inflammation	3	0.923635	8.08
AATF	Apoptosis Antagonizing Transcription Factor	fever, pneumonia, pain, chills, inflammation	5	0.813912	8.06
USP7	Ubiquitin Specific Peptidase 7	fever, pneumonia, dyspnea, pain, inflammation	5	0.807986	7.94
PHB	Prohibitin	fever, pain, inflammation	3	0.915347	7.94
HNRNPK	Heterogeneous Nuclear Ribonucleoprotein K	fever, pain, inflammation	3	0.914138	7.92
SEPSECS	Sep (O-Phosphoserine) TRNA:Sec (Selenocysteine) TRNA Synthase	fever, pain, inflammation	3	0.913601	7.92
ETFA	Electron Transfer Flavoprotein Subunit Alpha	fever, dyspnea, pain	3	0.911862	7.89
MTDH	Metadherin	cough, dyspnea, pain, inflammation	4	0.845966	7.82
PRKDC	Protein Kinase, DNA-Activated, Catalytic Subunit	fever, pneumonia, pain, inflammation	4	0.845163	7.82
BCL2L2	BCL2 Like 2	fever, pneumonia, dyspnea, pain, inflammation	5	0.801311	7.81
BTRC	Beta-Transducin Repeat Containing E3 Ubiquitin Protein Ligase	fever, cough, pneumonia, dyspnea, pain, inflammation	6	0.773062	7.78
HSPA2	Heat Shock Protein Family A (Hsp70) Member 2	fever, pneumonia, pain, inflammation	4	0.841288	7.75
AKAP9	A-Kinase Anchoring Protein 9	cough, pneumonia, dyspnea, pain, inflammation	5	0.798114	7.74
LMNB1	Lamin B1	fever, pneumonia, pain, inflammation	4	0.839476	7.72
PKM	Pyruvate Kinase M1/2	fever, dyspnea, pain, chills, inflammation	5	0.797395	7.72
UFD1	Ubiquitin Recognition Factor In ER Associated Degradation 1	cough, pneumonia, dyspnea, pain, inflammation	5	0.79719	7.71
ASPH	Aspartate Beta-Hydroxylase	fever, dyspnea, pain, inflammation	4	0.838009	7.69
PIN1	Peptidylprolyl Cis/Trans Isomerase, NIMA-Interacting 1	fever, pneumonia, pain, inflammation	4	0.833639	7.61
RFC2	Replication Factor C Subunit 2	pneumonia, pain, inflammation	3	0.896388	7.6
TCOF1	Treacle Ribosome Biogenesis Factor 1	fever, pneumonia, dyspnea, pain, inflammation	5	0.790577	7.56
PLOD2	Procollagen-Lysine,2-Oxoglutarate 5-Dioxygenase 2	cough, pneumonia, pain, inflammation	4	0.830971	7.55
TCTN1	Tectonic Family Member 1	fever, cough, dyspnea, pain, inflammation	5	0.789669	7.54
DCTN2	Dynactin Subunit 2	cough, pneumonia, pain, "sore throat", inflammation	5	0.786657	7.47
KMT2B	Lysine Methyltransferase 2B	fever, pneumonia, dyspnea, pain, inflammation	5	0.785258	7.42
TRIM32	Tripartite Motif Containing 32	cough, dyspnea, pain	3	0.884819	7.4
DYNLL1	Dynein Light Chain LC8-Type 1	fever, cough, pneumonia, inflammation	4	0.822956	7.39
NDUFS1	NADH:Ubiquinone Oxidoreductase Core Subunit S1	fever, dyspnea, pain, inflammation	4	0.818949	7.32
NDUFV1	NADH:Ubiquinone Oxidoreductase Core Subunit V1	fever, dyspnea, pain, inflammation	4	0.818734	7.31
ABCF2	ATP Binding Cassette Subfamily F Member 2	cough, pneumonia, pain, "hemoptysis ", inflammation	5	0.782474	7.31
CSK	C-Terminal Src Kinase	fever, pain, inflammation	3	0.877727	7.28
RAB11A	RAB11A, Member RAS Oncogene Family	fever, cough, pneumonia, dyspnea, pain, inflammation	6	0.746722	7.22
CLTC	Clathrin Heavy Chain	fever, pneumonia, pain, inflammation	4	0.813806	7.21
UBE2N	Ubiquitin Conjugating Enzyme E2 N	fever, pneumonia, pain, inflammation	4	0.813486	7.2
PTBP1	Polypyrimidine Tract Binding Protein 1	fever, cough, pain, "sore throat", inflammation	5	0.775494	7.14
MCM5	Minichromosome Maintenance Complex Component 5	fever, pneumonia, dyspnea, pain, inflammation	5	0.775299	7.14
RPL4	Ribosomal Protein L4	fever, cough, pneumonia, chills, inflammation	5	0.774714	7.12
USP14	Ubiquitin Specific Peptidase 14	fever, pneumonia, dyspnea, pain, inflammation	5	0.773159	7.11
TIAM1	TIAM Rac1 Associated GEF 1	fever, cough, dyspnea, pain, inflammation	5	0.77103	7.08
OTUB1	OTU Deubiquitinase, Ubiquitin Aldehyde Binding 1	fever, pneumonia, pain, chills, inflammation	5	0.769873	7.06
PDHA1	Pyruvate Dehydrogenase E1 Subunit Alpha 1	fever, dyspnea, pain, inflammation	4	0.80474	7.05
TCF7L2	Transcription Factor 7 Like 2	fever, dyspnea, pain, inflammation	4	0.80297	7.02
PSMA5	Proteasome 20S Subunit Alpha 5	cough, pneumonia, pain, "hemoptysis ", inflammation	5	0.766039	7.01
GHITM	Growth Hormone Inducible Transmembrane Protein	fever, cough, dyspnea, inflammation	4	0.801829	7
NEDD8	NEDD8 Ubiquitin Like Modifier	fever, pneumonia, dyspnea, pain, inflammation	5	0.764706	6.99
RABAC1	Rab Acceptor 1	fever, dyspnea, pain, chills	4	0.800897	6.98
BCAP31	B Cell Receptor Associated Protein 31	fever, pain, inflammation	3	0.861497	6.98
SNU13	Small Nuclear Ribonucleoprotein 13	fever, dyspnea, pain, chills	4	0.800277	6.97
ATP2A2	ATPase Sarcoplasmic/Endoplasmic Reticulum Ca2+ Transporting 2	cough, dyspnea, pain, inflammation	4	0.798834	6.93
RPN2	Ribophorin II	fever, pneumonia, dyspnea, pain, inflammation	5	0.761577	6.92
CEP152	Centrosomal Protein 152	cough, pneumonia, dyspnea, pain, inflammation	5	0.757161	6.81
CNBP	CCHC-Type Zinc Finger Nucleic Acid Binding Protein	pain, inflammation	2	0.93461	6.78
PSMD12	Proteasome 26S Subunit, Non-ATPase 12	cough, pneumonia, "hemoptysis ", inflammation	4	0.790173	6.75
RPA1	Replication Protein A1	fever, pain, chills, inflammation	4	0.789871	6.75
CAVIN1	Caveolae Associated Protein 1	pneumonia, pain, inflammation	3	0.843107	6.74
NDUFS8	NADH:Ubiquinone Oxidoreductase Core Subunit S8	fever, cough, dyspnea, pain	4	0.788964	6.73
CFL1	Cofilin 1	cough, pneumonia, dyspnea, pain, inflammation	5	0.752233	6.7
ARRB1	Arrestin Beta 1	fever, pneumonia, pain, inflammation	4	0.787257	6.69
DPH5	Diphthamide Biosynthesis 5	fever, cough, "sore throat"	3	0.835315	6.61
SUCLA2	Succinate-CoA Ligase ADP-Forming Subunit Beta	fever, dyspnea, pain, inflammation	4	0.78188	6.53
NDUFS7	NADH:Ubiquinone Oxidoreductase Core Subunit S7	fever, cough, dyspnea, pain	4	0.781781	6.53
STOM	Stomatin	fever, pain, chills, inflammation	4	0.781089	6.5
YY1	YY1 Transcription Factor	fever, pain, chills, inflammation	4	0.780102	6.48
TP53BP1	Tumor Protein P53 Binding Protein 1	fever, pneumonia, pain, inflammation	4	0.779609	6.47
NUP214	Nucleoporin 214	fever, dyspnea, pain	3	0.82689	6.46
NNT	Nicotinamide Nucleotide Transhydrogenase	pneumonia, dyspnea, pain	3	0.824263	6.42
RPL18A	Ribosomal Protein L18a	fever, pain, chills	3	0.820569	6.36
NUP210	Nucleoporin 210	fever, dyspnea, pain, inflammation	4	0.771417	6.34
GOLGB1	Golgin B1	fever, pain, chills, inflammation	4	0.770837	6.33
PSMD1	Proteasome 26S Subunit, Non-ATPase 1	cough, pneumonia, "hemoptysis ", inflammation	4	0.767282	6.29
COL6A1	Collagen Type VI Alpha 1 Chain	cough, pneumonia, dyspnea, pain, inflammation	5	0.730068	6.26
COX4I1	Cytochrome C Oxidase Subunit 4I1	fever, pneumonia, dyspnea, pain, inflammation	5	0.72849	6.23
SNRPB	Small Nuclear Ribonucleoprotein Polypeptides B And B1	fever, pain, inflammation	3	0.81168	6.21
HSP90B1	Heat Shock Protein 90 Beta Family Member 1	fever, dyspnea, pain, inflammation	4	0.76205	6.2
RPL7	Ribosomal Protein L7	fever, pain, inflammation	3	0.810833	6.2
VPS11	VPS11 Core Subunit Of CORVET And HOPS Complexes	fever, dyspnea, pain	3	0.808301	6.15
SET	SET Nuclear Proto-Oncogene	fever, dyspnea, pain, inflammation	4	0.758847	6.13
HK1	Hexokinase 1	dyspnea, pain, inflammation	3	0.804636	6.1
ACAD9	Acyl-CoA Dehydrogenase Family Member 9	fever, dyspnea, pain	3	0.801932	6.06
CBY1	Chibby Family Member 1, Beta Catenin Antagonist	cough, pneumonia, pain, inflammation	4	0.75576	6.06
DYRK1A	Dual Specificity Tyrosine Phosphorylation Regulated Kinase 1A	fever, pneumonia, pain, inflammation	4	0.753066	6.01
PCM1	Pericentriolar Material 1	fever, cough, pain, "sore throat"	4	0.751864	5.98
GGCX	Gamma-Glutamyl Carboxylase	fever, pain, chills, inflammation	4	0.750665	5.97
RPS6KA1	Ribosomal Protein S6 Kinase A1	fever, dyspnea, pain, "hemoptysis ", inflammation	5	0.716321	5.96
SMC1A	Structural Maintenance Of Chromosomes 1A	pneumonia, pain, inflammation	3	0.795962	5.95
RPS17	Ribosomal Protein S17	fever, pneumonia, pain, inflammation	4	0.747636	5.91
NDUFB9	NADH:Ubiquinone Oxidoreductase Subunit B9	fever, cough, dyspnea, pain	4	0.744718	5.86
PSMD3	Proteasome 26S Subunit, Non-ATPase 3	cough, pneumonia, "hemoptysis ", inflammation	4	0.741911	5.8
UPF1	UPF1 RNA Helicase And ATPase	fever, pneumonia, pain, inflammation	4	0.74137	5.79
PSMA4	Proteasome 20S Subunit Alpha 4	cough, pneumonia, "hemoptysis ", inflammation	4	0.741099	5.78
PSMB1	Proteasome 20S Subunit Beta 1	cough, pneumonia, "hemoptysis ", inflammation	4	0.740109	5.77
KPNA2	Karyopherin Subunit Alpha 2	fever, pneumonia, chills, inflammation	4	0.73993	5.76
SLC25A20	Solute Carrier Family 25 Member 20	fever, pneumonia, dyspnea, pain	4	0.738315	5.73
NUP153	Nucleoporin 153	fever, pain, "sore throat", inflammation	4	0.738047	5.73
PSMC5	Proteasome 26S Subunit, ATPase 5	cough, pneumonia, "hemoptysis ", inflammation	4	0.736083	5.67
PSMA2	Proteasome 20S Subunit Alpha 2	cough, pneumonia, "hemoptysis ", inflammation	4	0.73546	5.65
HSPH1	Heat Shock Protein Family H (Hsp110) Member 1	cough, pneumonia, "hemoptysis ", inflammation	4	0.73546	5.65
PSMC2	Proteasome 26S Subunit, ATPase 2	cough, pneumonia, "hemoptysis ", inflammation	4	0.73546	5.65
TIMM10	Translocase Of Inner Mitochondrial Membrane 10	fever, cough, pneumonia, pain	4	0.734837	5.64
SCO1	Synthesis Of Cytochrome C Oxidase 1	fever, dyspnea	2	0.856649	5.62
PSMD11	Proteasome 26S Subunit, Non-ATPase 11	cough, pneumonia, "hemoptysis ", inflammation	4	0.732976	5.6
PSMA1	Proteasome 20S Subunit Alpha 1	cough, pneumonia, "hemoptysis ", inflammation	4	0.732976	5.6
PSMD8	Proteasome 26S Subunit, Non-ATPase 8	cough, pneumonia, "hemoptysis ", inflammation	4	0.732976	5.6
PSMC3	Proteasome 26S Subunit, ATPase 3	cough, pneumonia, "hemoptysis ", inflammation	4	0.732976	5.6
DERL2	Derlin 2	cough, pneumonia, "hemoptysis ", inflammation	4	0.732976	5.6
MARK3	Microtubule Affinity Regulating Kinase 3	cough, dyspnea, pain, "hemoptysis "	4	0.727965	5.56
BARD1	BRCA1 Associated RING Domain 1	fever, pain, inflammation	3	0.77647	5.54
RPS13	Ribosomal Protein S13	fever, pain, chills, inflammation	4	0.724049	5.48
ARHGDIA	Rho GDP Dissociation Inhibitor Alpha	fever, cough, dyspnea, pain, inflammation	5	0.691994	5.46
SOCS6	Suppressor Of Cytokine Signaling 6	fever, cough, dyspnea, pain, inflammation	5	0.691994	5.46
SSRP1	Structure Specific Recognition Protein 1	fever, pain, inflammation	3	0.7692	5.45
EXOSC5	Exosome Component 5	fever, pain, chills	3	0.76423	5.4
CDC5L	Cell Division Cycle 5 Like	cough, pneumonia, pain, inflammation	4	0.719738	5.39
HMOX2	Heme Oxygenase 2	fever, pneumonia, pain, inflammation	4	0.718796	5.37
MPP5	Membrane Palmitoylated Protein 5	cough, dyspnea, pain, inflammation	4	0.718026	5.36
CAMK2D	Calcium/Calmodulin Dependent Protein Kinase II Delta	cough, dyspnea, pain, inflammation	4	0.717855	5.35
RPS26	Ribosomal Protein S26	pneumonia, dyspnea, pain	3	0.759692	5.33
SEC24C	SEC24 Homolog C, COPII Coat Complex Component	cough, dyspnea, pain, inflammation	4	0.71598	5.33
MGST1	Microsomal Glutathione S-Transferase 1	fever, dyspnea, pain, inflammation	4	0.715386	5.31
KAT5	Lysine Acetyltransferase 5	fever, pain, inflammation	3	0.759035	5.31
NINL	Ninein Like	fever, cough, pain, "sore throat"	4	0.712339	5.26
MCM2	Minichromosome Maintenance Complex Component 2	cough, dyspnea, pain, inflammation	4	0.71217	5.26
DNAJB11	DnaJ Heat Shock Protein Family (Hsp40) Member B11	fever, dyspnea, pain, inflammation	4	0.711665	5.25
THTPA	Thiamine Triphosphatase	fever, pain, chills	3	0.755481	5.25
SLC30A6	Solute Carrier Family 30 Member 6	fever, pneumonia, dyspnea, pain, inflammation	5	0.675338	5.21
CHD4	Chromodomain Helicase DNA Binding Protein 4	fever, pneumonia, pain, inflammation	4	0.707142	5.16
ATP13A3	ATPase 13A3	cough, dyspnea, pain, "hemoptysis "	4	0.705396	5.14
MDC1	Mediator Of DNA Damage Checkpoint 1	fever, pneumonia, pain	3	0.748002	5.12
ATP1B1	ATPase Na+/K+ Transporting Subunit Beta 1	fever, pain, inflammation	3	0.747361	5.11
EEF1D	Eukaryotic Translation Elongation Factor 1 Delta	fever, cough, pain, "hemoptysis "	4	0.703574	5.09
SREBF2	Sterol Regulatory Element Binding Transcription Factor 2	fever, pain, inflammation	3	0.744991	5.08
HSD17B10	Hydroxysteroid 17-Beta Dehydrogenase 10	fever, cough, pneumonia, pain	4	0.702089	5.08
SCLT1	Sodium Channel And Clathrin Linker 1	cough, pneumonia, pain, inflammation	4	0.700855	5.04
RPL11	Ribosomal Protein L11	pneumonia, pain, inflammation	3	0.743177	5.04
KHSRP	KH-Type Splicing Regulatory Protein	fever, pain, "sore throat", inflammation	4	0.697012	4.98
COPS5	COP9 Signalosome Subunit 5	fever, dyspnea, pain, inflammation	4	0.696361	4.96
ATP1A1	ATPase Na+/K+ Transporting Subunit Alpha 1	fever, dyspnea, pain, inflammation	4	0.695306	4.93
PPP1CC	Protein Phosphatase 1 Catalytic Subunit Gamma	fever, pain, inflammation	3	0.736261	4.92
GART	Phosphoribosylglycinamide Formyltransferase, Phosphoribosylglycinamide Synthetase, Phosphoribosylaminoimidazole Synthetase	cough, dyspnea, pain, inflammation	4	0.693687	4.91
DYNC1I2	Dynein Cytoplasmic 1 Intermediate Chain 2	cough, pneumonia, pain, inflammation	4	0.693122	4.9
CUL1	Cullin 1	fever, pneumonia, pain, inflammation	4	0.689586	4.85
SYVN1	Synoviolin 1	fever, pain, inflammation	3	0.72998	4.85
RPS9	Ribosomal Protein S9	fever, pain, "hemoptysis ", inflammation	4	0.686	4.8
PRPF8	Pre-MRNA Processing Factor 8	fever, pneumonia, dyspnea, pain, inflammation	5	0.651605	4.79
UBQLN1	Ubiquilin 1	pneumonia, dyspnea, pain, inflammation	4	0.6841	4.78
BRD7	Bromodomain Containing 7	fever, dyspnea, pain, inflammation	4	0.683784	4.77
UIMC1	Ubiquitin Interaction Motif Containing 1	fever, pneumonia, pain, inflammation	4	0.683626	4.77
UQCRC1	Ubiquinol-Cytochrome C Reductase Core Protein 1	fever, pneumonia, pain, inflammation	4	0.679853	4.73
NDUFAF1	NADH:Ubiquinone Oxidoreductase Complex Assembly Factor 1	fever, dyspnea, pain	3	0.723097	4.72
EIF4B	Eukaryotic Translation Initiation Factor 4B	cough, pain, "sore throat", inflammation	4	0.678681	4.71
MRPS5	Mitochondrial Ribosomal Protein S5	fever, cough, dyspnea, "hemoptysis "	4	0.678369	4.7
ARRB2	Arrestin Beta 2	pneumonia, pain, inflammation	3	0.716151	4.62
RPL36	Ribosomal Protein L36	fever, cough, pain, chills	4	0.670716	4.58
YWHAB	Tyrosine 3-Monooxygenase/Tryptophan 5-Monooxygenase Activation Protein Beta	fever, pneumonia, pain, inflammation	4	0.670487	4.57
RPS14	Ribosomal Protein S14	fever, pneumonia, pain, inflammation	4	0.669722	4.56
SOAT1	Sterol O-Acyltransferase 1	pneumonia, pain, inflammation	3	0.710824	4.53
PGD	Phosphogluconate Dehydrogenase	fever, pneumonia, pain	3	0.709565	4.51
PRKACB	Protein Kinase CAMP-Activated Catalytic Subunit Beta	fever, pain, inflammation	3	0.709481	4.51
RPS8	Ribosomal Protein S8	fever, cough, chills, inflammation	4	0.666978	4.5
FAF1	Fas Associated Factor 1	fever, pain, inflammation	3	0.70606	4.46
CKAP5	Cytoskeleton Associated Protein 5	fever, dyspnea, pain, inflammation	4	0.662594	4.44
ATP5PO	ATP Synthase Peripheral Stalk Subunit OSCP	pneumonia, pain, inflammation	3	0.704401	4.42
SMC3	Structural Maintenance Of Chromosomes 3	fever, pain, inflammation	3	0.703078	4.4
NUDC	Nuclear Distribution C, Dynein Complex Regulator	fever, pneumonia, pain, inflammation	4	0.659373	4.4
ALDH3A2	Aldehyde Dehydrogenase 3 Family Member A2	fever, pain, inflammation	3	0.699625	4.35
SDCBP	Syndecan Binding Protein	fever, cough, pneumonia, inflammation	4	0.65381	4.34
TCHP	Trichoplein Keratin Filament Binding	fever, pain, inflammation	3	0.69401	4.25
STOML2	Stomatin Like 2	fever, pain, inflammation	3	0.69127	4.22
ATP6V1A	ATPase H+ Transporting V1 Subunit A	fever, cough, pain	3	0.690147	4.21
SMARCC2	SWI/SNF Related, Matrix Associated, Actin Dependent Regulator Of Chromatin Subfamily C Member 2	fever, pneumonia, pain, inflammation	4	0.647082	4.18
PRMT1	Protein Arginine Methyltransferase 1	fever, pneumonia, pain, inflammation	4	0.646502	4.17
DVL2	Dishevelled Segment Polarity Protein 2	fever, dyspnea, pain, inflammation	4	0.644333	4.13
MRPS34	Mitochondrial Ribosomal Protein S34	fever, dyspnea, pain	3	0.681186	4.12
RUVBL2	RuvB Like AAA ATPase 2	cough, pneumonia, pain, inflammation	4	0.643181	4.11
PPIB	Peptidylprolyl Isomerase B	fever, pain, inflammation	3	0.678447	4.07
PRKAA1	Protein Kinase AMP-Activated Catalytic Subunit Alpha 1	pain, inflammation	2	0.738853	4.06
YWHAQ	Tyrosine 3-Monooxygenase/Tryptophan 5-Monooxygenase Activation Protein Theta	pneumonia, pain, inflammation	3	0.675493	4.04
PRPF19	Pre-MRNA Processing Factor 19	cough, pneumonia, inflammation	3	0.675183	4.03
SLC44A2	Solute Carrier Family 44 Member 2	cough, pain, "sore throat"	3	0.674333	4.02
RPS20	Ribosomal Protein S20	pneumonia, pain	2	0.735104	4
EIF3L	Eukaryotic Translation Initiation Factor 3 Subunit L	fever, pain	2	0.73395	3.97
SYNCRIP	Synaptotagmin Binding Cytoplasmic RNA Interacting Protein	dyspnea, pain, inflammation	3	0.670793	3.97
SMARCE1	SWI/SNF Related, Matrix Associated, Actin Dependent Regulator Of Chromatin, Subfamily E, Member 1	fever, pneumonia, pain, inflammation	4	0.631965	3.94
BID	BH3 Interacting Domain Death Agonist	fever, pain, inflammation	3	0.669034	3.93
PABPC1	Poly(A) Binding Protein Cytoplasmic 1	fever, pain, inflammation	3	0.668424	3.92
BCKDHA	Branched Chain Keto Acid Dehydrogenase E1 Subunit Alpha	fever, dyspnea, inflammation	3	0.666371	3.89
DHX9	DExH-Box Helicase 9	fever, pain, inflammation	3	0.664101	3.86
SRP72	Signal Recognition Particle 72	pneumonia, pain, inflammation	3	0.663121	3.85
IQGAP1	IQ Motif Containing GTPase Activating Protein 1	fever, dyspnea, pain, inflammation	4	0.624392	3.85
DNAJC19	DnaJ Heat Shock Protein Family (Hsp40) Member C19	cough, pneumonia, dyspnea	3	0.661543	3.84
PDHB	Pyruvate Dehydrogenase E1 Subunit Beta	fever, pneumonia, dyspnea	3	0.657362	3.79
UBE2D1	Ubiquitin Conjugating Enzyme E2 D1	fever, pain, inflammation	3	0.649702	3.68
CEP250	Centrosomal Protein 250	cough, pain, "sore throat"	3	0.649192	3.66
RCHY1	Ring Finger And CHY Zinc Finger Domain Containing 1	fever, dyspnea, pain, inflammation	4	0.609233	3.65
CRY1	Cryptochrome Circadian Regulator 1	fever, dyspnea, pain, inflammation	4	0.608303	3.64
MTMR14	Myotubularin Related Protein 14	pain	1	0.812954	3.6
ALG11	ALG11 Alpha-1,2-Mannosyltransferase	fever, dyspnea, pain	3	0.644911	3.59
CKAP4	Cytoskeleton Associated Protein 4	pain, inflammation	2	0.701677	3.58
RBM39	RNA Binding Motif Protein 39	fever, dyspnea, pain	3	0.643685	3.57
ATP5PD	ATP Synthase Peripheral Stalk Subunit D	pneumonia, dyspnea, pain	3	0.640815	3.53
OBSL1	Obscurin Like Cytoskeletal Adaptor 1	dyspnea, pain, inflammation	3	0.640457	3.52
TCP1	T-Complex 1	fever, dyspnea, pain, inflammation	4	0.600737	3.51
WASHC4	WASH Complex Subunit 4	dyspnea, pain, inflammation	3	0.634918	3.44
ATP6AP2	ATPase H+ Transporting Accessory Protein 2	fever, pain, inflammation	3	0.633017	3.43
DISC1	DISC1 Scaffold Protein	pneumonia, dyspnea, pain, inflammation	4	0.589853	3.41
COQ9	Coenzyme Q9	fever, dyspnea, pain	3	0.631055	3.41
ARIH1	Ariadne RBR E3 Ubiquitin Protein Ligase 1	cough, dyspnea, pain	3	0.630286	3.4
UBE2I	Ubiquitin Conjugating Enzyme E2 I	fever, cough, pain, inflammation	4	0.588836	3.39
FBXO7	F-Box Protein 7	fever, pain, inflammation	3	0.628336	3.37
C5AR2	Complement Component 5a Receptor 2	fever, pain, inflammation	3	0.626463	3.35
GPC1	Glypican 1	pneumonia, pain, inflammation	3	0.625013	3.34
XRN1	5'-3' Exoribonuclease 1	fever, pain, inflammation	3	0.623704	3.33
ANXA7	Annexin A7	fever, pain, chills	3	0.62028	3.29
MAP3K1	Mitogen-Activated Protein Kinase Kinase Kinase 1	pain, inflammation	2	0.673638	3.28
CYC1	Cytochrome C1	fever, dyspnea, pain	3	0.619258	3.27
RPS23	Ribosomal Protein S23	fever, pain, chills, inflammation	4	0.576759	3.26
MYO6	Myosin VI	cough, "sore throat", inflammation	3	0.617898	3.25
IMMT	Inner Membrane Mitochondrial Protein	fever, dyspnea, pain, inflammation	4	0.573806	3.22
RPTOR	Regulatory Associated Protein Of MTOR Complex 1	pain, "hemoptysis ", inflammation	3	0.61237	3.21
RAB18	RAB18, Member RAS Oncogene Family	fever, pneumonia, pain, inflammation	4	0.572704	3.2
SRRT	Serrate, RNA Effector Molecule	fever, pneumonia, pain	3	0.612102	3.2
RPL15	Ribosomal Protein L15	pneumonia, pain, inflammation	3	0.611634	3.19
USP13	Ubiquitin Specific Peptidase 13	dyspnea, pain, "hemoptysis "	3	0.610899	3.18
ALG8	ALG8 Alpha-1,3-Glucosyltransferase	fever, pneumonia, pain	3	0.608901	3.16
RBX1	Ring-Box 1	fever, pneumonia, pain, inflammation	4	0.569476	3.15
VDAC2	Voltage Dependent Anion Channel 2	pneumonia, dyspnea, pain, inflammation	4	0.565549	3.11
RBBP4	RB Binding Protein 4, Chromatin Remodeling Factor	fever, pain, inflammation	3	0.605129	3.11
MIB1	Mindbomb E3 Ubiquitin Protein Ligase 1	dyspnea, pain, inflammation	3	0.6048	3.1
AHSA1	Activator Of HSP90 ATPase Activity 1	dyspnea, pain, inflammation	3	0.603551	3.07
PPP2R1A	Protein Phosphatase 2 Scaffold Subunit Aalpha	pain, inflammation	2	0.653589	3.06
IQCB1	IQ Motif Containing B1	pain, inflammation	2	0.652926	3.05
P4HB	Prolyl 4-Hydroxylase Subunit Beta	fever, pain, inflammation	3	0.601717	3.05
NOP2	NOP2 Nucleolar Protein	cough, pneumonia, pain	3	0.601129	3.04
COQ8B	Coenzyme Q8B	fever, pain, chills	3	0.600476	3.03
IDE	Insulin Degrading Enzyme	pneumonia, pain, inflammation	3	0.599045	3.02
RAN	RAN, Member RAS Oncogene Family	cough, pain, inflammation	3	0.598785	3.01
WDR5	WD Repeat Domain 5	pneumonia, dyspnea, inflammation	3	0.59872	3.01
GGH	Gamma-Glutamyl Hydrolase	fever, dyspnea, pain, inflammation	4	0.557446	3
FLOT1	Flotillin 1	pneumonia, pain, inflammation	3	0.597748	3
LARP1	La Ribonucleoprotein 1, Translational Regulator	fever, dyspnea, pain	3	0.59626	2.98
CRY2	Cryptochrome Circadian Regulator 2	fever, dyspnea, pain	3	0.59626	2.98
NCL	Nucleolin	fever, pain, inflammation	3	0.591063	2.97
NDUFA8	NADH:Ubiquinone Oxidoreductase Subunit A8	fever, dyspnea, pain, inflammation	4	0.553742	2.96
RAD23A	RAD23 Homolog A, Nucleotide Excision Repair Protein	fever, pain, inflammation	3	0.590489	2.96
TUBA1A	Tubulin Alpha 1a	pneumonia, pain, inflammation	3	0.590298	2.96
TUBA4A	Tubulin Alpha 4a	dyspnea, pain, inflammation	3	0.589535	2.95
FKBP10	FKBP Prolyl Isomerase 10	pneumonia, dyspnea, pain	3	0.584354	2.92
PTGES2	Prostaglandin E Synthase 2	fever, pain, inflammation	3	0.584229	2.92
UBR5	Ubiquitin Protein Ligase E3 Component N-Recognin 5	dyspnea, pain, inflammation	3	0.584166	2.92
CAMLG	Calcium Modulating Ligand	fever, pain, inflammation	3	0.583789	2.91
HSPA9	Heat Shock Protein Family A (Hsp70) Member 9	pneumonia, pain, inflammation	3	0.583288	2.9
CREB3	CAMP Responsive Element Binding Protein 3	fever, pain, inflammation	3	0.580602	2.86
YWHAG	Tyrosine 3-Monooxygenase/Tryptophan 5-Monooxygenase Activation Protein Gamma	pneumonia, pain, inflammation	3	0.57998	2.85
NDUFA10	NADH:Ubiquinone Oxidoreductase Subunit A10	fever, dyspnea, pain, inflammation	4	0.546314	2.85
HEY1	Hes Related Family BHLH Transcription Factor With YRPW Motif 1	fever, pneumonia, pain	3	0.57849	2.84
BCKDK	Branched Chain Keto Acid Dehydrogenase Kinase	fever, dyspnea, pain	3	0.577562	2.83
CTPS1	CTP Synthase 1	fever, pneumonia, pain, inflammation	4	0.54505	2.83
MFGE8	Milk Fat Globule-EGF Factor 8 Protein	pneumonia, pain, inflammation	3	0.57682	2.82
CDK5RAP2	CDK5 Regulatory Subunit Associated Protein 2	pneumonia, pain, inflammation	3	0.574236	2.8
HSP90AB1	Heat Shock Protein 90 Alpha Family Class B Member 1	fever, pain, inflammation	3	0.574174	2.8
RPS12	Ribosomal Protein S12	fever, cough	2	0.628823	2.75
TOR1AIP1	Torsin 1A Interacting Protein 1	dyspnea, pain, inflammation	3	0.568567	2.72
ADAMTS1	ADAM Metallopeptidase With Thrombospondin Type 1 Motif 1	pain, inflammation	2	0.624668	2.72
NOP56	NOP56 Ribonucleoprotein	pneumonia, pain	2	0.623292	2.71
HS2ST1	Heparan Sulfate 2-O-Sulfotransferase 1	fever, pain, chills	3	0.56784	2.71
SGPL1	Sphingosine-1-Phosphate Lyase 1	pain, inflammation	2	0.622194	2.7
MCM7	Minichromosome Maintenance Complex Component 7	dyspnea, pain, inflammation	3	0.564288	2.68
PRDX6	Peroxiredoxin 6	cough, pain, inflammation	3	0.564108	2.68
ELOB	Elongin B	fever, pain, inflammation	3	0.563808	2.66
PPT1	Palmitoyl-Protein Thioesterase 1	pneumonia, pain, inflammation	3	0.563509	2.66
ELAVL1	ELAV Like RNA Binding Protein 1	pain, inflammation	2	0.615328	2.64
LGR4	Leucine Rich Repeat Containing G Protein-Coupled Receptor 4	fever, pain, inflammation	3	0.559932	2.63
DBN1	Drebrin 1	pneumonia, pain, inflammation	3	0.559517	2.63
RALA	RAS Like Proto-Oncogene A	pain, inflammation	2	0.614385	2.63
BAG6	BAG Cochaperone 6	pneumonia, dyspnea, pain, inflammation	4	0.526849	2.62
PDE4DIP	Phosphodiesterase 4D Interacting Protein	cough, "sore throat"	2	0.61425	2.62
USHBP1	USH1 Protein Network Component Harmonin Binding Protein 1	cough, "sore throat"	2	0.61425	2.62
TIMM8B	Translocase Of Inner Mitochondrial Membrane 8 Homolog B	pneumonia, pain, inflammation	3	0.558155	2.61
UQCRFS1	Ubiquinol-Cytochrome C Reductase, Rieske Iron-Sulfur Polypeptide 1	fever, pain	2	0.610032	2.59
TRIM27	Tripartite Motif Containing 27	fever, pneumonia, pain, inflammation	4	0.523943	2.58
MOGS	Mannosyl-Oligosaccharide Glucosidase	dyspnea, pain	2	0.607176	2.56
RPN1	Ribophorin I	pneumonia, pain	2	0.607044	2.56
ARF6	ADP Ribosylation Factor 6	fever, pain, inflammation	3	0.552924	2.55
TRAP1	TNF Receptor Associated Protein 1	fever, pain, inflammation	3	0.552048	2.54
USP4	Ubiquitin Specific Peptidase 4	cough, pneumonia, inflammation	3	0.550245	2.51
CSDE1	Cold Shock Domain Containing E1	fever, "sore throat"	2	0.601913	2.49
POLR2B	RNA Polymerase II Subunit B	fever, inflammation	2	0.601521	2.49
POLR2A	RNA Polymerase II Subunit A	dyspnea, pain, inflammation	3	0.547813	2.48
GSK3A	Glycogen Synthase Kinase 3 Alpha	pneumonia, pain, inflammation	3	0.543161	2.43
TUBA1B	Tubulin Alpha 1b	fever, pain, inflammation	3	0.542762	2.42
DDX17	DEAD-Box Helicase 17	fever	1	0.688547	2.42
ELOC	Elongin C	pneumonia, pain, inflammation	3	0.542191	2.42
CCHCR1	Coiled-Coil Alpha-Helical Rod Protein 1	pneumonia, pain, inflammation	3	0.541679	2.41
PIH1D1	PIH1 Domain Containing 1	cough, pneumonia	2	0.588329	2.39
NME7	NME/NM23 Family Member 7	cough, pneumonia	2	0.588329	2.39
TERF2	Telomeric Repeat Binding Factor 2	pneumonia, pain, inflammation	3	0.538559	2.38
ATF2	Activating Transcription Factor 2	pneumonia, pain, inflammation	3	0.53822	2.37
SLC25A3	Solute Carrier Family 25 Member 3	fever, dyspnea, inflammation	3	0.53636	2.37
MRPS27	Mitochondrial Ribosomal Protein S27	fever, dyspnea	2	0.583162	2.36
LRPPRC	Leucine Rich Pentatricopeptide Repeat Containing	fever, dyspnea	2	0.583162	2.36
SUPT5H	SPT5 Homolog, DSIF Elongation Factor Subunit	dyspnea, pain, inflammation	3	0.536248	2.36
TERF1	Telomeric Repeat Binding Factor 1	pneumonia, pain, inflammation	3	0.536192	2.36
PCMT1	Protein-L-Isoaspartate (D-Aspartate) O-Methyltransferase	pneumonia, pain, inflammation	3	0.535686	2.35
HGS	Hepatocyte Growth Factor-Regulated Tyrosine Kinase Substrate	fever, pain, inflammation	3	0.534957	2.35
NIPSNAP1	Nipsnap Homolog 1	pain, inflammation	2	0.580727	2.33
WDR83	WD Repeat Domain 83	dyspnea, pain	2	0.577995	2.31
RPL22	Ribosomal Protein L22	fever, pneumonia	2	0.577809	2.31
TNIP2	TNFAIP3 Interacting Protein 2	fever, inflammation	2	0.577685	2.31
UQCRQ	Ubiquinol-Cytochrome C Reductase Complex III Subunit VII	fever, dyspnea, pain	3	0.527345	2.28
CLASP1	Cytoplasmic Linker Associated Protein 1	cough, pneumonia, inflammation	3	0.526794	2.27
PITRM1	Pitrilysin Metallopeptidase 1	pneumonia, pain, inflammation	3	0.52575	2.26
TRMT61B	TRNA Methyltransferase 61B	fever, pain	2	0.571971	2.26
RINT1	RAD50 Interactor 1	fever, pain	2	0.571971	2.26
CHCHD2	Coiled-Coil-Helix-Coiled-Coil-Helix Domain Containing 2	fever, pain, inflammation	3	0.525366	2.25
CAPZB	Capping Actin Protein Of Muscle Z-Line Subunit Beta	fever, pain, inflammation	3	0.520731	2.2
MCM3	Minichromosome Maintenance Complex Component 3	dyspnea, pain, inflammation	3	0.520676	2.2
RAD23B	RAD23 Homolog B, Nucleotide Excision Repair Protein	fever, pain, inflammation	3	0.520568	2.2
SNIP1	Smad Nuclear Interacting Protein 1	fever, pain, inflammation	3	0.520405	2.19
GFER	Growth Factor, Augmenter Of Liver Regeneration	fever, pain, inflammation	3	0.51889	2.18
TCTN3	Tectonic Family Member 3	pneumonia, pain, inflammation	3	0.51862	2.17
PCBP2	Poly(RC) Binding Protein 2	fever, pain	2	0.56303	2.17
MYL12A	Myosin Light Chain 12A	dyspnea, pain	2	0.562254	2.16
RPL10	Ribosomal Protein L10	fever, pneumonia, inflammation	3	0.51534	2.14
SMARCC1	SWI/SNF Related, Matrix Associated, Actin Dependent Regulator Of Chromatin Subfamily C Member 1	fever, pain, inflammation	3	0.513842	2.13
PRMT5	Protein Arginine Methyltransferase 5	fever, inflammation	2	0.55715	2.12
METTL3	Methyltransferase Like 3	fever, pain, inflammation	3	0.512403	2.11
OGT	O-Linked N-Acetylglucosamine (GlcNAc) Transferase	pneumonia, pain, inflammation	3	0.511765	2.1
CDK7	Cyclin Dependent Kinase 7	fever, pain, inflammation	3	0.51134	2.1
MAD2L2	Mitotic Arrest Deficient 2 Like 2	fever, pneumonia, pain	3	0.51065	2.09
HNRNPH1	Heterogeneous Nuclear Ribonucleoprotein H1	fever, pain	2	0.553216	2.08
TRADD	TNFRSF1A Associated Via Death Domain	pneumonia, pain, inflammation	3	0.508008	2.06
DNAJA1	DnaJ Heat Shock Protein Family (Hsp40) Member A1	cough, pneumonia, inflammation	3	0.505644	2.06
RPS24	Ribosomal Protein S24	pneumonia, pain	2	0.550419	2.05
RPL18	Ribosomal Protein L18	dyspnea, pain	2	0.54978	2.04
RPL35	Ribosomal Protein L35	dyspnea, pain	2	0.54978	2.04
SNW1	SNW Domain Containing 1	cough, pneumonia, inflammation	3	0.502668	2.04
TIMM9	Translocase Of Inner Mitochondrial Membrane 9	pneumonia, pain	2	0.547524	2.02
MARK1	Microtubule Affinity Regulating Kinase 1	pneumonia, pain	2	0.547524	2.02
ATP5PB	ATP Synthase Peripheral Stalk-Membrane Subunit B	pneumonia, pain	2	0.547524	2.02
TIMM10B	Translocase Of Inner Mitochondrial Membrane 10B	pneumonia, pain	2	0.547524	2.02
DDAH2	Dimethylarginine Dimethylaminohydrolase 2	pneumonia, pain, inflammation	3	0.499247	2.01
PDIA4	Protein Disulfide Isomerase Family A Member 4	fever, pain, inflammation	3	0.498937	2.01
SLC25A5	Solute Carrier Family 25 Member 5	cough, dyspnea	2	0.543847	1.98
MRPS22	Mitochondrial Ribosomal Protein S22	fever, dyspnea, inflammation	3	0.495239	1.97
TUBB3	Tubulin Beta 3 Class III	pain	1	0.631755	1.97
TLE1	TLE Family Member 1, Transcriptional Corepressor	fever, pain, inflammation	3	0.49483	1.96
SLC3A2	Solute Carrier Family 3 Member 2	fever, pain, inflammation	3	0.493503	1.95
XPO5	Exportin 5	fever, pain	2	0.538502	1.94
NDEL1	NudE Neurodevelopment Protein 1 Like 1	pneumonia, inflammation	2	0.538333	1.94
CRTC3	CREB Regulated Transcription Coactivator 3	fever, pain, inflammation	3	0.491064	1.92
RPS6KB2	Ribosomal Protein S6 Kinase B2	pain, inflammation	2	0.535069	1.92
EXOSC3	Exosome Component 3	dyspnea, pain	2	0.534733	1.91
YWHAZ	Tyrosine 3-Monooxygenase/Tryptophan 5-Monooxygenase Activation Protein Zeta	pneumonia, pain, inflammation	3	0.489799	1.91
LAS1L	LAS1 Like Ribosome Biogenesis Factor	pneumonia, pain	2	0.533334	1.9
LDHB	Lactate Dehydrogenase B	fever, pneumonia, pain, inflammation	4	0.463248	1.89
RCN1	Reticulocalbin 1	pain, inflammation	2	0.532888	1.89
CSNK1E	Casein Kinase 1 Epsilon	fever, dyspnea	2	0.532776	1.89
RPL7A	Ribosomal Protein L7a	pain, "hemoptysis "	2	0.532274	1.88
EIF3M	Eukaryotic Translation Initiation Factor 3 Subunit M	fever, pain	2	0.530551	1.87
QSOX2	Quiescin Sulfhydryl Oxidase 2	fever, pain	2	0.530551	1.87
EIF6	Eukaryotic Translation Initiation Factor 6	pneumonia, pain, inflammation	3	0.47794	1.83
THRAP3	Thyroid Hormone Receptor Associated Protein 3	fever, pain	2	0.524709	1.83
COX6C	Cytochrome C Oxidase Subunit 6C	pneumonia, pain	2	0.522742	1.81
CEP135	Centrosomal Protein 135	dyspnea, pain, inflammation	3	0.476713	1.8
ADAM9	ADAM Metallopeptidase Domain 9	pain, inflammation	2	0.52046	1.79
CHPF	Chondroitin Polymerizing Factor	pain, inflammation	2	0.519431	1.78
SCAP	SREBF Chaperone	pain, inflammation	2	0.518782	1.78
SNRNP48	Small Nuclear Ribonucleoprotein U11/U12 Subunit 48	dyspnea, pain, inflammation	3	0.474903	1.77
NARS2	Asparaginyl-TRNA Synthetase 2, Mitochondrial	fever, dyspnea	2	0.517542	1.76
DDX21	DExD-Box Helicase 21	fever, pain, inflammation	3	0.471887	1.74
DDOST	Dolichyl-Diphosphooligosaccharide--Protein Glycosyltransferase Non-Catalytic Subunit	pneumonia, inflammation	2	0.512297	1.73
DGCR8	DGCR8 Microprocessor Complex Subunit	pneumonia, pain, inflammation	3	0.470918	1.72
CENPJ	Centromere Protein J	dyspnea, pain, inflammation	3	0.469904	1.71
RPL6	Ribosomal Protein L6	pneumonia, pain, inflammation	3	0.469807	1.71
RPS10	Ribosomal Protein S10	pneumonia, pain	2	0.510915	1.71
PMPCB	Peptidase, Mitochondrial Processing Subunit Beta	dyspnea, pain	2	0.508799	1.69
ZYG11B	Zyg-11 Family Member B, Cell Cycle Regulator	dyspnea, pain	2	0.508799	1.69
EIF3D	Eukaryotic Translation Initiation Factor 3 Subunit D	fever, inflammation	2	0.508325	1.69
NAE1	NEDD8 Activating Enzyme E1 Subunit 1	pneumonia, pain	2	0.507956	1.68
ATP5F1C	ATP Synthase F1 Subunit Gamma	pneumonia, pain	2	0.507956	1.68
VDAC3	Voltage Dependent Anion Channel 3	dyspnea, pain	2	0.505539	1.68
RPLP1	Ribosomal Protein Lateral Stalk Subunit P1	dyspnea, pain	2	0.505539	1.68
GANAB	Glucosidase II Alpha Subunit	pain	1	0.583476	1.68
NIN	Ninein	dyspnea, pain, inflammation	3	0.466491	1.67
FAF2	Fas Associated Factor Family Member 2	fever, inflammation	2	0.502564	1.66
PPIH	Peptidylprolyl Isomerase H	pain, inflammation	2	0.500384	1.64
RBM28	RNA Binding Motif Protein 28	pain, inflammation	2	0.500384	1.64
CHPF2	Chondroitin Polymerizing Factor 2	pain, inflammation	2	0.500384	1.64
PIBF1	Progesterone Immunomodulatory Binding Factor 1	pain, inflammation	2	0.499195	1.64
SSR4	Signal Sequence Receptor Subunit 4	dyspnea, inflammation	2	0.498576	1.63
PPP2CA	Protein Phosphatase 2 Catalytic Subunit Alpha	fever, pneumonia, inflammation	3	0.461682	1.63
HDAC5	Histone Deacetylase 5	pneumonia, pain, inflammation	3	0.460925	1.62
CMTR1	Cap Methyltransferase 1	fever, inflammation	2	0.494574	1.6
PIGO	Phosphatidylinositol Glycan Anchor Biosynthesis Class O	pneumonia, pain	2	0.493656	1.6
HDAC11	Histone Deacetylase 11	pain, inflammation	2	0.492587	1.58
MYBBP1A	MYB Binding Protein 1a	pneumonia, inflammation	2	0.49218	1.58
TBCE	Tubulin Folding Cofactor E	pneumonia, pain	2	0.4899	1.56
SHMT2	Serine Hydroxymethyltransferase 2	fever, pain	2	0.489698	1.56
METTL14	Methyltransferase Like 14	fever, pain	2	0.489698	1.56
VIRMA	Vir Like M6A Methyltransferase Associated	fever, pain	2	0.489698	1.56
SRSF1	Serine And Arginine Rich Splicing Factor 1	fever, pain, inflammation	3	0.451434	1.54
HSPA14	Heat Shock Protein Family A (Hsp70) Member 14	fever, pneumonia, inflammation	3	0.450741	1.53
P2RY6	Pyrimidinergic Receptor P2Y6	pain, inflammation	2	0.480503	1.51
UQCRC2	Ubiquinol-Cytochrome C Reductase Core Protein 2	fever, dyspnea	2	0.479269	1.5
INTS4	Integrator Complex Subunit 4	fever, dyspnea	2	0.479269	1.5
INTS5	Integrator Complex Subunit 5	fever, dyspnea	2	0.479269	1.5
NDUFA4	NDUFA4 Mitochondrial Complex Associated	fever, dyspnea	2	0.479269	1.5
PRDX3	Peroxiredoxin 3	pain, inflammation	2	0.477891	1.5
CUL7	Cullin 7	pain	1	0.554621	1.48
FYCO1	FYVE And Coiled-Coil Domain Autophagy Adaptor 1	pain, inflammation	2	0.476272	1.47
CDK8	Cyclin Dependent Kinase 8	pain, inflammation	2	0.475733	1.46
CUL4A	Cullin 4A	fever, pain, inflammation	3	0.443507	1.45
HECW2	HECT, C2 And WW Domain Containing E3 Ubiquitin Protein Ligase 2	fever, pain	2	0.474708	1.44
RPA2	Replication Protein A2	fever, pain	2	0.474708	1.44
UBE2D2	Ubiquitin Conjugating Enzyme E2 D2	pain, inflammation	2	0.473538	1.44
GIGYF2	GRB10 Interacting GYF Protein 2	pain, inflammation	2	0.473246	1.44
PRPF40A	Pre-MRNA Processing Factor 40 Homolog A	pain, inflammation	2	0.472809	1.44
KAT2B	Lysine Acetyltransferase 2B	pain, inflammation	2	0.472712	1.44
SKP1	S-Phase Kinase Associated Protein 1	pneumonia, pain, inflammation	3	0.436212	1.41
RCN2	Reticulocalbin 2	fever, pain, inflammation	3	0.431858	1.4
AGPS	Alkylglycerone Phosphate Synthase	pain, inflammation	2	0.470097	1.4
EFTUD2	Elongation Factor Tu GTP Binding Domain Containing 2	dyspnea, pain	2	0.469518	1.39
ACAA2	Acetyl-CoA Acyltransferase 2	fever, cough	2	0.469325	1.39
LIMA1	LIM Domain And Actin Binding 1	fever, pain, inflammation	3	0.431239	1.39
NONO	Non-POU Domain Containing Octamer Binding	pain, inflammation	2	0.468843	1.39
TANK	TRAF Family Member Associated NFKB Activator	fever, inflammation	2	0.468603	1.38
EIF3A	Eukaryotic Translation Initiation Factor 3 Subunit A	fever, pain	2	0.468362	1.37
NEDD4L	NEDD4 Like E3 Ubiquitin Protein Ligase	pain, inflammation	2	0.468122	1.37
RBL1	RB Transcriptional Corepressor Like 1	pain, inflammation	2	0.467738	1.37
USO1	USO1 Vesicle Transport Factor	fever, pain	2	0.465965	1.36
RC3H1	Ring Finger And CCCH-Type Domains 1	inflammation	1	0.533949	1.35
SAAL1	Serum Amyloid A Like 1	fever, inflammation	2	0.46358	1.34
PRKAR2A	Protein Kinase CAMP-Dependent Type II Regulatory Subunit Alpha	pain, inflammation	2	0.4632	1.34
PPA1	Inorganic Pyrophosphatase 1	chills, inflammation	2	0.46154	1.33
CDC14B	Cell Division Cycle 14B	fever, pain	2	0.456318	1.29
WWP1	WW Domain Containing E3 Ubiquitin Protein Ligase 1	fever, pain, inflammation	3	0.421721	1.29
CSNK1A1	Casein Kinase 1 Alpha 1	fever, dyspnea, pain, inflammation	4	0.399989	1.29
MYO1C	Myosin IC	pneumonia, inflammation	2	0.452778	1.27
ATP5MD	ATP Synthase Membrane Subunit DAPIT	fever	1	0.520189	1.26
RAB5C	RAB5C, Member RAS Oncogene Family	fever	1	0.520189	1.26
SLC30A9	Solute Carrier Family 30 Member 9	pain, inflammation	2	0.446331	1.23
CSNK2A2	Casein Kinase 2 Alpha 2	pain, inflammation	2	0.446286	1.23
NUP107	Nucleoporin 107	inflammation	1	0.511818	1.21
SPEN	Spen Family Transcriptional Repressor	pain, inflammation	2	0.443098	1.18
CHMP2A	Charged Multivesicular Body Protein 2A	pain, inflammation	2	0.44192	1.17
ITFG1	Integrin Alpha FG-GAP Repeat Containing 1	pain, inflammation	2	0.436882	1.16
CARM1	Coactivator Associated Arginine Methyltransferase 1	pain, inflammation	2	0.436659	1.16
RPL13A	Ribosomal Protein L13a	inflammation	1	0.495699	1.15
PGAM5	PGAM Family Member 5, Mitochondrial Serine/Threonine Protein Phosphatase	pain, inflammation	2	0.431814	1.15
SIRT6	Sirtuin 6	inflammation	1	0.495648	1.15
CTBP1	C-Terminal Binding Protein 1	pain, inflammation	2	0.431593	1.14
PHB2	Prohibitin 2	fever, pneumonia, pain, inflammation	4	0.373071	1.12
CUL3	Cullin 3	pain, inflammation	2	0.430798	1.12
AP2M1	Adaptor Related Protein Complex 2 Subunit Mu 1	fever, pain	2	0.429389	1.1
CLK3	CDC Like Kinase 3	fever, pain	2	0.429389	1.1
RIOK1	RIO Kinase 1	fever, pain	2	0.429389	1.1
TXNDC12	Thioredoxin Domain Containing 12	fever, pain	2	0.429389	1.1
RPS11	Ribosomal Protein S11	fever, pain	2	0.429389	1.1
TUBG1	Tubulin Gamma 1	fever, pain	2	0.42445	1.09
MAPK6	Mitogen-Activated Protein Kinase 6	pain	1	0.483729	1.08
SERBP1	SERPINE1 MRNA Binding Protein 1	pain, inflammation	2	0.424146	1.08
TAGLN2	Transgelin 2	pain, inflammation	2	0.423495	1.07
HNRNPU	Heterogeneous Nuclear Ribonucleoprotein U	dyspnea	1	0.479713	1.06
DUSP22	Dual Specificity Phosphatase 22	fever, inflammation	2	0.421937	1.06
SELENOS	Selenoprotein S	inflammation	1	0.477792	1.05
PELP1	Proline, Glutamate And Leucine Rich Protein 1	pain, inflammation	2	0.421635	1.05
CCT3	Chaperonin Containing TCP1 Subunit 3	pain	1	0.477399	1.05
EIF3H	Eukaryotic Translation Initiation Factor 3 Subunit H	pain	1	0.477399	1.05
RAB9A	RAB9A, Member RAS Oncogene Family	pneumonia, inflammation	2	0.41495	1.01
PIAS2	Protein Inhibitor Of Activated STAT 2	pneumonia, inflammation	2	0.414568	1
BICD1	BICD Cargo Adaptor 1	pneumonia, inflammation	2	0.414271	1
TIMM29	Translocase Of Inner Mitochondrial Membrane 29	pneumonia, inflammation	2	0.411351	0.99
AASS	Aminoadipate-Semialdehyde Synthase	pneumonia, inflammation	2	0.411351	0.99
CUL5	Cullin 5	fever, pneumonia, inflammation	3	0.373457	0.98
RPS3	Ribosomal Protein S3	pneumonia, inflammation	2	0.410635	0.98
UHRF2	Ubiquitin Like With PHD And Ring Finger Domains 2	pain, inflammation	2	0.410172	0.97
TXLNA	Taxilin Alpha	inflammation	1	0.465153	0.96
PUF60	Poly(U) Binding Splicing Factor 60	dyspnea, inflammation	2	0.409206	0.96
RNF11	Ring Finger Protein 11	pain, inflammation	2	0.409164	0.96
GDI1	GDP Dissociation Inhibitor 1	pain, inflammation	2	0.409122	0.96
ARHGEF2	Rho/Rac Guanine Nucleotide Exchange Factor 2	pneumonia, pain, inflammation	3	0.371722	0.94
MAPRE1	Microtubule Associated Protein RP/EB Family Member 1	pain, inflammation	2	0.407949	0.94
TOMM20	Translocase Of Outer Mitochondrial Membrane 20	pain, inflammation	2	0.400894	0.92
CUL4B	Cullin 4B	pain, inflammation	2	0.400236	0.91
PRKAR2B	Protein Kinase CAMP-Dependent Type II Regulatory Subunit Beta	pain	1	0.454544	0.91
HNRNPL	Heterogeneous Nuclear Ribonucleoprotein L	pain, inflammation	2	0.399414	0.89
EIF4A1	Eukaryotic Translation Initiation Factor 4A1	pain, inflammation	2	0.39745	0.89
HNRNPR	Heterogeneous Nuclear Ribonucleoprotein R	pain, inflammation	2	0.39745	0.89
PDIA3	Protein Disulfide Isomerase Family A Member 3	pain, inflammation	2	0.396634	0.88
SRPRB	SRP Receptor Subunit Beta	pain	1	0.450188	0.88
NGDN	Neuroguidin	pain	1	0.450188	0.88
SEM1	SEM1 26S Proteasome Complex Subunit	pain	1	0.450188	0.88
TUBB2A	Tubulin Beta 2A Class IIa	pain	1	0.450188	0.88
SCCPDH	Saccharopine Dehydrogenase (Putative)	dyspnea	1	0.445966	0.87
UNK	Unk Zinc Finger	inflammation	1	0.445874	0.87
IPO7	Importin 7	pain, inflammation	2	0.390321	0.86
CAPNS1	Calpain Small Subunit 1	pain, inflammation	2	0.390321	0.86
SEL1L	SEL1L Adaptor Subunit Of ERAD E3 Ubiquitin Ligase	pain, inflammation	2	0.389598	0.84
RAB10	RAB10, Member RAS Oncogene Family	pain, inflammation	2	0.389598	0.84
OS9	OS9 Endoplasmic Reticulum Lectin	pain, inflammation	2	0.389598	0.84
OTUD4	OTU Deubiquitinase 4	pain, inflammation	2	0.389598	0.84
SND1	Staphylococcal Nuclease And Tudor Domain Containing 1	pain, inflammation	2	0.387398	0.84
GEMIN4	Gem Nuclear Organelle Associated Protein 4	pain	1	0.442418	0.83
DCPS	Decapping Enzyme, Scavenger	pain	1	0.442418	0.83
WDR77	WD Repeat Domain 77	pain	1	0.436078	0.81
USP15	Ubiquitin Specific Peptidase 15	pain	1	0.436078	0.81
AMBRA1	Autophagy And Beclin 1 Regulator 1	pain, inflammation	2	0.373612	0.8
RNF41	Ring Finger Protein 41	pain, inflammation	2	0.37338	0.8
CSNK2B	Casein Kinase 2 Beta	pneumonia, inflammation	2	0.372377	0.78
ZFP36L1	ZFP36 Ring Finger Protein Like 1	pain, inflammation	2	0.372338	0.78
STX7	Syntaxin 7	fever	1	0.425582	0.77
BAG5	BAG Cochaperone 5	fever	1	0.425582	0.77
RC3H2	Ring Finger And CCCH-Type Domains 2	inflammation	1	0.424233	0.77
UBR4	Ubiquitin Protein Ligase E3 Component N-Recognin 4	fever, pain	2	0.371068	0.76
TECR	Trans-2,3-Enoyl-CoA Reductase	fever, inflammation	2	0.370645	0.75
TM2D3	TM2 Domain Containing 3	pain	1	0.42116	0.74
OCIAD1	OCIA Domain Containing 1	pain	1	0.42116	0.74
NUP205	Nucleoporin 205	pain	1	0.42116	0.74
OCIAD2	OCIA Domain Containing 2	pain	1	0.42116	0.74
GEM	GTP Binding Protein Overexpressed In Skeletal Muscle	pneumonia, inflammation	2	0.369763	0.74
SLC30A7	Solute Carrier Family 30 Member 7	inflammation	1	0.414228	0.71
CYB5B	Cytochrome B5 Type B	inflammation	1	0.414228	0.71
RPS4X	Ribosomal Protein S4 X-Linked	inflammation	1	0.414228	0.71
CSE1L	Chromosome Segregation 1 Like	pain, inflammation	2	0.363109	0.7
SFPQ	Splicing Factor Proline And Glutamine Rich	pain, inflammation	2	0.363109	0.7
ZNF318	Zinc Finger Protein 318	pain, inflammation	2	0.362166	0.69
COG8	Component Of Oligomeric Golgi Complex 8	inflammation	1	0.410382	0.69
FBXW11	F-Box And WD Repeat Domain Containing 11	fever, inflammation	2	0.361677	0.68
CEP57	Centrosomal Protein 57	pain	1	0.407489	0.66
SRSF3	Serine And Arginine Rich Splicing Factor 3	pain	1	0.407489	0.66
MAT2B	Methionine Adenosyltransferase 2B	pain	1	0.401388	0.66
THOC2	THO Complex 2	pain, inflammation	2	0.348782	0.65
SPICE1	Spindle And Centriole Associated Protein 1	fever	1	0.399373	0.63
TBKBP1	TBK1 Binding Protein 1	fever	1	0.399373	0.63
RPL3	Ribosomal Protein L3	pneumonia	1	0.396552	0.62
RHBDD1	Rhomboid Domain Containing 1	pain, inflammation	2	0.342979	0.62
ECSIT	ECSIT Signaling Integrator	pain, inflammation	2	0.342979	0.62
CEP131	Centrosomal Protein 131	pain, inflammation	2	0.342799	0.61
COX7A2	Cytochrome C Oxidase Subunit 7A2	dyspnea	1	0.393263	0.61
IMPDH2	Inosine Monophosphate Dehydrogenase 2	pain	1	0.390803	0.61
PRIM1	DNA Primase Subunit 1	pain, inflammation	2	0.342511	0.61
REEP5	Receptor Accessory Protein 5	pain, inflammation	2	0.342511	0.61
MGST3	Microsomal Glutathione S-Transferase 3	inflammation	1	0.389839	0.6
CEP68	Centrosomal Protein 68	pain, inflammation	2	0.342007	0.6
PTBP2	Polypyrimidine Tract Binding Protein 2	inflammation	1	0.387957	0.6
GPAA1	Glycosylphosphatidylinositol Anchor Attachment 1	pain	1	0.387797	0.6
RNF123	Ring Finger Protein 123	pain, inflammation	2	0.341648	0.59
MCCC2	Methylcrotonoyl-CoA Carboxylase 2	inflammation	1	0.386123	0.57
TCF12	Transcription Factor 12	pain	1	0.385924	0.57
U2AF2	U2 Small Nuclear RNA Auxiliary Factor 2	pain	1	0.385924	0.57
EXOSC8	Exosome Component 8	pain	1	0.385924	0.57
HNRNPF	Heterogeneous Nuclear Ribonucleoprotein F	pain	1	0.385924	0.57
TRIM14	Tripartite Motif Containing 14	pain	1	0.385924	0.57
BIRC6	Baculoviral IAP Repeat Containing 6	pain	1	0.385924	0.57
MYCBP2	MYC Binding Protein 2	pain	1	0.385924	0.57
ZNF746	Zinc Finger Protein 746	pain	1	0.385924	0.57
WASHC3	WASH Complex Subunit 3	pain	1	0.385924	0.57
EIF4H	Eukaryotic Translation Initiation Factor 4H	pain	1	0.385924	0.57
MAD2L1	Mitotic Arrest Deficient 2 Like 1	pain	1	0.385924	0.57
HNRNPM	Heterogeneous Nuclear Ribonucleoprotein M	pain	1	0.385924	0.57
ERP44	Endoplasmic Reticulum Protein 44	pain	1	0.385924	0.57
RPS5	Ribosomal Protein S5	pain	1	0.385924	0.57
NDUFS5	NADH:Ubiquinone Oxidoreductase Subunit S5	pain, inflammation	2	0.337786	0.57
EIF3E	Eukaryotic Translation Initiation Factor 3 Subunit E	fever, inflammation	2	0.337182	0.56
ATP1B3	ATPase Na+/K+ Transporting Subunit Beta 3	pain, inflammation	2	0.336152	0.55
TOMM22	Translocase Of Outer Mitochondrial Membrane 22	pneumonia, pain	2	0.335904	0.54
MDM4	MDM4 Regulator Of P53	pain, inflammation	2	0.335691	0.52
HUWE1	HECT, UBA And WWE Domain Containing E3 Ubiquitin Protein Ligase 1	pneumonia, pain, inflammation	3	0.292784	0.52
FXR1	FMR1 Autosomal Homolog 1	pain, inflammation	2	0.331356	0.51
RCAN3	RCAN Family Member 3	pain, inflammation	2	0.331356	0.51
LATS2	Large Tumor Suppressor Kinase 2	pain, inflammation	2	0.331356	0.51
TUBB4B	Tubulin Beta 4B Class IVb	pain, inflammation	2	0.331356	0.51
WDR46	WD Repeat Domain 46	pneumonia, inflammation	2	0.33048	0.51
PRPF4	Pre-MRNA Processing Factor 4	pain, inflammation	2	0.330235	0.5
CEP350	Centrosomal Protein 350	pain, inflammation	2	0.3302	0.5
SF1	Splicing Factor 1	pain, inflammation	2	0.3302	0.5
FRY	FRY Microtubule Binding Protein	inflammation	1	0.368806	0.5
PDZD11	PDZ Domain Containing 11	inflammation	1	0.368806	0.5
COLGALT1	Collagen Beta(1-O)Galactosyltransferase 1	inflammation	1	0.368806	0.5
MRPL58	Mitochondrial Ribosomal Protein L58	inflammation	1	0.368806	0.5
CCT8	Chaperonin Containing TCP1 Subunit 8	inflammation	1	0.368806	0.5
SGTA	Small Glutamine Rich Tetratricopeptide Repeat Containing Alpha	inflammation	1	0.368806	0.5
PNN	Pinin, Desmosome Associated Protein	fever, pain, inflammation	3	0.291598	0.49
NOMO3	NODAL Modulator 3	pain	1	0.36055	0.47
PPP1CB	Protein Phosphatase 1 Catalytic Subunit Beta	pain	1	0.36055	0.47
RNPS1	RNA Binding Protein With Serine Rich Domain 1	pain	1	0.36055	0.47
ERMP1	Endoplasmic Reticulum Metallopeptidase 1	pain	1	0.36055	0.47
CEP192	Centrosomal Protein 192	pain	1	0.36055	0.47
USP1	Ubiquitin Specific Peptidase 1	fever	1	0.348307	0.45
MMS19	MMS19 Homolog, Cytosolic Iron-Sulfur Assembly Component	fever	1	0.348307	0.45
RAB2A	RAB2A, Member RAS Oncogene Family	fever	1	0.348307	0.45
GRPEL1	GrpE Like 1, Mitochondrial	fever	1	0.348307	0.45
RPA3	Replication Protein A3	fever	1	0.348307	0.45
RPL23	Ribosomal Protein L23	fever	1	0.348307	0.45
HNRNPAB	Heterogeneous Nuclear Ribonucleoprotein A/B	fever	1	0.348307	0.45
DDX10	DEAD-Box Helicase 10	fever	1	0.348307	0.45
EIF3F	Eukaryotic Translation Initiation Factor 3 Subunit F	fever	1	0.337324	0.4
EED	Embryonic Ectoderm Development	pain, inflammation	2	0.291887	0.4
NUP62	Nucleoporin 62	pain, inflammation	2	0.291887	0.4
RPL8	Ribosomal Protein L8	pain	1	0.335798	0.38
ZC3H3	Zinc Finger CCCH-Type Containing 3	pain	1	0.328071	0.34
AAR2	AAR2 Splicing Factor	pain	1	0.328071	0.34
TYSND1	Trypsin Domain Containing 1	pneumonia	1	0.32089	0.34
TRMT1	TRNA Methyltransferase 1	pain	1	0.315209	0.33
GORASP2	Golgi Reassembly Stacking Protein 2	pain	1	0.315209	0.33
HEATR3	HEAT Repeat Containing 3	pain	1	0.315209	0.33
ZFC3H1	Zinc Finger C3H1-Type Containing	pain	1	0.315209	0.33
CTR9	CTR9 Homolog, Paf1/RNA Polymerase II Complex Component	pain	1	0.315209	0.33
VPS39	VPS39 Subunit Of HOPS Complex	pain	1	0.315209	0.33
UBL4A	Ubiquitin Like 4A	pain	1	0.315209	0.33
PFAS	Phosphoribosylformylglycinamidine Synthase	pain	1	0.315209	0.33
ATP5MG	ATP Synthase Membrane Subunit G	pain	1	0.315209	0.33
FKBP15	FKBP Prolyl Isomerase 15	pain	1	0.315209	0.33
YAF2	YY1 Associated Factor 2	pain	1	0.315209	0.33
KTN1	Kinectin 1	pain	1	0.315209	0.33
RPS25	Ribosomal Protein S25	pain	1	0.315209	0.33
KIFC3	Kinesin Family Member C3	pain	1	0.315209	0.33
RPL13	Ribosomal Protein L13	pain	1	0.315209	0.33
LEO1	LEO1 Homolog, Paf1/RNA Polymerase II Complex Component	pain	1	0.315209	0.33
LARP7	La Ribonucleoprotein 7, Transcriptional Regulator	pain	1	0.315209	0.33
ZC3H7A	Zinc Finger CCCH-Type Containing 7A	pain	1	0.315209	0.33
RPL24	Ribosomal Protein L24	pain	1	0.315209	0.33
AURKAIP1	Aurora Kinase A Interacting Protein 1	pain	1	0.315209	0.33
RBM41	RNA Binding Motif Protein 41	pain	1	0.315209	0.33
MRPS25	Mitochondrial Ribosomal Protein S25	pain	1	0.315209	0.33
RNF2	Ring Finger Protein 2	inflammation	1	0.293298	0.31
TMEM97	Transmembrane Protein 97	pain	1	0.293266	0.31
NR2C2	Nuclear Receptor Subfamily 2 Group C Member 2	pain, inflammation	2	0.286761	0.3
EXOSC9	Exosome Component 9	pneumonia	1	0.29256	0.29
NHLRC2	NHL Repeat Containing 2	pneumonia	1	0.29256	0.29
ATP6AP1	ATPase H+ Transporting Accessory Protein 1	pneumonia	1	0.29256	0.29
ACLY	ATP Citrate Lyase	chills, inflammation	2	0.285938	0.28
RPS15A	Ribosomal Protein S15a	pain	1	0.29048	0.26
PIGS	Phosphatidylinositol Glycan Anchor Biosynthesis Class S	pain	1	0.29048	0.26
KIAA0753	KIAA0753	pain	1	0.29048	0.26
RPS7	Ribosomal Protein S7	pain	1	0.29048	0.26
RPL27	Ribosomal Protein L27	pain	1	0.29048	0.26
PA2G4	Proliferation-Associated 2G4	inflammation	1	0.288823	0.25
MARK2	Microtubule Affinity Regulating Kinase 2	inflammation	1	0.288823	0.25
SLU7	SLU7 Homolog, Splicing Factor	inflammation	1	0.287743	0.24
HEXIM1	HEXIM P-TEFb Complex Subunit 1	inflammation	1	0.287743	0.24
AP2A2	Adaptor Related Protein Complex 2 Subunit Alpha 2	cough, inflammation	2	0.284519	0.23
WWP2	WW Domain Containing E3 Ubiquitin Protein Ligase 2	pain, inflammation	2	0.284016	0.21
ZC3HAV1	Zinc Finger CCCH-Type Containing, Antiviral 1	fever, inflammation	2	0.283607	0.21
HNRNPD	Heterogeneous Nuclear Ribonucleoprotein D	inflammation	1	0.286065	0.2
RPS16	Ribosomal Protein S16	pneumonia, pain	2	0.283293	0.2
USP20	Ubiquitin Specific Peptidase 20	inflammation	1	0.285528	0.19
IPO5	Importin 5	fever, inflammation	2	0.282979	0.19
PPIL3	Peptidylprolyl Isomerase Like 3	inflammation	1	0.285181	0.18
YWHAH	Tyrosine 3-Monooxygenase/Tryptophan 5-Monooxygenase Activation Protein Eta	inflammation	1	0.285181	0.18
PTRH2	Peptidyl-TRNA Hydrolase 2	pain	1	0.284834	0.18
GOLGA2	Golgin A2	inflammation	1	0.28433	0.16
CDC37	Cell Division Cycle 37	inflammation	1	0.28301	0.13
MKRN2	Makorin Ring Finger Protein 2	inflammation	1	0.282697	0.13
DDX6	DEAD-Box Helicase 6	fever, inflammation	2	0.273543	0.13
NMI	N-Myc And STAT Interactor	inflammation	1	0.281788	0.11
ATP5F1B	ATP Synthase F1 Subunit Beta	inflammation	1	0.281788	0.11
UBE2D3	Ubiquitin Conjugating Enzyme E2 D3	inflammation	1	0.281632	0.11
PLEKHO1	Pleckstrin Homology Domain Containing O1	inflammation	1	0.281632	0.11
UCHL3	Ubiquitin C-Terminal Hydrolase L3	inflammation	1	0.280289	0.1
EIF3C	Eukaryotic Translation Initiation Factor 3 Subunit C	inflammation	1	0.279199	0.1
ZNF598	Zinc Finger Protein 598	inflammation	1	0.279199	0.1
SLC46A3	Solute Carrier Family 46 Member 3	inflammation	1	0.279199	0.1
ILF3	Interleukin Enhancer Binding Factor 3	inflammation	1	0.279199	0.1
GOLGA3	Golgin A3	inflammation	1	0.279199	0.1
PFDN5	Prefoldin Subunit 5	inflammation	1	0.279199	0.1
SRP19	Signal Recognition Particle 19	inflammation	1	0.279199	0.1
RRP9	Ribosomal RNA Processing 9, U3 Small Nucleolar RNA Binding Protein	inflammation	1	0.279199	0.1
RPLP2	Ribosomal Protein Lateral Stalk Subunit P2	inflammation	1	0.275883	0.09
BET1	Bet1 Golgi Vesicular Membrane Trafficking Protein	inflammation	1	0.275883	0.09
CDC34	Cell Division Cycle 34	inflammation	1	0.275883	0.09
TADA2A	Transcriptional Adaptor 2A	pain, inflammation	2	0.25905	0.09
CWC27	CWC27 Spliceosome Associated Cyclophilin	inflammation	1	0.273298	0.08
SIPA1L1	Signal Induced Proliferation Associated 1 Like 1	inflammation	1	0.273298	0.08
EDEM3	ER Degradation Enhancing Alpha-Mannosidase Like Protein 3	inflammation	1	0.273298	0.08
AKAP8L	A-Kinase Anchoring Protein 8 Like	inflammation	1	0.273298	0.08
FBXL12	F-Box And Leucine Rich Repeat Protein 12	inflammation	1	0.273298	0.08
ZFP36L2	ZFP36 Ring Finger Protein Like 2	inflammation	1	0.273298	0.08
NAP1L1	Nucleosome Assembly Protein 1 Like 1	inflammation	1	0.273298	0.08
PUM3	Pumilio RNA Binding Family Member 3	inflammation	1	0.273298	0.08
LZTS2	Leucine Zipper Tumor Suppressor 2	inflammation	1	0.273298	0.08
SMURF1	SMAD Specific E3 Ubiquitin Protein Ligase 1	inflammation	1	0.258398	0.06
MTCH2	Mitochondrial Carrier 2	inflammation	1	0.258309	0.06
SLC15A3	Solute Carrier Family 15 Member 3	inflammation	1	0.258309	0.06
CAPZA1	Capping Actin Protein Of Muscle Z-Line Subunit Alpha 1	inflammation	1	0.258309	0.06
PABPC4	Poly(A) Binding Protein Cytoplasmic 4	inflammation	1	0.255089	0.05
PCBP1	Poly(RC) Binding Protein 1	inflammation	1	0.253093	0.04
PSME3	Proteasome Activator Subunit 3	inflammation	1	0.253093	0.04
UBA2	Ubiquitin Like Modifier Activating Enzyme 2	inflammation	1	0.253093	0.04
ERGIC1	Endoplasmic Reticulum-Golgi Intermediate Compartment 1	pain	1	0.251981	0.04
MBD3	Methyl-CpG Binding Domain Protein 3	inflammation	1	0.249447	0.03
HNRNPA3	Heterogeneous Nuclear Ribonucleoprotein A3	inflammation	1	0.249447	0.03
ILF2	Interleukin Enhancer Binding Factor 2	inflammation	1	0.249447	0.03
EEF1G	Eukaryotic Translation Elongation Factor 1 Gamma	inflammation	1	0.249447	0.03
PSMC1	Proteasome 26S Subunit, ATPase 1	inflammation	1	0.249447	0.03
ANO6	Anoctamin 6	inflammation	1	0.249447	0.03
LMAN2	Lectin, Mannose Binding 2	inflammation	1	0.245601	0.02
RNF4	Ring Finger Protein 4	inflammation	1	0.245601	0.02
TOMM70	Translocase Of Outer Mitochondrial Membrane 70	inflammation	1	0.245601	0.02
MED23	Mediator Complex Subunit 23	inflammation	1	0.245601	0.02
ERC1	ELKS/RAB6-Interacting/CAST Family Member 1	inflammation	1	0.245601	0.02
COPS4	COP9 Signalosome Subunit 4	inflammation	1	0.245601	0.02
FASTKD5	FAST Kinase Domains 5	inflammation	1	0.245601	0.02
TLE3	TLE Family Member 3, Transcriptional Corepressor	inflammation	1	0.245601	0.02
GBF1	Golgi Brefeldin A Resistant Guanine Nucleotide Exchange Factor 1	inflammation	1	0.245601	0.02
XRN2	5'-3' Exoribonuclease 2	inflammation	1	0.245601	0.02
RAB14	RAB14, Member RAS Oncogene Family	inflammation	1	0.245601	0.02
PRIM2	DNA Primase Subunit 2	inflammation	1	0.245601	0.02
AKAP8	A-Kinase Anchoring Protein 8	inflammation	1	0.245601	0.02
TRA2A	Transformer 2 Alpha Homolog	inflammation	1	0.245601	0.02
RBM14	RNA Binding Motif Protein 14	inflammation	1	0.245601	0.02
MRM1	Mitochondrial RRNA Methyltransferase 1	inflammation	1	0.245601	0.02
TBCA	Tubulin Folding Cofactor A	inflammation	1	0.245601	0.02
BRF1	BRF1 RNA Polymerase III Transcription Initiation Factor Subunit	inflammation	1	0.245601	0.02
SFXN1	Sideroflexin 1	inflammation	1	0.245601	0.02
FKBP8	FKBP Prolyl Isomerase 8	inflammation	1	0.245601	0.02
ACSL3	Acyl-CoA Synthetase Long Chain Family Member 3	inflammation	1	0.245601	0.02
ARL6IP6	ADP Ribosylation Factor Like GTPase 6 Interacting Protein 6	inflammation	1	0.245601	0.02

## Sheet: ST-6_Group 2
Tissues:	Colon, Duodenus, Esophagus, Rectum, Small Intestine, Stomach
Phenotype Query:	“fever” OR “diarrhea” OR “pain” OR “nausea” OR “vomiting” OR “inflammation"
Symbol	Description	Matched Phenotypes	Matched Phenotypes Scount	-LOG10(P)	Score
TNF	Tumor Necrosis Factor	fever, diarrhea, pain, nausea, vomiting, inflammation	6	4.12312	357.37
TNFRSF1A	TNF Receptor Superfamily Member 1A	fever, diarrhea, pain, nausea, vomiting, inflammation	6	3.646	223.19
TP53	Tumor Protein P53	fever, diarrhea, pain, nausea, vomiting, inflammation	6	3.4699	189.2
NLRP3	NLR Family Pyrin Domain Containing 3	fever, diarrhea, pain, nausea, vomiting, inflammation	6	3.34497	183.55
EGFR	Epidermal Growth Factor Receptor	fever, diarrhea, pain, nausea, vomiting, inflammation	6	3.02621	144.57
TGFB1	Transforming Growth Factor Beta 1	fever, diarrhea, pain, nausea, vomiting, inflammation	6	3.00917	143.87
ICAM1	Intercellular Adhesion Molecule 1	fever, diarrhea, pain, nausea, vomiting, inflammation	6	2.97699	140.46
CFTR	CF Transmembrane Conductance Regulator	fever, diarrhea, pain, nausea, vomiting, inflammation	6	2.93278	137.47
FAS	Fas Cell Surface Death Receptor	fever, diarrhea, pain, nausea, vomiting, inflammation	6	2.919	134.3
STAT3	Signal Transducer And Activator Of Transcription 3	fever, diarrhea, pain, nausea, vomiting, inflammation	6	2.88008	125.9
KRAS	KRAS Proto-Oncogene, GTPase	fever, diarrhea, pain, nausea, vomiting, inflammation	6	2.82209	120.3
CTNNB1	Catenin Beta 1	fever, diarrhea, pain, nausea, vomiting, inflammation	6	2.79068	115.81
STAT1	Signal Transducer And Activator Of Transcription 1	fever, diarrhea, pain, nausea, vomiting, inflammation	6	2.78069	114.85
AKT1	AKT Serine/Threonine Kinase 1	fever, diarrhea, pain, nausea, vomiting, inflammation	6	2.73395	112.91
CCND1	Cyclin D1	fever, diarrhea, pain, nausea, vomiting, inflammation	6	2.72518	112.54
ERBB2	Erb-B2 Receptor Tyrosine Kinase 2	fever, diarrhea, pain, nausea, vomiting, inflammation	6	2.70814	111.73
PTEN	Phosphatase And Tensin Homolog	fever, diarrhea, pain, nausea, vomiting, inflammation	6	2.69987	111.59
SPP1	Secreted Phosphoprotein 1	fever, diarrhea, pain, nausea, vomiting, inflammation	6	2.67596	109.3
CDKN2A	Cyclin Dependent Kinase Inhibitor 2A	fever, diarrhea, pain, nausea, vomiting, inflammation	6	2.65329	107.74
NOS2	Nitric Oxide Synthase 2	fever, diarrhea, pain, nausea, vomiting, inflammation	6	2.63175	107.38
APC	APC Regulator Of WNT Signaling Pathway	fever, diarrhea, pain, nausea, vomiting, inflammation	6	2.56681	104.11
SMAD4	SMAD Family Member 4	fever, diarrhea, pain, nausea, vomiting, inflammation	6	2.4699	96.85
CASP8	Caspase 8	fever, diarrhea, pain, nausea, vomiting, inflammation	6	2.46036	96.43
MYC	MYC Proto-Oncogene, BHLH Transcription Factor	fever, diarrhea, pain, nausea, vomiting, inflammation	6	2.42851	95.22
CDH1	Cadherin 1	fever, diarrhea, pain, nausea, vomiting, inflammation	6	2.37493	92.74
HRAS	HRas Proto-Oncogene, GTPase	fever, diarrhea, pain, nausea, vomiting, inflammation	6	2.36724	92.44
C4A	Complement C4A (Rodgers Blood Group)	fever, diarrhea, pain, nausea, vomiting, inflammation	6	2.3486	91.35
CD209	CD209 Molecule	fever, diarrhea, pain, nausea, vomiting, inflammation	6	2.29704	85.83
FLNA	Filamin A	fever, diarrhea, pain, nausea, vomiting, inflammation	6	2.28743	85.15
CDKN1A	Cyclin Dependent Kinase Inhibitor 1A	fever, diarrhea, pain, nausea, vomiting, inflammation	6	2.23102	80.77
IFIH1	Interferon Induced With Helicase C Domain 1	fever, diarrhea, pain, nausea, vomiting, inflammation	6	2.22549	80.08
MTOR	Mechanistic Target Of Rapamycin Kinase	fever, diarrhea, pain, nausea, vomiting, inflammation	6	2.22003	80.04
PPARG	Peroxisome Proliferator Activated Receptor Gamma	fever, diarrhea, pain, nausea, vomiting, inflammation	6	2.2093	79.48
SRC	SRC Proto-Oncogene, Non-Receptor Tyrosine Kinase	fever, diarrhea, pain, nausea, vomiting, inflammation	6	2.20666	79.12
TBK1	TANK Binding Kinase 1	fever, diarrhea, pain, nausea, vomiting, inflammation	6	2.1861	78.01
FGFR1	Fibroblast Growth Factor Receptor 1	fever, diarrhea, pain, nausea, vomiting, inflammation	6	2.1836	77.8
CDKN1B	Cyclin Dependent Kinase Inhibitor 1B	fever, diarrhea, pain, nausea, vomiting, inflammation	6	2.16887	77.28
BRCA1	BRCA1 DNA Repair Associated	fever, diarrhea, pain, nausea, vomiting, inflammation	6	2.16407	77.19
SOD1	Superoxide Dismutase 1	fever, diarrhea, pain, nausea, vomiting, inflammation	6	2.15933	77.06
SLC6A4	Solute Carrier Family 6 Member 4	fever, diarrhea, pain, nausea, vomiting, inflammation	6	2.13189	76.02
APOE	Apolipoprotein E	fever, diarrhea, pain, nausea, vomiting, inflammation	6	2.12529	75.93
CASP3	Caspase 3	fever, diarrhea, pain, nausea, vomiting, inflammation	6	2.11879	74.2
CALR	Calreticulin	fever, diarrhea, pain, nausea, vomiting, inflammation	6	2.11028	73.69
CAV1	Caveolin 1	fever, diarrhea, pain, nausea, vomiting, inflammation	6	2.104	73.62
SDHB	Succinate Dehydrogenase Complex Iron Sulfur Subunit B	fever, diarrhea, pain, nausea, vomiting, inflammation	6	2.09781	73.47
NRAS	NRAS Proto-Oncogene, GTPase	fever, diarrhea, pain, nausea, vomiting, inflammation	6	2.0739	71.44
NFKB1	Nuclear Factor Kappa B Subunit 1	fever, diarrhea, pain, nausea, vomiting, inflammation	6	2.07004	71.1
PRKN	Parkin RBR E3 Ubiquitin Protein Ligase	fever, diarrhea, pain, nausea, vomiting, inflammation	6	2.02969	68.47
VCAM1	Vascular Cell Adhesion Molecule 1	fever, diarrhea, pain, nausea, vomiting, inflammation	6	2.02795	68.34
TNFAIP3	TNF Alpha Induced Protein 3	fever, diarrhea, pain, nausea, vomiting, inflammation	6	2.02275	68.06
ATM	ATM Serine/Threonine Kinase	fever, diarrhea, pain, nausea, vomiting, inflammation	6	2.01761	67.77
COMT	Catechol-O-Methyltransferase	fever, diarrhea, pain, nausea, vomiting, inflammation	6	2.00419	66.98
SMARCB1	SWI/SNF Related, Matrix Associated, Actin Dependent Regulator Of Chromatin, Subfamily B, Member 1	fever, diarrhea, pain, nausea, vomiting, inflammation	6	1.99439	66.31
IRF3	Interferon Regulatory Factor 3	fever, diarrhea, pain, nausea, vomiting, inflammation	6	1.98798	66.03
TSC2	TSC Complex Subunit 2	fever, diarrhea, pain, nausea, vomiting, inflammation	6	1.9739	64.65
CDK4	Cyclin Dependent Kinase 4	fever, diarrhea, pain, nausea, vomiting, inflammation	6	1.97083	64.53
TFRC	Transferrin Receptor	fever, diarrhea, pain, nausea, vomiting, inflammation	6	1.94993	63.75
MAPK1	Mitogen-Activated Protein Kinase 1	fever, diarrhea, pain, nausea, vomiting, inflammation	6	1.94848	63.53
RELA	RELA Proto-Oncogene, NF-KB Subunit	fever, diarrhea, pain, nausea, vomiting, inflammation	6	1.94703	63.46
HMGB1	High Mobility Group Box 1	fever, diarrhea, pain, nausea, vomiting, inflammation	6	1.94127	63.26
SMAD3	SMAD Family Member 3	fever, diarrhea, pain, nausea, vomiting, inflammation	6	1.93842	63.2
HSPD1	Heat Shock Protein Family D (Hsp60) Member 1	fever, diarrhea, pain, nausea, vomiting, inflammation	6	1.93701	63.04
HMOX1	Heme Oxygenase 1	fever, diarrhea, pain, nausea, vomiting, inflammation	6	1.9356	63.01
GLA	Galactosidase Alpha	fever, diarrhea, pain, nausea, vomiting, inflammation	6	1.91494	61.86
SDHA	Succinate Dehydrogenase Complex Flavoprotein Subunit A	fever, diarrhea, pain, nausea, vomiting, inflammation	6	1.88507	59.97
RB1	RB Transcriptional Corepressor 1	fever, diarrhea, pain, nausea, vomiting, inflammation	6	1.88008	59.59
BIRC3	Baculoviral IAP Repeat Containing 3	fever, diarrhea, pain, nausea, vomiting, inflammation	6	1.8776	59.49
SNCA	Synuclein Alpha	fever, diarrhea, pain, nausea, vomiting, inflammation	6	1.87637	59.45
SERPING1	Serpin Family G Member 1	fever, diarrhea, pain, nausea, vomiting, inflammation	6	1.86424	58.84
JUN	Jun Proto-Oncogene, AP-1 Transcription Factor Subunit	fever, diarrhea, pain, nausea, vomiting, inflammation	6	1.85477	58.37
FBN1	Fibrillin 1	fever, diarrhea, pain, nausea, vomiting, inflammation	6	1.84208	57.78
ACADM	Acyl-CoA Dehydrogenase Medium Chain	fever, diarrhea, pain, nausea, vomiting, inflammation	6	1.83308	57.22
DDX58	DExD/H-Box Helicase 58	fever, diarrhea, pain, nausea, vomiting, inflammation	6	1.82865	57.14
HADHA	Hydroxyacyl-CoA Dehydrogenase Trifunctional Multienzyme Complex Subunit Alpha	fever, diarrhea, pain, nausea, vomiting, inflammation	6	1.821	56.39
AURKA	Aurora Kinase A	fever, diarrhea, pain, nausea, vomiting, inflammation	6	1.81562	56.17
SLC25A13	Solute Carrier Family 25 Member 13	fever, diarrhea, pain, nausea, vomiting, inflammation	6	1.8082	55.73
VHL	Von Hippel-Lindau Tumor Suppressor	fever, diarrhea, pain, nausea, vomiting, inflammation	6	1.80505	55.62
MAPK8	Mitogen-Activated Protein Kinase 8	fever, diarrhea, pain, nausea, vomiting, inflammation	6	1.7927	54.99
ANXA5	Annexin A5	fever, diarrhea, pain, nausea, vomiting, inflammation	6	1.79068	54.89
XIAP	X-Linked Inhibitor Of Apoptosis	fever, diarrhea, pain, nausea, vomiting, inflammation	6	1.78666	54.71
CHEK2	Checkpoint Kinase 2	fever, diarrhea, pain, nausea, vomiting, inflammation	6	1.76901	53.81
CDC73	Cell Division Cycle 73	fever, diarrhea, pain, nausea, vomiting, inflammation	6	1.76518	53.63
HSPA4	Heat Shock Protein Family A (Hsp70) Member 4	fever, diarrhea, pain, nausea, vomiting, inflammation	6	1.7595	53.33
EP300	E1A Binding Protein P300	fever, diarrhea, pain, nausea, vomiting, inflammation	6	1.7539	52.96
APP	Amyloid Beta Precursor Protein	fever, diarrhea, pain, nausea, vomiting, inflammation	6	1.75205	52.82
ATP4A	ATPase H+/K+ Transporting Subunit Alpha	fever, diarrhea, pain, nausea, vomiting, inflammation	6	1.7411	52.22
MAPK14	Mitogen-Activated Protein Kinase 14	fever, diarrhea, pain, nausea, vomiting, inflammation	6	1.73751	51.82
KRT18	Keratin 18	fever, diarrhea, pain, nausea, vomiting, inflammation	6	1.72085	50.87
ATG16L1	Autophagy Related 16 Like 1	fever, diarrhea, pain, nausea, vomiting, inflammation	6	1.70898	49.8
NOTCH1	Notch Receptor 1	fever, diarrhea, pain, nausea, vomiting, inflammation	6	1.70731	49.69
HSP90AA1	Heat Shock Protein 90 Alpha Family Class A Member 1	fever, diarrhea, pain, nausea, vomiting, inflammation	6	1.70648	49.64
PTCH1	Patched 1	fever, diarrhea, pain, nausea, vomiting, inflammation	6	1.69417	49.07
BCL2L1	BCL2 Like 1	fever, diarrhea, pain, nausea, vomiting, inflammation	6	1.68855	48.54
ADRB2	Adrenoceptor Beta 2	fever, diarrhea, pain, nausea, vomiting, inflammation	6	1.67751	47.88
TOP1	DNA Topoisomerase I	fever, diarrhea, pain, nausea, vomiting, inflammation	6	1.67596	47.86
SQSTM1	Sequestosome 1	fever, diarrhea, pain, nausea, vomiting, inflammation	6	1.67056	47.53
DNMT1	DNA Methyltransferase 1	fever, diarrhea, pain, nausea, vomiting, inflammation	6	1.65551	46.83
FUS	FUS RNA Binding Protein	fever, diarrhea, pain, nausea, vomiting, inflammation	6	1.65256	46.65
SMARCA4	SWI/SNF Related, Matrix Associated, Actin Dependent Regulator Of Chromatin, Subfamily A, Member 4	fever, diarrhea, pain, nausea, vomiting, inflammation	6	1.64096	46.16
CEACAM5	CEA Cell Adhesion Molecule 5	fever, diarrhea, pain, nausea, vomiting, inflammation	6	1.63953	46.12
TRAF3	TNF Receptor Associated Factor 3	fever, diarrhea, pain, nausea, vomiting, inflammation	6	1.62343	45.32
NFKBIA	NFKB Inhibitor Alpha	fever, diarrhea, pain, nausea, vomiting, inflammation	6	1.62137	45.17
PRKAR1A	Protein Kinase CAMP-Dependent Type I Regulatory Subunit Alpha	fever, diarrhea, pain, nausea, vomiting, inflammation	6	1.62069	45.17
PLAT	Plasminogen Activator, Tissue Type	fever, diarrhea, pain, nausea, vomiting, inflammation	6	1.61865	45.14
IKBKG	Inhibitor Of Nuclear Factor Kappa B Kinase Regulatory Subunit Gamma	fever, diarrhea, pain, nausea, vomiting, inflammation	6	1.60724	44.55
GAPDH	Glyceraldehyde-3-Phosphate Dehydrogenase	fever, diarrhea, pain, nausea, vomiting, inflammation	6	1.60658	44.49
VIM	Vimentin	fever, diarrhea, pain, nausea, vomiting, inflammation	6	1.60263	44.26
MAPT	Microtubule Associated Protein Tau	fever, diarrhea, pain, nausea, vomiting, inflammation	6	1.60198	44.24
EWSR1	EWS RNA Binding Protein 1	fever, diarrhea, pain, nausea, vomiting	5	1.68221	44.01
TOR1A	Torsin Family 1 Member A	fever, diarrhea, pain, nausea, vomiting, inflammation	6	1.59292	43.92
KRT8	Keratin 8	fever, diarrhea, pain, nausea, vomiting, inflammation	6	1.58154	43.41
FN1	Fibronectin 1	fever, diarrhea, pain, nausea, vomiting, inflammation	6	1.57534	42.88
MDM2	MDM2 Proto-Oncogene	fever, diarrhea, pain, nausea, vomiting, inflammation	6	1.57411	42.86
LOX	Lysyl Oxidase	fever, diarrhea, pain, nausea, vomiting, inflammation	6	1.57106	42.77
IRF7	Interferon Regulatory Factor 7	fever, diarrhea, pain, nausea, vomiting, inflammation	6	1.56742	42.5
PYCARD	PYD And CARD Domain Containing	fever, diarrhea, pain, nausea, vomiting, inflammation	6	1.56501	42.46
RANBP2	RAN Binding Protein 2	fever, diarrhea, pain, nausea, vomiting, inflammation	6	1.55024	41.7
HIF1A	Hypoxia Inducible Factor 1 Subunit Alpha	fever, diarrhea, pain, nausea, vomiting, inflammation	6	1.54735	41.56
NPM1	Nucleophosmin 1	fever, diarrhea, pain, nausea, vomiting, inflammation	6	1.53992	41.15
HSPB1	Heat Shock Protein Family B (Small) Member 1	fever, diarrhea, pain, nausea, vomiting, inflammation	6	1.53541	40.91
CD81	CD81 Molecule	fever, diarrhea, pain, nausea, vomiting, inflammation	6	1.53317	40.81
TJP1	Tight Junction Protein 1	fever, diarrhea, pain, nausea, vomiting, inflammation	6	1.53205	40.76
KRT19	Keratin 19	fever, diarrhea, pain, nausea, vomiting, inflammation	6	1.52487	40.26
PARP1	Poly(ADP-Ribose) Polymerase 1	fever, diarrhea, pain, nausea, vomiting, inflammation	6	1.51889	39.77
COX5A	Cytochrome C Oxidase Subunit 5A	fever, diarrhea, pain, nausea, vomiting, inflammation	6	1.51727	39.62
NF2	Neurofibromin 2	pain, nausea, vomiting, inflammation	4	1.68695	39.57
NR3C1	Nuclear Receptor Subfamily 3 Group C Member 1	fever, diarrhea, pain, nausea, vomiting, inflammation	6	1.51566	39.56
GSTP1	Glutathione S-Transferase Pi 1	fever, diarrhea, pain, nausea, vomiting, inflammation	6	1.51299	39.48
PML	Promyelocytic Leukemia	fever, diarrhea, pain, nausea, vomiting, inflammation	6	1.50822	39.17
PSEN1	Presenilin 1	fever, diarrhea, pain, nausea, vomiting, inflammation	6	1.50664	39.11
ITGA4	Integrin Subunit Alpha 4	fever, diarrhea, pain, nausea, vomiting, inflammation	6	1.50455	39.05
VCP	Valosin Containing Protein	fever, diarrhea, pain, nausea, vomiting, inflammation	6	1.49987	38.75
EIF2AK2	Eukaryotic Translation Initiation Factor 2 Alpha Kinase 2	fever, diarrhea, pain, nausea, vomiting, inflammation	6	1.49883	38.68
LRRK2	Leucine Rich Repeat Kinase 2	fever, diarrhea, pain, nausea, vomiting, inflammation	6	1.49729	38.61
IKBKB	Inhibitor Of Nuclear Factor Kappa B Kinase Subunit Beta	fever, diarrhea, pain, nausea, vomiting, inflammation	6	1.4932	38.45
DPP4	Dipeptidyl Peptidase 4	fever, diarrhea, pain, nausea, vomiting, inflammation	6	1.49218	38.41
UBE2L3	Ubiquitin Conjugating Enzyme E2 L3	fever, diarrhea, pain, nausea, vomiting, inflammation	6	1.48663	38.19
ABL1	ABL Proto-Oncogene 1, Non-Receptor Tyrosine Kinase	fever, diarrhea, pain, nausea, vomiting, inflammation	6	1.47966	37.97
ENO1	Enolase 1	fever, diarrhea, pain, nausea, vomiting, inflammation	6	1.47868	37.92
MCL1	MCL1 Apoptosis Regulator, BCL2 Family Member	fever, diarrhea, pain, nausea, vomiting, inflammation	6	1.47819	37.9
AR	Androgen Receptor	fever, diarrhea, pain, nausea, vomiting, inflammation	6	1.46225	37.31
F2RL1	F2R Like Trypsin Receptor 1	fever, diarrhea, pain, nausea, vomiting, inflammation	6	1.45426	36.94
EZH2	Enhancer Of Zeste 2 Polycomb Repressive Complex 2 Subunit	fever, diarrhea, pain, nausea, vomiting, inflammation	6	1.4538	36.91
LGALS3	Galectin 3	fever, diarrhea, pain, nausea, vomiting, inflammation	6	1.45287	36.89
TOP2A	DNA Topoisomerase II Alpha	fever, diarrhea, pain, nausea, vomiting, inflammation	6	1.44551	36.54
ESR2	Estrogen Receptor 2	fever, diarrhea, pain, nausea, vomiting, inflammation	6	1.43425	35.98
PLEC	Plectin	fever, diarrhea, pain, nausea, vomiting, inflammation	6	1.43292	35.84
CDK2	Cyclin Dependent Kinase 2	fever, diarrhea, pain, nausea, vomiting, inflammation	6	1.4272	35.5
CHEK1	Checkpoint Kinase 1	fever, diarrhea, pain, nausea, vomiting, inflammation	6	1.41173	34.67
TARDBP	TAR DNA Binding Protein	fever, pain, nausea, vomiting, inflammation	5	1.47917	34.65
SP1	Sp1 Transcription Factor	fever, diarrhea, pain, nausea, vomiting, inflammation	6	1.41089	34.62
RHOA	Ras Homolog Family Member A	fever, diarrhea, pain, nausea, vomiting, inflammation	6	1.41005	34.58
FURIN	Furin, Paired Basic Amino Acid Cleaving Enzyme	fever, diarrhea, pain, nausea, vomiting, inflammation	6	1.40753	34.51
PARK7	Parkinsonism Associated Deglycase	fever, diarrhea, pain, nausea, vomiting, inflammation	6	1.39802	33.93
UNC93B1	Unc-93 Homolog B1, TLR Signaling Regulator	fever, pain, nausea, vomiting, inflammation	5	1.45989	33.9
ITGB1	Integrin Subunit Beta 1	fever, diarrhea, pain, nausea, vomiting, inflammation	6	1.39639	33.84
TPI1	Triosephosphate Isomerase 1	fever, diarrhea, pain, nausea, vomiting, inflammation	6	1.39517	33.81
ABCC1	ATP Binding Cassette Subfamily C Member 1	fever, diarrhea, pain, nausea, vomiting, inflammation	6	1.39476	33.79
BCOR	BCL6 Corepressor	fever, pain, nausea, vomiting, inflammation	5	1.45473	33.74
ANXA1	Annexin A1	fever, diarrhea, pain, nausea, vomiting, inflammation	6	1.38992	33.54
RIPK1	Receptor Interacting Serine/Threonine Kinase 1	fever, diarrhea, pain, inflammation	4	1.53373	33.33
DLD	Dihydrolipoamide Dehydrogenase	fever, diarrhea, pain, nausea, vomiting, inflammation	6	1.38792	33.32
CDK6	Cyclin Dependent Kinase 6	fever, diarrhea, pain, nausea, vomiting, inflammation	6	1.38592	33.17
OPTN	Optineurin	fever, diarrhea, pain, nausea, vomiting, inflammation	6	1.38553	33.16
PINK1	PTEN Induced Kinase 1	fever, diarrhea, pain, nausea, vomiting, inflammation	6	1.38	32.73
RECQL4	RecQ Like Helicase 4	fever, diarrhea, pain, nausea, vomiting, inflammation	6	1.37921	32.7
PPIG	Peptidylprolyl Isomerase G	fever, diarrhea, pain, nausea, vomiting, inflammation	6	1.37493	32.46
CDC42	Cell Division Cycle 42	fever, diarrhea, pain, nausea, vomiting, inflammation	6	1.37338	32.39
MECOM	MDS1 And EVI1 Complex Locus	fever, diarrhea, pain, nausea, vomiting, inflammation	6	1.3661	32.22
MAVS	Mitochondrial Antiviral Signaling Protein	fever, diarrhea, pain, nausea, vomiting, inflammation	6	1.36496	32.15
PRKCA	Protein Kinase C Alpha	fever, diarrhea, pain, nausea, vomiting, inflammation	6	1.36383	32.12
TRAF6	TNF Receptor Associated Factor 6	fever, diarrhea, pain, nausea, vomiting, inflammation	6	1.36307	32.1
CHUK	Component Of Inhibitor Of Nuclear Factor Kappa B Kinase Complex	fever, diarrhea, pain, nausea, vomiting, inflammation	6	1.36119	32.05
RAC1	Rac Family Small GTPase 1	fever, diarrhea, pain, nausea, vomiting, inflammation	6	1.36081	32.05
NDUFAF2	NADH:Ubiquinone Oxidoreductase Complex Assembly Factor 2	fever, diarrhea, pain, nausea, vomiting	5	1.40628	31.38
GDF15	Growth Differentiation Factor 15	fever, diarrhea, pain, nausea, vomiting, inflammation	6	1.34605	31.37
LYN	LYN Proto-Oncogene, Src Family Tyrosine Kinase	fever, diarrhea, pain, nausea, vomiting, inflammation	6	1.34497	31.29
SMAD2	SMAD Family Member 2	fever, diarrhea, pain, nausea, vomiting, inflammation	6	1.3446	31.29
IL17RA	Interleukin 17 Receptor A	fever, diarrhea, pain, nausea, vomiting, inflammation	6	1.34208	31.17
DEFA5	Defensin Alpha 5	fever, diarrhea, pain, nausea, vomiting, inflammation	6	1.33389	30.87
PON2	Paraoxonase 2	diarrhea, pain, nausea, vomiting, inflammation	5	1.39558	30.87
NEU1	Neuraminidase 1	fever, diarrhea, pain, nausea, vomiting, inflammation	6	1.33143	30.76
CDK1	Cyclin Dependent Kinase 1	fever, diarrhea, pain, nausea, vomiting, inflammation	6	1.32933	30.61
HSPA5	Heat Shock Protein Family A (Hsp70) Member 5	fever, diarrhea, pain, nausea, vomiting, inflammation	6	1.32793	30.55
DSP	Desmoplakin	fever, diarrhea, pain, nausea, vomiting, inflammation	6	1.32689	30.53
ATN1	Atrophin 1	fever, diarrhea, pain, nausea, vomiting, inflammation	6	1.3262	30.5
SNAI1	Snail Family Transcriptional Repressor 1	fever, diarrhea, pain, nausea, vomiting, inflammation	6	1.31966	30.16
SOX2	SRY-Box Transcription Factor 2	fever, diarrhea, pain, nausea, vomiting, inflammation	6	1.3166	29.99
CCNA2	Cyclin A2	fever, diarrhea, pain, nausea, vomiting, inflammation	6	1.31592	29.98
NDUFS3	NADH:Ubiquinone Oxidoreductase Core Subunit S3	fever, diarrhea, pain, nausea, vomiting, inflammation	6	1.31087	29.76
SAMHD1	SAM And HD Domain Containing Deoxynucleoside Triphosphate Triphosphohydrolase 1	fever, pain, inflammation	3	1.55786	29.7
CYB5R3	Cytochrome B5 Reductase 3	fever, diarrhea, pain, nausea, vomiting, inflammation	6	1.30787	29.69
DCTN1	Dynactin Subunit 1	diarrhea, pain, nausea, vomiting, inflammation	5	1.36648	29.45
RAB7A	RAB7A, Member RAS Oncogene Family	fever, diarrhea, pain, nausea, vomiting, inflammation	6	1.29932	29.39
GSK3B	Glycogen Synthase Kinase 3 Beta	fever, diarrhea, pain, nausea, vomiting, inflammation	6	1.2951	29.21
RUNX1	RUNX Family Transcription Factor 1	fever, pain, nausea, vomiting, inflammation	5	1.35819	29.2
WWOX	WW Domain Containing Oxidoreductase	fever, diarrhea, pain, nausea, vomiting, inflammation	6	1.29221	29.12
BMI1	BMI1 Proto-Oncogene, Polycomb Ring Finger	fever, diarrhea, pain, nausea, vomiting, inflammation	6	1.29189	29.11
NDUFS1	NADH:Ubiquinone Oxidoreductase Core Subunit S1	fever, diarrhea, pain, nausea, vomiting, inflammation	6	1.29029	29.07
TP73	Tumor Protein P73	fever, diarrhea, pain, nausea, vomiting, inflammation	6	1.28679	28.89
TRIM21	Tripartite Motif Containing 21	fever, diarrhea, pain, nausea, vomiting, inflammation	6	1.28301	28.75
CREBBP	CREB Binding Protein	fever, diarrhea, pain, nausea, vomiting, inflammation	6	1.28051	28.66
NDUFV1	NADH:Ubiquinone Oxidoreductase Core Subunit V1	fever, diarrhea, pain, nausea, vomiting, inflammation	6	1.27957	28.62
ISG15	ISG15 Ubiquitin Like Modifier	fever, diarrhea, pain, nausea, vomiting, inflammation	6	1.27616	28.41
VDAC1	Voltage Dependent Anion Channel 1	fever, diarrhea, pain, nausea, vomiting, inflammation	6	1.27493	28.36
DDX3X	DEAD-Box Helicase 3 X-Linked	fever, diarrhea, pain, nausea, vomiting, inflammation	6	1.274	28.34
BCL2L11	BCL2 Like 11	fever, diarrhea, pain, nausea, vomiting, inflammation	6	1.27278	28.27
ANXA2	Annexin A2	fever, diarrhea, pain, nausea, vomiting, inflammation	6	1.27125	28.23
XRCC6	X-Ray Repair Cross Complementing 6	fever, diarrhea, pain, nausea, vomiting, inflammation	6	1.26911	28.11
CCNB1	Cyclin B1	fever, diarrhea, pain, nausea, vomiting, inflammation	6	1.26851	28.1
LMNA	Lamin A/C	fever, pain, inflammation	3	1.51352	27.94
CCND2	Cyclin D2	fever, diarrhea, pain, nausea, vomiting, inflammation	6	1.26308	27.85
CTSD	Cathepsin D	fever, diarrhea, pain, nausea, vomiting, inflammation	6	1.26248	27.81
CBL	Cbl Proto-Oncogene	fever, diarrhea, pain, nausea, vomiting, inflammation	6	1.25772	27.47
CTSL	Cathepsin L	fever, diarrhea, pain, nausea, vomiting, inflammation	6	1.25712	27.47
PLK1	Polo Like Kinase 1	fever, diarrhea, pain, nausea, vomiting, inflammation	6	1.25624	27.4
ACTB	Actin Beta	fever, diarrhea, pain, nausea, vomiting, inflammation	6	1.25535	27.35
PRKCD	Protein Kinase C Delta	diarrhea, pain, nausea, vomiting, inflammation	5	1.31389	27.33
ETFA	Electron Transfer Flavoprotein Subunit Alpha	fever, diarrhea, pain, nausea, vomiting	5	1.31054	27.17
SCARB1	Scavenger Receptor Class B Member 1	fever, diarrhea, pain, nausea, vomiting, inflammation	6	1.25125	27.16
TXN	Thioredoxin	fever, diarrhea, pain, nausea, vomiting, inflammation	6	1.25038	27.11
TKT	Transketolase	fever, diarrhea, pain, nausea, vomiting, inflammation	6	1.24806	27.02
PCNA	Proliferating Cell Nuclear Antigen	fever, diarrhea, pain, nausea, vomiting, inflammation	6	1.24632	26.96
HTT	Huntingtin	fever, diarrhea, pain, nausea, vomiting, inflammation	6	1.24459	26.89
BSG	Basigin (Ok Blood Group)	fever, diarrhea, pain, nausea, vomiting, inflammation	6	1.24316	26.85
ATXN3	Ataxin 3	fever, pain, nausea, vomiting, inflammation	5	1.29737	26.79
HNRNPA1	Heterogeneous Nuclear Ribonucleoprotein A1	fever, pain, nausea, vomiting, inflammation	5	1.29672	26.76
ACAD9	Acyl-CoA Dehydrogenase Family Member 9	fever, diarrhea, pain, nausea, vomiting	5	1.29317	26.62
NDUFS2	NADH:Ubiquinone Oxidoreductase Core Subunit S2	fever, diarrhea, pain, nausea, vomiting, inflammation	6	1.23158	26.37
MRE11	MRE11 Homolog, Double Strand Break Repair Nuclease	diarrhea, pain, nausea, vomiting, inflammation	5	1.28584	26.36
UBE3A	Ubiquitin Protein Ligase E3A	fever, diarrhea, pain, nausea, vomiting, inflammation	6	1.23102	26.35
BCS1L	BCS1 Homolog, Ubiquinol-Cytochrome C Reductase Complex Chaperone	fever, diarrhea, pain, nausea, vomiting, inflammation	6	1.22991	26.31
XRCC5	X-Ray Repair Cross Complementing 5	fever, diarrhea, pain, nausea, vomiting, inflammation	6	1.22963	26.29
TPSAB1	Tryptase Alpha/Beta 1	fever, diarrhea, pain, nausea, vomiting, inflammation	6	1.2288	26.27
BAP1	BRCA1 Associated Protein 1	fever, diarrhea, pain, nausea, vomiting, inflammation	6	1.22604	26.14
FLCN	Folliculin	diarrhea, pain, nausea, vomiting, inflammation	5	1.27833	26.04
EZR	Ezrin	fever, diarrhea, pain, nausea, vomiting, inflammation	6	1.22467	26.02
HDAC1	Histone Deacetylase 1	fever, diarrhea, pain, nausea, vomiting, inflammation	6	1.21975	25.81
STAT2	Signal Transducer And Activator Of Transcription 2	fever, diarrhea, pain, nausea, vomiting, inflammation	6	1.21276	25.43
TPT1	Tumor Protein, Translationally-Controlled 1	fever, diarrhea, pain, nausea, vomiting, inflammation	6	1.20614	25.25
TAF15	TATA-Box Binding Protein Associated Factor 15	fever, pain, nausea, vomiting	4	1.33459	25.22
TSG101	Tumor Susceptibility 101	fever, diarrhea, pain, nausea, vomiting, inflammation	6	1.20013	25.05
SEPSECS	Sep (O-Phosphoserine) TRNA:Sec (Selenocysteine) TRNA Synthase	fever, diarrhea, pain, nausea, vomiting, inflammation	6	1.19472	24.86
NDUFAF1	NADH:Ubiquinone Oxidoreductase Complex Assembly Factor 1	fever, diarrhea, pain, nausea, vomiting	5	1.23747	24.22
NDRG1	N-Myc Downstream Regulated 1	fever, diarrhea, pain, nausea, vomiting, inflammation	6	1.17913	24.09
POU5F1	POU Class 5 Homeobox 1	fever, diarrhea, pain, nausea, vomiting, inflammation	6	1.17863	24.03
NDUFS7	NADH:Ubiquinone Oxidoreductase Core Subunit S7	fever, diarrhea, pain, nausea, vomiting	5	1.22908	23.98
SCO2	Synthesis Of Cytochrome C Oxidase 2	fever, diarrhea, pain, nausea, vomiting, inflammation	6	1.17568	23.93
NDUFB9	NADH:Ubiquinone Oxidoreductase Subunit B9	fever, diarrhea, pain, nausea, vomiting	5	1.22742	23.91
YAP1	Yes Associated Protein 1	fever, diarrhea, pain, nausea, vomiting, inflammation	6	1.17324	23.78
TNIP1	TNFAIP3 Interacting Protein 1	fever, pain, inflammation	3	1.38912	23.65
LAMP1	Lysosomal Associated Membrane Protein 1	fever, diarrhea, pain, nausea, vomiting, inflammation	6	1.17057	23.63
SSB	Small RNA Binding Exonuclease Protection Factor La	fever, diarrhea, pain, nausea, vomiting, inflammation	6	1.16743	23.45
BECN1	Beclin 1	fever, diarrhea, pain, nausea, vomiting, inflammation	6	1.16695	23.43
IFI16	Interferon Gamma Inducible Protein 16	fever, diarrhea, pain, nausea, vomiting, inflammation	6	1.16004	23.15
CHMP2B	Charged Multivesicular Body Protein 2B	fever, pain, nausea, vomiting, inflammation	5	1.20561	23.05
CANX	Calnexin	fever, diarrhea, pain, nausea, vomiting, inflammation	6	1.1544	22.91
ACE2	Angiotensin I Converting Enzyme 2	fever, diarrhea, pain, nausea, vomiting, inflammation	6	1.15417	22.9
DIABLO	Diablo IAP-Binding Mitochondrial Protein	fever, diarrhea, pain, nausea, vomiting, inflammation	6	1.1523	22.82
ARF1	ADP Ribosylation Factor 1	fever, diarrhea, pain, nausea, vomiting, inflammation	6	1.15115	22.79
XPO1	Exportin 1	fever, diarrhea, pain, nausea, vomiting, inflammation	6	1.14677	22.57
PKD1	Polycystin 1, Transient Receptor Potential Channel Interacting	fever, diarrhea, pain, nausea, vomiting, inflammation	6	1.14608	22.54
RNF31	Ring Finger Protein 31	fever, diarrhea, pain, inflammation	4	1.2595	22.49
APEX1	Apurinic/Apyrimidinic Endodeoxyribonuclease 1	fever, diarrhea, pain, nausea, vomiting, inflammation	6	1.14448	22.49
AICDA	Activation Induced Cytidine Deaminase	fever, diarrhea, pain, nausea, vomiting, inflammation	6	1.1413	22.32
HSPA1A	Heat Shock Protein Family A (Hsp70) Member 1A	fever, pain, nausea, vomiting, inflammation	5	1.1841	22.24
NDUFS8	NADH:Ubiquinone Oxidoreductase Core Subunit S8	fever, diarrhea, pain, nausea, vomiting	5	1.18036	22.04
PSMA7	Proteasome 20S Subunit Alpha 7	fever, diarrhea, pain, nausea, vomiting, inflammation	6	1.13411	22.03
IVNS1ABP	Influenza Virus NS1A Binding Protein	fever, diarrhea, pain, nausea, vomiting, inflammation	6	1.13367	22.02
FASN	Fatty Acid Synthase	fever, diarrhea, pain, nausea, vomiting, inflammation	6	1.13211	21.99
MBTPS2	Membrane Bound Transcription Factor Peptidase, Site 2	fever, diarrhea, pain, inflammation	4	1.24345	21.92
TMPO	Thymopoietin	fever, diarrhea, pain, nausea, inflammation	5	1.17446	21.75
DNM1L	Dynamin 1 Like	fever, diarrhea, pain, nausea, vomiting, inflammation	6	1.1266	21.74
SNRNP70	Small Nuclear Ribonucleoprotein U1 Subunit 70	fever, diarrhea, pain, nausea, vomiting, inflammation	6	1.12551	21.71
HSPA8	Heat Shock Protein Family A (Hsp70) Member 8	fever, diarrhea, pain, nausea, vomiting, inflammation	6	1.12247	21.62
COX15	Cytochrome C Oxidase Assembly Homolog COX15	fever, diarrhea, pain, nausea, vomiting, inflammation	6	1.12095	21.53
CDK5	Cyclin Dependent Kinase 5	fever, diarrhea, pain, nausea, vomiting, inflammation	6	1.11409	21.38
PSMD4	Proteasome 26S Subunit, Non-ATPase 4	fever, diarrhea, pain, nausea, vomiting, inflammation	6	1.11133	21.23
ALG8	ALG8 Alpha-1,3-Glucosyltransferase	fever, diarrhea, pain, nausea, vomiting	5	1.16146	21.17
SRP54	Signal Recognition Particle 54	fever, diarrhea, pain, inflammation	4	1.22057	21.1
PTPRN	Protein Tyrosine Phosphatase Receptor Type N	fever, diarrhea, pain, nausea, vomiting, inflammation	6	1.10839	21.06
MSN	Moesin	fever, diarrhea, pain, nausea, vomiting, inflammation	6	1.10276	20.83
KDM1A	Lysine Demethylase 1A	fever, diarrhea, pain, nausea, vomiting, inflammation	6	1.10028	20.74
XPA	XPA, DNA Damage Recognition And Repair Factor	fever, diarrhea, pain, nausea, vomiting, inflammation	6	1.09986	20.74
NNT	Nicotinamide Nucleotide Transhydrogenase	diarrhea, pain, nausea, vomiting	4	1.21063	20.71
TRIM28	Tripartite Motif Containing 28	fever, diarrhea, pain, nausea, vomiting, inflammation	6	1.09884	20.7
SKP2	S-Phase Kinase Associated Protein 2	fever, diarrhea, pain, nausea, vomiting, inflammation	6	1.09822	20.66
GTF2I	General Transcription Factor IIi	fever, pain, nausea, vomiting, inflammation	5	1.147	20.61
GRHPR	Glyoxylate And Hydroxypyruvate Reductase	fever, pain, nausea, vomiting	4	1.19935	20.44
HNRNPA2B1	Heterogeneous Nuclear Ribonucleoprotein A2/B1	fever, diarrhea, pain, nausea, vomiting, inflammation	6	1.0909	20.39
DDX1	DEAD-Box Helicase 1	fever, diarrhea, pain, nausea, vomiting, inflammation	6	1.0903	20.38
SMN1	Survival Of Motor Neuron 1, Telomeric	fever, diarrhea, pain, nausea, vomiting	5	1.13881	20.33
PKM	Pyruvate Kinase M1/2	fever, diarrhea, pain, nausea, vomiting, inflammation	6	1.08849	20.31
WFS1	Wolframin ER Transmembrane Glycoprotein	fever, diarrhea, pain, nausea, vomiting, inflammation	6	1.08509	20.23
HDAC2	Histone Deacetylase 2	fever, diarrhea, pain, nausea, vomiting, inflammation	6	1.08251	20.16
DDX39B	DExD-Box Helicase 39B	fever, diarrhea, pain, nausea, vomiting, inflammation	6	1.08093	20.12
AP3B1	Adaptor Related Protein Complex 3 Subunit Beta 1	fever, diarrhea, pain, nausea, vomiting, inflammation	6	1.07975	20.06
JUP	Junction Plakoglobin	fever, diarrhea, pain, nausea, vomiting, inflammation	6	1.0776	19.98
NUP98	Nucleoporin 98 And 96 Precursor	fever, diarrhea, pain, nausea, vomiting, inflammation	6	1.07487	19.86
PSMA6	Proteasome 20S Subunit Alpha 6	fever, diarrhea, pain, nausea, vomiting, inflammation	6	1.07351	19.82
LGALS3BP	Galectin 3 Binding Protein	fever, diarrhea, pain, nausea, vomiting, inflammation	6	1.07312	19.81
CCNE1	Cyclin E1	fever, diarrhea, pain, nausea, vomiting, inflammation	6	1.07216	19.76
TCF7L2	Transcription Factor 7 Like 2	fever, diarrhea, pain, nausea, vomiting, inflammation	6	1.07177	19.76
RPSA	Ribosomal Protein SA	fever, diarrhea, pain, nausea, vomiting, inflammation	6	1.07139	19.75
DLST	Dihydrolipoamide S-Succinyltransferase	pain, nausea, vomiting, inflammation	4	1.18012	19.7
ILK	Integrin Linked Kinase	fever, diarrhea, pain, nausea, vomiting, inflammation	6	1.06869	19.6
RAB5A	RAB5A, Member RAS Oncogene Family	fever, diarrhea, pain, nausea, vomiting, inflammation	6	1.06129	19.23
MCCC2	Methylcrotonoyl-CoA Carboxylase 2	diarrhea, nausea, vomiting, inflammation	4	1.16623	19.09
CSK	C-Terminal Src Kinase	fever, diarrhea, pain, nausea, vomiting, inflammation	6	1.05772	19.06
ALG11	ALG11 Alpha-1,2-Mannosyltransferase	fever, diarrhea, pain, nausea, vomiting	5	1.09475	18.74
IKZF3	IKAROS Family Zinc Finger 3	fever, diarrhea, pain, nausea, inflammation	5	1.08969	18.57
BIRC2	Baculoviral IAP Repeat Containing 2	fever, diarrhea, pain, nausea, vomiting, inflammation	6	1.04339	18.56
RTN4	Reticulon 4	fever, pain, nausea, vomiting, inflammation	5	1.08769	18.52
FBXW7	F-Box And WD Repeat Domain Containing 7	fever, diarrhea, pain, nausea, vomiting, inflammation	6	1.04141	18.47
HADHB	Hydroxyacyl-CoA Dehydrogenase Trifunctional Multienzyme Complex Subunit Beta	fever, diarrhea, pain, vomiting, inflammation	5	1.08529	18.47
LDHA	Lactate Dehydrogenase A	fever, pain, nausea, vomiting, inflammation	5	1.0843	18.46
NDUFA9	NADH:Ubiquinone Oxidoreductase Subunit A9	fever, diarrhea, pain, nausea, vomiting, inflammation	6	1.03979	18.43
EMD	Emerin	fever, diarrhea, pain, inflammation	4	1.14654	18.42
NPC2	NPC Intracellular Cholesterol Transporter 2	fever, diarrhea, pain, nausea, vomiting, inflammation	6	1.0364	18.36
PDHA1	Pyruvate Dehydrogenase E1 Subunit Alpha 1	fever, diarrhea, pain, nausea, vomiting, inflammation	6	1.0348	18.32
RAB8A	RAB8A, Member RAS Oncogene Family	fever, diarrhea, pain, nausea, vomiting, inflammation	6	1.03463	18.31
MTDH	Metadherin	diarrhea, pain, nausea, vomiting, inflammation	5	1.07858	18.28
KRT17	Keratin 17	pain, nausea, vomiting, inflammation	4	1.14266	18.26
KRT1	Keratin 1	fever, diarrhea, pain, inflammation	4	1.14062	18.21
RHBDF2	Rhomboid 5 Homolog 2	diarrhea, pain, nausea, vomiting, inflammation	5	1.07565	18.14
POLA1	DNA Polymerase Alpha 1, Catalytic Subunit	fever, diarrhea, pain, inflammation	4	1.13724	18.14
KPNA1	Karyopherin Subunit Alpha 1	fever, diarrhea, pain, nausea, vomiting, inflammation	6	1.03005	18.12
C1QBP	Complement C1q Binding Protein	fever, diarrhea, pain, nausea, vomiting, inflammation	6	1.02621	18.01
CA9	Carbonic Anhydrase 9	fever, diarrhea, pain, nausea, vomiting, inflammation	6	1.02292	17.89
PCSK6	Proprotein Convertase Subtilisin/Kexin Type 6	fever, diarrhea, pain, nausea, vomiting, inflammation	6	1.01965	17.76
VKORC1	Vitamin K Epoxide Reductase Complex Subunit 1	fever, diarrhea, pain, nausea, vomiting, inflammation	6	1.01659	17.59
PSMD2	Proteasome 26S Subunit, Non-ATPase 2	fever, diarrhea, pain, vomiting, inflammation	5	1.05549	17.34
CCT7	Chaperonin Containing TCP1 Subunit 7	fever, pain, nausea, vomiting, inflammation	5	1.05363	17.27
NGLY1	N-Glycanase 1	fever, diarrhea, pain, vomiting	4	1.11028	17.26
PRKCSH	Protein Kinase C Substrate 80K-H	fever, diarrhea, pain, nausea, vomiting	5	1.0505	17.24
PRKDC	Protein Kinase, DNA-Activated, Catalytic Subunit	fever, diarrhea, pain, nausea, vomiting, inflammation	6	1.00951	17.2
HSPA2	Heat Shock Protein Family A (Hsp70) Member 2	fever, diarrhea, pain, nausea, vomiting, inflammation	6	1.00867	17.16
NDUFB8	NADH:Ubiquinone Oxidoreductase Subunit B8	fever, diarrhea, pain, nausea, vomiting, inflammation	6	1.00817	17.13
PLOD1	Procollagen-Lysine,2-Oxoglutarate 5-Dioxygenase 1	pain, nausea, vomiting, inflammation	4	1.10608	17.1
FBL	Fibrillarin	fever, diarrhea, pain, nausea, vomiting, inflammation	6	0.998775	16.76
PHGDH	Phosphoglycerate Dehydrogenase	fever, pain, nausea, vomiting, inflammation	5	1.03622	16.75
ASPH	Aspartate Beta-Hydroxylase	fever, diarrhea, pain, nausea, vomiting, inflammation	6	0.998123	16.73
AIFM1	Apoptosis Inducing Factor Mitochondria Associated 1	fever, diarrhea, pain, nausea, vomiting, inflammation	6	0.997472	16.7
PPIA	Peptidylprolyl Isomerase A	fever, pain, nausea, vomiting, inflammation	5	1.03339	16.67
IKBKE	Inhibitor Of Nuclear Factor Kappa B Kinase Subunit Epsilon	fever, diarrhea, pain, nausea, vomiting, inflammation	6	0.98878	16.42
NUMA1	Nuclear Mitotic Apparatus Protein 1	fever, pain, inflammation	3	1.15651	16.25
YBX3	Y-Box Binding Protein 3	fever, diarrhea, pain, nausea, vomiting, inflammation	6	0.982294	16.16
ITCH	Itchy E3 Ubiquitin Protein Ligase	fever, diarrhea, pain, inflammation	4	1.07196	16.13
RAB11A	RAB11A, Member RAS Oncogene Family	fever, diarrhea, pain, nausea, vomiting, inflammation	6	0.98057	16.12
SLC9A3R1	SLC9A3 Regulator 1	fever, diarrhea, pain, nausea, vomiting, inflammation	6	0.979009	16.06
RFC2	Replication Factor C Subunit 2	pain, nausea, vomiting, inflammation	4	1.06774	15.95
CCT5	Chaperonin Containing TCP1 Subunit 5	pain, nausea, vomiting, inflammation	4	1.0664	15.91
SLC25A6	Solute Carrier Family 25 Member 6	fever, diarrhea, pain, nausea, vomiting, inflammation	6	0.971746	15.77
AGO2	Argonaute RISC Catalytic Component 2	fever, diarrhea, pain, nausea, vomiting, inflammation	6	0.96778	15.71
DDB1	Damage Specific DNA Binding Protein 1	fever, diarrhea, pain, nausea, vomiting, inflammation	6	0.967325	15.68
KAT5	Lysine Acetyltransferase 5	fever, diarrhea, pain, nausea, vomiting, inflammation	6	0.966416	15.66
P4HB	Prolyl 4-Hydroxylase Subunit Beta	fever, diarrhea, pain, nausea, vomiting, inflammation	6	0.964302	15.58
GNB1	G Protein Subunit Beta 1	fever, pain, nausea, vomiting, inflammation	5	1.00452	15.51
TRIM25	Tripartite Motif Containing 25	fever, diarrhea, pain, nausea, vomiting, inflammation	6	0.961599	15.5
STUB1	STIP1 Homology And U-Box Containing Protein 1	diarrhea, pain, nausea, vomiting, inflammation	5	1.00008	15.34
YBX1	Y-Box Binding Protein 1	fever, diarrhea, pain, nausea, vomiting, inflammation	6	0.957575	15.33
PHB	Prohibitin	fever, pain, nausea, vomiting, inflammation	5	0.998449	15.28
MAP3K7	Mitogen-Activated Protein Kinase Kinase Kinase 7	fever, diarrhea, pain, nausea, vomiting, inflammation	6	0.955209	15.28
UBQLN2	Ubiquilin 2	pain, nausea, vomiting, inflammation	4	1.04448	15.23
ALYREF	Aly/REF Export Factor	fever, diarrhea, pain, nausea, vomiting, inflammation	6	0.952122	15.19
MATR3	Matrin 3	pain, nausea, vomiting	3	1.11772	15.17
TES	Testin LIM Domain Protein	fever, diarrhea, pain, nausea, vomiting, inflammation	6	0.950076	15.13
BRD4	Bromodomain Containing 4	fever, pain, nausea, vomiting, inflammation	5	0.993426	15.09
CHD3	Chromodomain Helicase DNA Binding Protein 3	fever, diarrhea, pain, nausea, vomiting, inflammation	6	0.943996	14.91
ATF6	Activating Transcription Factor 6	fever, diarrhea, pain, nausea, vomiting, inflammation	6	0.943708	14.9
SLC25A20	Solute Carrier Family 25 Member 20	fever, diarrhea, pain, nausea, vomiting	5	0.986079	14.9
SPTAN1	Spectrin Alpha, Non-Erythrocytic 1	fever, pain, nausea, vomiting, inflammation	5	0.985446	14.88
BARD1	BRCA1 Associated RING Domain 1	fever, diarrhea, pain, nausea, vomiting, inflammation	6	0.941988	14.82
PTMA	Prothymosin Alpha	fever, diarrhea, pain, nausea, vomiting, inflammation	6	0.941845	14.82
LPAR1	Lysophosphatidic Acid Receptor 1	pain, nausea, vomiting, inflammation	4	1.03075	14.81
TCOF1	Treacle Ribosome Biogenesis Factor 1	fever, diarrhea, pain, nausea, vomiting, inflammation	6	0.939562	14.73
PVR	PVR Cell Adhesion Molecule	fever, diarrhea, pain, nausea, vomiting, inflammation	6	0.938851	14.69
SIL1	SIL1 Nucleotide Exchange Factor	diarrhea, pain, nausea, vomiting, inflammation	5	0.978386	14.64
PRDX1	Peroxiredoxin 1	fever, diarrhea, pain, nausea, vomiting, inflammation	6	0.936301	14.63
RPLP0	Ribosomal Protein Lateral Stalk Subunit P0	fever, diarrhea, pain, vomiting, inflammation	5	0.975285	14.53
SRSF2	Serine And Arginine Rich Splicing Factor 2	fever, diarrhea, pain, nausea, vomiting	5	0.972974	14.46
AURKB	Aurora Kinase B	fever, diarrhea, pain, nausea, vomiting, inflammation	6	0.93041	14.42
TIAM1	TIAM Rac1 Associated GEF 1	fever, diarrhea, pain, nausea, vomiting, inflammation	6	0.929296	14.38
HDAC4	Histone Deacetylase 4	fever, pain, nausea, vomiting, inflammation	5	0.964905	14.24
PPP1CA	Protein Phosphatase 1 Catalytic Subunit Alpha	fever, pain, nausea, vomiting, inflammation	5	0.958912	14.08
COQ9	Coenzyme Q9	fever, diarrhea, pain, nausea, vomiting	5	0.958615	14.06
NSD2	Nuclear Receptor Binding SET Domain Protein 2	fever, pain, nausea, vomiting, inflammation	5	0.958466	14.05
USP7	Ubiquitin Specific Peptidase 7	fever, diarrhea, pain, nausea, vomiting, inflammation	6	0.918454	14.03
SLC6A19	Solute Carrier Family 6 Member 19	fever, diarrhea, pain, nausea, inflammation	5	0.955356	13.95
LUC7L2	LUC7 Like 2, Pre-MRNA Splicing Factor	fever, pain, nausea, vomiting, inflammation	5	0.95403	13.9
MRPS34	Mitochondrial Ribosomal Protein S34	fever, diarrhea, pain, nausea, vomiting	5	0.953295	13.88
PMPCA	Peptidase, Mitochondrial Processing Subunit Alpha	fever, pain, nausea, vomiting, inflammation	5	0.950367	13.81
RALA	RAS Like Proto-Oncogene A	diarrhea, pain, nausea, vomiting, inflammation	5	0.94804	13.76
SET	SET Nuclear Proto-Oncogene	fever, diarrhea, pain, nausea, vomiting, inflammation	6	0.909864	13.74
SUN2	Sad1 And UNC84 Domain Containing 2	fever, diarrhea, pain, nausea, inflammation	5	0.945003	13.64
UBQLN4	Ubiquilin 4	fever, pain, nausea, vomiting, inflammation	5	0.944283	13.63
CAPN1	Calpain 1	fever, diarrhea, pain, nausea, vomiting, inflammation	6	0.906159	13.62
OGDH	Oxoglutarate Dehydrogenase	fever, diarrhea, pain, nausea, vomiting, inflammation	6	0.905764	13.61
MYH9	Myosin Heavy Chain 9	fever, pain, vomiting, inflammation	4	0.994879	13.56
TUBB	Tubulin Beta Class I	fever, diarrhea, pain, nausea, vomiting, inflammation	6	0.90053	13.48
TMPRSS2	Transmembrane Serine Protease 2	fever, diarrhea, pain, vomiting, inflammation	5	0.940131	13.47
SMC3	Structural Maintenance Of Chromosomes 3	fever, diarrhea, pain, nausea, vomiting, inflammation	6	0.899361	13.43
NLRX1	NLR Family Member X1	fever, diarrhea, pain, nausea, vomiting, inflammation	6	0.899101	13.42
HMOX2	Heme Oxygenase 2	fever, diarrhea, pain, nausea, vomiting, inflammation	6	0.897419	13.4
RICTOR	RPTOR Independent Companion Of MTOR Complex 2	pain, nausea, vomiting, inflammation	4	0.988302	13.39
BAG3	BAG Cochaperone 3	fever, diarrhea, pain, nausea, vomiting	5	0.937574	13.37
SSR4	Signal Sequence Receptor Subunit 4	diarrhea, nausea, vomiting, inflammation	4	0.987825	13.37
PRMT1	Protein Arginine Methyltransferase 1	fever, diarrhea, pain, nausea, vomiting, inflammation	6	0.895744	13.37
DYNC1H1	Dynein Cytoplasmic 1 Heavy Chain 1	pain, nausea, vomiting, inflammation	4	0.987666	13.36
ELAVL1	ELAV Like RNA Binding Protein 1	diarrhea, pain, nausea, vomiting, inflammation	5	0.937008	13.36
EIF4G1	Eukaryotic Translation Initiation Factor 4 Gamma 1	fever, diarrhea, pain, nausea, vomiting, inflammation	6	0.89523	13.35
CYLD	CYLD Lysine 63 Deubiquitinase	fever, diarrhea, pain, nausea, inflammation	5	0.935032	13.3
ARF6	ADP Ribosylation Factor 6	fever, diarrhea, pain, nausea, vomiting, inflammation	6	0.88784	13.18
RAB1A	RAB1A, Member RAS Oncogene Family	fever, diarrhea, pain, nausea, vomiting, inflammation	6	0.887083	13.14
RAB1B	RAB1B, Member RAS Oncogene Family	fever, diarrhea, pain, nausea, vomiting	5	0.929435	13.13
HDAC6	Histone Deacetylase 6	fever, diarrhea, pain, nausea, vomiting, inflammation	6	0.883442	13.04
COPS5	COP9 Signalosome Subunit 5	fever, diarrhea, pain, nausea, vomiting, inflammation	6	0.883067	13.02
LONP1	Lon Peptidase 1, Mitochondrial	fever, pain, nausea, vomiting, inflammation	5	0.925147	12.99
HSP90B1	Heat Shock Protein 90 Beta Family Member 1	fever, diarrhea, pain, nausea, vomiting, inflammation	6	0.881072	12.97
EXOSC10	Exosome Component 10	fever, diarrhea, pain, nausea, vomiting, inflammation	6	0.880823	12.96
DYNLT1	Dynein Light Chain Tctex-Type 1	fever, pain, nausea, vomiting, inflammation	5	0.923361	12.94
PABPC1	Poly(A) Binding Protein Cytoplasmic 1	fever, diarrhea, pain, nausea, vomiting, inflammation	6	0.879334	12.93
GLP1R	Glucagon Like Peptide 1 Receptor	fever, diarrhea, pain, nausea, vomiting, inflammation	6	0.878221	12.88
NUP210	Nucleoporin 210	fever, diarrhea, pain, nausea, vomiting, inflammation	6	0.878097	12.88
IQGAP1	IQ Motif Containing GTPase Activating Protein 1	fever, diarrhea, pain, nausea, vomiting, inflammation	6	0.870992	12.67
RPS3A	Ribosomal Protein S3A	fever, diarrhea, pain, nausea, vomiting, inflammation	6	0.868931	12.63
SMC1A	Structural Maintenance Of Chromosomes 1A	diarrhea, pain, nausea, vomiting, inflammation	5	0.912932	12.63
EEF1A1	Eukaryotic Translation Elongation Factor 1 Alpha 1	fever, diarrhea, pain, nausea, vomiting, inflammation	6	0.862806	12.51
UBE2D1	Ubiquitin Conjugating Enzyme E2 D1	fever, diarrhea, pain, nausea, vomiting, inflammation	6	0.862687	12.51
CCDC86	Coiled-Coil Domain Containing 86	fever, pain, nausea, vomiting, inflammation	5	0.908272	12.5
PCNT	Pericentrin	fever, diarrhea, pain, nausea, vomiting	5	0.90695	12.45
EIF3L	Eukaryotic Translation Initiation Factor 3 Subunit L	fever, diarrhea, pain, nausea, vomiting	5	0.902485	12.35
CKB	Creatine Kinase B	fever, pain, nausea, vomiting, inflammation	5	0.90001	12.29
VPS11	VPS11 Core Subunit Of CORVET And HOPS Complexes	fever, diarrhea, pain, nausea, vomiting	5	0.896259	12.22
SPART	Spartin	pain, nausea, vomiting, inflammation	4	0.94558	12.22
GGCX	Gamma-Glutamyl Carboxylase	fever, diarrhea, pain, nausea, vomiting, inflammation	6	0.851275	12.21
DKK3	Dickkopf WNT Signaling Pathway Inhibitor 3	fever, diarrhea, pain, nausea, vomiting, inflammation	6	0.850463	12.19
SUCLA2	Succinate-CoA Ligase ADP-Forming Subunit Beta	fever, diarrhea, pain, vomiting, inflammation	5	0.894331	12.17
ECT2	Epithelial Cell Transforming 2	fever, diarrhea, pain, nausea, vomiting, inflammation	6	0.849305	12.16
COX4I1	Cytochrome C Oxidase Subunit 4I1	fever, diarrhea, pain, nausea, vomiting, inflammation	6	0.847114	12.11
CSNK2A1	Casein Kinase 2 Alpha 1	fever, diarrhea, pain, nausea, vomiting, inflammation	6	0.845163	12.05
BID	BH3 Interacting Domain Death Agonist	fever, diarrhea, pain, nausea, vomiting, inflammation	6	0.844591	12.02
DNAJA2	DnaJ Heat Shock Protein Family (Hsp40) Member A2	fever, pain, nausea, vomiting, inflammation	5	0.886831	11.98
SF3B1	Splicing Factor 3b Subunit 1	fever, pain, inflammation	3	1.0037	11.98
RPL18A	Ribosomal Protein L18a	fever, diarrhea, pain, nausea, vomiting	5	0.886327	11.98
UQCRFS1	Ubiquinol-Cytochrome C Reductase, Rieske Iron-Sulfur Polypeptide 1	fever, pain, nausea, vomiting	4	0.937858	11.97
TMPRSS11A	Transmembrane Serine Protease 11A	fever, diarrhea, pain, nausea, vomiting, inflammation	6	0.843335	11.97
BCAP31	B Cell Receptor Associated Protein 31	fever, pain, vomiting, inflammation	4	0.935455	11.9
PRKACA	Protein Kinase CAMP-Activated Catalytic Subunit Alpha	fever, pain, inflammation	3	0.998938	11.85
PSMC4	Proteasome 26S Subunit, ATPase 4	fever, diarrhea, pain, nausea, vomiting, inflammation	6	0.835987	11.76
BRD7	Bromodomain Containing 7	fever, diarrhea, pain, nausea, vomiting, inflammation	6	0.835651	11.74
TP53BP1	Tumor Protein P53 Binding Protein 1	fever, diarrhea, pain, nausea, vomiting, inflammation	6	0.834755	11.72
RPS20	Ribosomal Protein S20	pain, nausea, vomiting	3	0.991337	11.66
HNRNPK	Heterogeneous Nuclear Ribonucleoprotein K	fever, diarrhea, pain, inflammation	4	0.92556	11.63
SLC3A2	Solute Carrier Family 3 Member 2	fever, diarrhea, pain, nausea, vomiting, inflammation	6	0.830528	11.6
TRAF1	TNF Receptor Associated Factor 1	fever, pain, nausea, inflammation	4	0.924322	11.59
C5AR2	Complement Component 5a Receptor 2	fever, diarrhea, pain, vomiting, inflammation	5	0.872087	11.59
HSD17B10	Hydroxysteroid 17-Beta Dehydrogenase 10	fever, diarrhea, pain, nausea, vomiting	5	0.870263	11.55
PTGES2	Prostaglandin E Synthase 2	fever, diarrhea, pain, nausea, vomiting, inflammation	6	0.827219	11.51
PIN1	Peptidylprolyl Cis/Trans Isomerase, NIMA-Interacting 1	fever, pain, nausea, vomiting, inflammation	5	0.864958	11.46
SSRP1	Structure Specific Recognition Protein 1	fever, pain, nausea, vomiting, inflammation	5	0.860191	11.36
MGST1	Microsomal Glutathione S-Transferase 1	fever, diarrhea, pain, nausea, vomiting, inflammation	6	0.817765	11.29
FKBP1A	FKBP Prolyl Isomerase 1A	fever, pain, nausea, vomiting, inflammation	5	0.85712	11.28
CDK9	Cyclin Dependent Kinase 9	fever, diarrhea, pain, nausea, inflammation	5	0.855827	11.25
ARAF	A-Raf Proto-Oncogene, Serine/Threonine Kinase	fever, pain, nausea, vomiting, inflammation	5	0.85337	11.21
POR	Cytochrome P450 Oxidoreductase	fever, diarrhea, pain, vomiting, inflammation	5	0.850347	11.13
ERLIN2	ER Lipid Raft Associated 2	fever, diarrhea, pain, nausea, vomiting, inflammation	6	0.811362	11.12
HERC2	HECT And RLD Domain Containing E3 Ubiquitin Protein Ligase 2	fever, pain, vomiting	3	0.968236	11.11
CUL1	Cullin 1	fever, pain, nausea, vomiting, inflammation	5	0.847805	11.07
BCKDHA	Branched Chain Keto Acid Dehydrogenase E1 Subunit Alpha	fever, nausea, vomiting, inflammation	4	0.901181	11.02
DDX17	DEAD-Box Helicase 17	fever, diarrhea, nausea, vomiting	4	0.896903	10.94
DNAJB1	DnaJ Heat Shock Protein Family (Hsp40) Member B1	fever, diarrhea, pain, inflammation	4	0.896774	10.94
VAPA	VAMP Associated Protein A	fever, diarrhea, pain, nausea, vomiting, inflammation	6	0.803282	10.87
CALM1	Calmodulin 1	fever, diarrhea, pain, vomiting, inflammation	5	0.839928	10.84
RINT1	RAD50 Interactor 1	fever, pain, nausea, vomiting	4	0.891265	10.82
ATP1B1	ATPase Na+/K+ Transporting Subunit Beta 1	fever, pain, nausea, vomiting, inflammation	5	0.839024	10.82
SREBF2	Sterol Regulatory Element Binding Transcription Factor 2	fever, pain, nausea, vomiting, inflammation	5	0.836997	10.77
HYOU1	Hypoxia Up-Regulated 1	fever, diarrhea, pain, inflammation	4	0.887714	10.76
AGR2	Anterior Gradient 2, Protein Disulphide Isomerase Family Member	diarrhea, pain, nausea, vomiting, inflammation	5	0.835539	10.72
DNAJB11	DnaJ Heat Shock Protein Family (Hsp40) Member B11	fever, diarrhea, pain, nausea, vomiting, inflammation	6	0.789971	10.6
MAP3K1	Mitogen-Activated Protein Kinase Kinase Kinase 1	pain, nausea, vomiting, inflammation	4	0.87983	10.57
YY1	YY1 Transcription Factor	fever, diarrhea, pain, nausea, vomiting, inflammation	6	0.786157	10.5
RPN2	Ribophorin II	fever, diarrhea, pain, nausea, vomiting, inflammation	6	0.785058	10.49
PRKRA	Protein Activator Of Interferon Induced Protein Kinase EIF2AK2	fever, pain, inflammation	3	0.941416	10.47
KPNB1	Karyopherin Subunit Beta 1	fever, diarrhea, pain, vomiting, inflammation	5	0.824372	10.45
VIPR2	Vasoactive Intestinal Peptide Receptor 2	pain, nausea, vomiting, inflammation	4	0.873307	10.4
NCOR1	Nuclear Receptor Corepressor 1	fever, pain, nausea, vomiting, inflammation	5	0.821869	10.38
RPS17	Ribosomal Protein S17	fever, pain, nausea, vomiting, inflammation	5	0.816048	10.27
CUL2	Cullin 2	fever, pain, nausea, vomiting, inflammation	5	0.815406	10.24
DHX9	DExH-Box Helicase 9	fever, diarrhea, pain, nausea, vomiting, inflammation	6	0.773159	10.21
STOM	Stomatin	fever, diarrhea, pain, nausea, vomiting, inflammation	6	0.772384	10.18
KMT2B	Lysine Methyltransferase 2B	fever, diarrhea, pain, nausea, vomiting, inflammation	6	0.769104	10.07
UPF1	UPF1 RNA Helicase And ATPase	fever, diarrhea, pain, nausea, vomiting, inflammation	6	0.768336	10.05
BCL2L2	BCL2 Like 2	fever, diarrhea, pain, nausea, vomiting, inflammation	6	0.766039	9.98
RPL15	Ribosomal Protein L15	diarrhea, pain, nausea, vomiting, inflammation	5	0.802555	9.91
PTPN1	Protein Tyrosine Phosphatase Non-Receptor Type 1	fever, pain, nausea, vomiting, inflammation	5	0.802036	9.9
RDX	Radixin	diarrhea, pain, nausea, vomiting, inflammation	5	0.801518	9.89
MKRN3	Makorin Ring Finger Protein 3	diarrhea, pain, vomiting	3	0.913869	9.8
RPS6KB2	Ribosomal Protein S6 Kinase B2	diarrhea, pain, nausea, vomiting, inflammation	5	0.796883	9.79
HDGF	Heparin Binding Growth Factor	fever, diarrhea, pain, nausea, vomiting, inflammation	6	0.759504	9.78
FHL2	Four And A Half LIM Domains 2	fever, pain, nausea, vomiting, inflammation	5	0.793109	9.76
MCM5	Minichromosome Maintenance Complex Component 5	fever, diarrhea, pain, vomiting, inflammation	5	0.792804	9.75
HK1	Hexokinase 1	pain, nausea, vomiting, inflammation	4	0.834979	9.58
NDUFA8	NADH:Ubiquinone Oxidoreductase Subunit A8	fever, diarrhea, pain, nausea, vomiting, inflammation	6	0.749102	9.54
OASL	2'-5'-Oligoadenylate Synthetase Like	fever, nausea, vomiting, inflammation	4	0.833082	9.53
DVL2	Dishevelled Segment Polarity Protein 2	fever, diarrhea, pain, nausea, vomiting, inflammation	6	0.748276	9.52
ATP5F1A	ATP Synthase F1 Subunit Alpha	fever, pain, nausea, vomiting, inflammation	5	0.783268	9.52
RPS19	Ribosomal Protein S19	fever, diarrhea, pain, nausea, vomiting, inflammation	6	0.74155	9.41
NDUFA10	NADH:Ubiquinone Oxidoreductase Subunit A10	fever, diarrhea, pain, nausea, vomiting, inflammation	6	0.739391	9.37
CKAP5	Cytoskeleton Associated Protein 5	fever, pain, nausea, vomiting, inflammation	5	0.774325	9.35
TUFM	Tu Translation Elongation Factor, Mitochondrial	fever, diarrhea, nausea, vomiting, inflammation	5	0.771803	9.27
CENPF	Centromere Protein F	fever, diarrhea, pain, nausea, vomiting, inflammation	6	0.736083	9.27
MOGS	Mannosyl-Oligosaccharide Glucosidase	diarrhea, pain, nausea, vomiting	4	0.81938	9.26
EGLN3	Egl-9 Family Hypoxia Inducible Factor 3	fever, pain, nausea, vomiting, inflammation	5	0.771513	9.26
RPL7	Ribosomal Protein L7	fever, diarrhea, pain, inflammation	4	0.816799	9.19
NXF1	Nuclear RNA Export Factor 1	fever, diarrhea, pain, vomiting, inflammation	5	0.768144	9.17
XRN1	5'-3' Exoribonuclease 1	fever, pain, nausea, vomiting, inflammation	5	0.766517	9.12
RAN	RAN, Member RAS Oncogene Family	diarrhea, pain, nausea, vomiting, inflammation	5	0.76404	9.06
SRSF1	Serine And Arginine Rich Splicing Factor 1	fever, diarrhea, pain, nausea, vomiting, inflammation	6	0.722665	8.99
DYNLL1	Dynein Light Chain LC8-Type 1	fever, diarrhea, nausea, vomiting, inflammation	5	0.760822	8.95
MCM7	Minichromosome Maintenance Complex Component 7	diarrhea, pain, nausea, vomiting, inflammation	5	0.760069	8.94
RPA1	Replication Protein A1	fever, pain, nausea, vomiting, inflammation	5	0.759035	8.92
CUL3	Cullin 3	pain, nausea, vomiting, inflammation	4	0.802451	8.86
DDX21	DExD-Box Helicase 21	fever, diarrhea, pain, nausea, vomiting, inflammation	6	0.717599	8.83
RACK1	Receptor For Activated C Kinase 1	fever, pain, nausea, vomiting, inflammation	5	0.7539	8.82
RCHY1	Ring Finger And CHY Zinc Finger Domain Containing 1	fever, diarrhea, pain, nausea, vomiting, inflammation	6	0.714198	8.79
SH3KBP1	SH3 Domain Containing Kinase Binding Protein 1	fever, pain, inflammation	3	0.859954	8.79
MPP5	Membrane Palmitoylated Protein 5	diarrhea, pain, nausea, vomiting, inflammation	5	0.752973	8.79
UBE2N	Ubiquitin Conjugating Enzyme E2 N	fever, diarrhea, pain, inflammation	4	0.797703	8.77
HDAC3	Histone Deacetylase 3	fever, pain, nausea, vomiting, inflammation	5	0.747361	8.68
RBM39	RNA Binding Motif Protein 39	fever, diarrhea, pain, nausea, vomiting	5	0.74727	8.67
CKAP4	Cytoskeleton Associated Protein 4	pain, nausea, vomiting, inflammation	4	0.788763	8.64
TNIP2	TNFAIP3 Interacting Protein 2	fever, diarrhea, nausea, vomiting, inflammation	5	0.745082	8.64
FLNB	Filamin B	fever, diarrhea, pain, inflammation	4	0.787458	8.61
TK1	Thymidine Kinase 1	fever, pain, nausea, vomiting	4	0.786857	8.6
TRAF2	TNF Receptor Associated Factor 2	fever, pain, nausea, vomiting, inflammation	5	0.739211	8.55
CTBP1	C-Terminal Binding Protein 1	diarrhea, pain, nausea, vomiting, inflammation	5	0.738047	8.52
ELOB	Elongin B	fever, pain, nausea, vomiting, inflammation	5	0.737242	8.5
DYRK1A	Dual Specificity Tyrosine Phosphorylation Regulated Kinase 1A	fever, pain, vomiting, inflammation	4	0.780102	8.46
ARHGDIA	Rho GDP Dissociation Inhibitor Alpha	fever, diarrhea, pain, nausea, vomiting, inflammation	6	0.695793	8.44
SOCS6	Suppressor Of Cytokine Signaling 6	fever, diarrhea, pain, nausea, vomiting, inflammation	6	0.695793	8.44
AATF	Apoptosis Antagonizing Transcription Factor	fever, diarrhea, pain, vomiting, inflammation	5	0.734749	8.43
PTBP1	Polypyrimidine Tract Binding Protein 1	fever, pain, nausea, vomiting, inflammation	5	0.73333	8.4
RAD23B	RAD23 Homolog B, Nucleotide Excision Repair Protein	fever, diarrhea, pain, nausea, vomiting, inflammation	6	0.693606	8.37
CNBP	CCHC-Type Zinc Finger Nucleic Acid Binding Protein	pain, inflammation	2	0.929574	8.31
PSMB5	Proteasome 20S Subunit Beta 5	fever, diarrhea, pain, nausea, inflammation	5	0.723702	8.23
CUL7	Cullin 7	diarrhea, pain, nausea, vomiting	4	0.76872	8.22
MAPRE1	Microtubule Associated Protein RP/EB Family Member 1	diarrhea, pain, nausea, vomiting, inflammation	5	0.721027	8.17
PSMA3	Proteasome 20S Subunit Alpha 3	fever, diarrhea, pain, inflammation	4	0.766421	8.16
PPT1	Palmitoyl-Protein Thioesterase 1	diarrhea, pain, vomiting, inflammation	4	0.76623	8.15
CALCOCO2	Calcium Binding And Coiled-Coil Domain 2	fever, diarrhea, pain, vomiting, inflammation	5	0.717429	8.06
MCM2	Minichromosome Maintenance Complex Component 2	pain, nausea, vomiting, inflammation	4	0.762618	8.05
LMNB1	Lamin B1	fever, pain, inflammation	3	0.822086	8.05
PLD3	Phospholipase D Family Member 3	fever, pain, inflammation	3	0.820461	8.03
CLTC	Clathrin Heavy Chain	fever, diarrhea, pain, inflammation	4	0.761483	8.02
SNRPD3	Small Nuclear Ribonucleoprotein D3 Polypeptide	fever, pain, inflammation	3	0.819165	8.02
CTCF	CCCTC-Binding Factor	fever, diarrhea, pain, inflammation	4	0.758659	7.97
ABCF2	ATP Binding Cassette Subfamily F Member 2	diarrhea, pain, nausea, vomiting, inflammation	5	0.710992	7.95
RPL36	Ribosomal Protein L36	fever, diarrhea, pain, nausea, vomiting	5	0.710572	7.95
IFIT3	Interferon Induced Protein With Tetratricopeptide Repeats 3	fever, pain, inflammation	3	0.815834	7.94
SELENOS	Selenoprotein S	diarrhea, nausea, vomiting, inflammation	4	0.752603	7.86
GANAB	Glucosidase II Alpha Subunit	diarrhea, pain, nausea, vomiting	4	0.751587	7.84
CREB3	CAMP Responsive Element Binding Protein 3	fever, pain, nausea, vomiting, inflammation	5	0.704484	7.79
CEP290	Centrosomal Protein 290	fever, pain, inflammation	3	0.808512	7.79
STAU1	Staufen Double-Stranded RNA Binding Protein 1	fever, diarrhea, pain, vomiting, inflammation	5	0.703739	7.76
RTRAF	RNA Transcription, Translation And Transport Factor	fever, diarrhea, pain, vomiting, inflammation	5	0.703739	7.76
LARP1	La Ribonucleoprotein 1, Translational Regulator	fever, diarrhea, pain, nausea, vomiting	5	0.702995	7.75
PPP2R1A	Protein Phosphatase 2 Scaffold Subunit Aalpha	pain, nausea, vomiting, inflammation	4	0.74581	7.75
PSMD14	Proteasome 26S Subunit, Non-ATPase 14	fever, diarrhea, pain, nausea, inflammation	5	0.694496	7.67
SMARCC2	SWI/SNF Related, Matrix Associated, Actin Dependent Regulator Of Chromatin Subfamily C Member 2	fever, pain, nausea, vomiting, inflammation	5	0.694091	7.67
RBBP4	RB Binding Protein 4, Chromatin Remodeling Factor	fever, pain, nausea, vomiting, inflammation	5	0.693687	7.64
SRP72	Signal Recognition Particle 72	diarrhea, pain, nausea, vomiting, inflammation	5	0.692638	7.61
SNRPB	Small Nuclear Ribonucleoprotein Polypeptides B And B1	fever, pain, inflammation	3	0.798628	7.61
BRD2	Bromodomain Containing 2	fever, pain, nausea, inflammation	4	0.735371	7.55
SMARCE1	SWI/SNF Related, Matrix Associated, Actin Dependent Regulator Of Chromatin, Subfamily E, Member 1	fever, pain, nausea, vomiting, inflammation	5	0.69119	7.55
SCO1	Synthesis Of Cytochrome C Oxidase 1	fever, diarrhea, nausea, vomiting	4	0.735193	7.55
HNRNPDL	Heterogeneous Nuclear Ribonucleoprotein D Like	fever, pain, nausea, vomiting, inflammation	5	0.690628	7.54
TRMT61B	TRNA Methyltransferase 61B	fever, pain, nausea, vomiting	4	0.734305	7.53
HAX1	HCLS1 Associated Protein X-1	fever, pain, inflammation	3	0.790173	7.5
ZFP36L1	ZFP36 Ring Finger Protein Like 1	diarrhea, pain, nausea, vomiting, inflammation	5	0.684891	7.4
CSE1L	Chromosome Segregation 1 Like	diarrhea, pain, nausea, vomiting, inflammation	5	0.684258	7.38
IMMT	Inner Membrane Mitochondrial Protein	fever, diarrhea, pain, vomiting, inflammation	5	0.6841	7.38
SMAD9	SMAD Family Member 9	diarrhea, pain, inflammation	3	0.78297	7.37
NEDD4L	NEDD4 Like E3 Ubiquitin Protein Ligase	diarrhea, pain, nausea, vomiting, inflammation	5	0.683705	7.37
TUBB3	Tubulin Beta 3 Class III	pain, nausea, vomiting	3	0.773645	7.23
PLOD2	Procollagen-Lysine,2-Oxoglutarate 5-Dioxygenase 2	diarrhea, pain, nausea, vomiting, inflammation	5	0.676968	7.19
YWHAB	Tyrosine 3-Monooxygenase/Tryptophan 5-Monooxygenase Activation Protein Beta	fever, pain, nausea, vomiting, inflammation	5	0.672175	7.17
AP2M1	Adaptor Related Protein Complex 2 Subunit Mu 1	fever, diarrhea, pain, vomiting	4	0.712677	7.14
CCDC39	Coiled-Coil Domain Containing 39	pain, inflammation	2	0.857002	7.13
UBC	Ubiquitin C	fever, diarrhea, pain, inflammation	4	0.710488	7.1
GOLGB1	Golgin B1	fever, diarrhea, pain, inflammation	4	0.710404	7.1
SIGMAR1	Sigma Non-Opioid Intracellular Receptor 1	pain, nausea, vomiting, inflammation	4	0.696442	6.91
IGF2BP3	Insulin Like Growth Factor 2 MRNA Binding Protein 3	diarrhea, pain, nausea, vomiting, inflammation	5	0.658701	6.88
CGAS	Cyclic GMP-AMP Synthase	fever, pain, inflammation	3	0.754458	6.85
LNX1	Ligand Of Numb-Protein X 1	fever, pain, inflammation	3	0.744628	6.68
SPG21	SPG21 Abhydrolase Domain Containing, Maspardin	pain, nausea, vomiting	3	0.740019	6.63
PKP2	Plakophilin 2	fever, pain, inflammation	3	0.73948	6.62
SUZ12	SUZ12 Polycomb Repressive Complex 2 Subunit	fever, pain, inflammation	3	0.738315	6.6
RAB10	RAB10, Member RAS Oncogene Family	diarrhea, pain, inflammation	3	0.737957	6.6
SYNCRIP	Synaptotagmin Binding Cytoplasmic RNA Interacting Protein	pain, nausea, vomiting, inflammation	4	0.681893	6.55
PDHB	Pyruvate Dehydrogenase E1 Subunit Beta	fever, diarrhea, nausea, vomiting	4	0.680088	6.53
RPL4	Ribosomal Protein L4	fever, diarrhea, nausea, vomiting, inflammation	5	0.644117	6.51
OBSL1	Obscurin Like Cytoskeletal Adaptor 1	diarrhea, pain, vomiting, inflammation	4	0.67689	6.43
AGRN	Agrin	fever, pain, inflammation	3	0.725872	6.42
WASHC4	WASH Complex Subunit 4	pain, nausea, vomiting, inflammation	4	0.666978	6.3
RPS11	Ribosomal Protein S11	fever, diarrhea, pain, nausea, vomiting	5	0.636544	6.3
LRPPRC	Leucine Rich Pentatricopeptide Repeat Containing	fever, diarrhea, nausea, vomiting	4	0.665689	6.28
MRPS27	Mitochondrial Ribosomal Protein S27	fever, diarrhea, nausea, vomiting	4	0.665689	6.28
POLR2A	RNA Polymerase II Subunit A	pain, nausea, vomiting, inflammation	4	0.664478	6.24
HNRNPC	Heterogeneous Nuclear Ribonucleoprotein C	fever, diarrhea, pain, inflammation	4	0.664252	6.24
CAVIN1	Caveolae Associated Protein 1	pain, inflammation	2	0.800277	6.23
CMTR1	Cap Methyltransferase 1	fever, nausea, vomiting, inflammation	4	0.663799	6.23
RABAC1	Rab Acceptor 1	fever, pain, nausea, vomiting	4	0.657957	6.14
SMARCC1	SWI/SNF Related, Matrix Associated, Actin Dependent Regulator Of Chromatin Subfamily C Member 1	fever, pain, nausea, vomiting, inflammation	5	0.628962	6.09
UBR5	Ubiquitin Protein Ligase E3 Component N-Recognin 5	pain, nausea, vomiting, inflammation	4	0.655878	6.08
PPP1CC	Protein Phosphatase 1 Catalytic Subunit Gamma	fever, pain, inflammation	3	0.703987	6.02
YWHAQ	Tyrosine 3-Monooxygenase/Tryptophan 5-Monooxygenase Activation Protein Theta	pain, nausea, vomiting, inflammation	4	0.653736	6.02
EIF4H	Eukaryotic Translation Initiation Factor 4H	diarrhea, pain, nausea, vomiting	4	0.653221	5.99
CASP6	Caspase 6	fever, pain, inflammation	3	0.696524	5.98
SYVN1	Synoviolin 1	fever, pain, inflammation	3	0.694172	5.94
CAMLG	Calcium Modulating Ligand	fever, pain, nausea, inflammation	4	0.649046	5.91
REEP5	Receptor Accessory Protein 5	diarrhea, pain, nausea, vomiting, inflammation	5	0.618985	5.89
SRPRB	SRP Receptor Subunit Beta	diarrhea, pain, nausea, vomiting	4	0.64614	5.88
TLE1	TLE Family Member 1, Transcriptional Corepressor	fever, pain, nausea, vomiting, inflammation	5	0.617153	5.83
THTPA	Thiamine Triphosphatase	fever, pain, vomiting	3	0.689667	5.82
ATP1A1	ATPase Na+/K+ Transporting Subunit Alpha 1	fever, pain, nausea, inflammation	4	0.643613	5.81
XPO5	Exportin 5	fever, pain, nausea, vomiting	4	0.643469	5.81
YWHAZ	Tyrosine 3-Monooxygenase/Tryptophan 5-Monooxygenase Activation Protein Zeta	pain, nausea, vomiting, inflammation	4	0.642966	5.79
CBY1	Chibby Family Member 1, Beta Catenin Antagonist	pain, nausea, vomiting, inflammation	4	0.6401	5.72
SUCLG2	Succinate-CoA Ligase GDP-Forming Subunit Beta	fever, pain, inflammation	3	0.684337	5.72
ATP5PO	ATP Synthase Peripheral Stalk Subunit OSCP	diarrhea, pain, inflammation	3	0.682207	5.68
UQCRQ	Ubiquinol-Cytochrome C Reductase Complex III Subunit VII	fever, diarrhea, pain, vomiting	4	0.636686	5.64
BICD2	BICD Cargo Adaptor 2	pain, vomiting	2	0.754551	5.6
GHITM	Growth Hormone Inducible Transmembrane Protein	fever, diarrhea, inflammation	3	0.672329	5.56
TOMM40	Translocase Of Outer Mitochondrial Membrane 40	fever, pain, inflammation	3	0.672252	5.56
CTDP1	CTD Phosphatase Subunit 1	fever, pain	2	0.751494	5.54
PRKACB	Protein Kinase CAMP-Activated Catalytic Subunit Beta	fever, pain, inflammation	3	0.670716	5.52
PSMD7	Proteasome 26S Subunit, Non-ATPase 7	fever, diarrhea, pain, inflammation	4	0.631195	5.51
FAF1	Fas Associated Factor 1	fever, pain, inflammation	3	0.667054	5.46
OFD1	OFD1 Centriole And Centriolar Satellite Protein	pain, inflammation	2	0.74137	5.43
GIGYF2	GRB10 Interacting GYF Protein 2	pain, nausea, vomiting, inflammation	4	0.627503	5.42
ALDH3A2	Aldehyde Dehydrogenase 3 Family Member A2	fever, pain, inflammation	3	0.658478	5.33
NUP214	Nucleoporin 214	fever, pain	2	0.73466	5.33
SERBP1	SERPINE1 MRNA Binding Protein 1	diarrhea, pain, nausea, vomiting, inflammation	5	0.593301	5.3
AHSA1	Activator Of HSP90 ATPase Activity 1	pain, nausea, vomiting, inflammation	4	0.620416	5.29
COQ8B	Coenzyme Q8B	fever, pain, nausea, vomiting	4	0.620211	5.29
ARRB1	Arrestin Beta 1	fever, pain, inflammation	3	0.655212	5.25
RPS8	Ribosomal Protein S8	fever, nausea, vomiting, inflammation	4	0.617831	5.24
TCHP	Trichoplein Keratin Filament Binding	fever, pain, inflammation	3	0.653662	5.21
RPS13	Ribosomal Protein S13	fever, diarrhea, pain, inflammation	4	0.616611	5.2
MRPS22	Mitochondrial Ribosomal Protein S22	fever, diarrhea, vomiting, inflammation	4	0.616544	5.2
STOML2	Stomatin Like 2	fever, pain, inflammation	3	0.652265	5.17
USP14	Ubiquitin Specific Peptidase 14	fever, pain, nausea, inflammation	4	0.614991	5.17
SF1	Splicing Factor 1	diarrhea, pain, nausea, vomiting, inflammation	5	0.58681	5.14
MDC1	Mediator Of DNA Damage Checkpoint 1	fever, diarrhea, pain	3	0.649337	5.12
TUBA4A	Tubulin Alpha 4a	pain, nausea, vomiting, inflammation	4	0.613175	5.12
SNAPIN	SNAP Associated Protein	fever, pain, inflammation	3	0.646575	5.09
FHL3	Four And A Half LIM Domains 3	pain, nausea, vomiting	3	0.645416	5.07
NEDD8	NEDD8 Ubiquitin Like Modifier	fever, pain, nausea, inflammation	4	0.607309	5.04
MFGE8	Milk Fat Globule-EGF Factor 8 Protein	diarrhea, pain, inflammation	3	0.643397	5.03
PPIB	Peptidylprolyl Isomerase B	fever, pain, inflammation	3	0.641459	4.99
PRKAA1	Protein Kinase AMP-Activated Catalytic Subunit Alpha 1	pain, inflammation	2	0.707225	4.98
RPS25	Ribosomal Protein S25	diarrhea, pain, nausea, vomiting	4	0.603092	4.97
G3BP1	G3BP Stress Granule Assembly Factor 1	fever, pain, inflammation	3	0.639957	4.95
CYC1	Cytochrome C1	fever, pain, nausea, vomiting	4	0.60224	4.94
LIMA1	LIM Domain And Actin Binding 1	fever, pain, nausea, vomiting, inflammation	5	0.577747	4.93
RAP1B	RAP1B, Member Of RAS Oncogene Family	fever, nausea, vomiting	3	0.637324	4.89
CHD4	Chromodomain Helicase DNA Binding Protein 4	fever, pain, inflammation	3	0.630845	4.77
UBR4	Ubiquitin Protein Ligase E3 Component N-Recognin 4	fever, pain, nausea, vomiting	4	0.59375	4.76
NARS2	Asparaginyl-TRNA Synthetase 2, Mitochondrial	fever, diarrhea, vomiting	3	0.629101	4.73
TUBA1B	Tubulin Alpha 1b	fever, diarrhea, pain, nausea, vomiting, inflammation	6	0.544477	4.69
PSMD12	Proteasome 26S Subunit, Non-ATPase 12	diarrhea, vomiting, inflammation	3	0.62591	4.67
UBQLN1	Ubiquilin 1	pain, nausea, vomiting, inflammation	4	0.589598	4.67
FBLN5	Fibulin 5	pain, inflammation	2	0.68268	4.64
NCL	Nucleolin	fever, diarrhea, pain, inflammation	4	0.588075	4.63
RPL11	Ribosomal Protein L11	diarrhea, pain, inflammation	3	0.622537	4.62
UFD1	Ubiquitin Recognition Factor In ER Associated Degradation 1	pain, inflammation	2	0.679619	4.61
TERF1	Telomeric Repeat Binding Factor 1	diarrhea, pain, vomiting, inflammation	4	0.587	4.6
CSNK2A2	Casein Kinase 2 Alpha 2	pain, nausea, vomiting, inflammation	4	0.585297	4.58
UIMC1	Ubiquitin Interaction Motif Containing 1	fever, diarrhea, pain, inflammation	4	0.582474	4.51
SPEN	Spen Family Transcriptional Repressor	pain, nausea, vomiting, inflammation	4	0.581787	4.49
CHMP2A	Charged Multivesicular Body Protein 2A	pain, nausea, vomiting, inflammation	4	0.580976	4.48
DDAH2	Dimethylarginine Dimethylaminohydrolase 2	pain, nausea, vomiting, inflammation	4	0.580353	4.47
NMB	Neuromedin B	fever, pain, vomiting, inflammation	4	0.579731	4.46
NPHP3	Nephrocystin 3	pain, inflammation	2	0.666902	4.45
SLC25A4	Solute Carrier Family 25 Member 4	pain, inflammation	2	0.664554	4.42
RPS6	Ribosomal Protein S6	fever, pain, inflammation	3	0.61237	4.42
MTMR14	Myotubularin Related Protein 14	pain	1	0.799864	4.4
IMPDH2	Inosine Monophosphate Dehydrogenase 2	diarrhea, pain, nausea, vomiting	4	0.5775	4.4
EIF3M	Eukaryotic Translation Initiation Factor 3 Subunit M	fever, diarrhea, pain	3	0.610899	4.38
QSOX2	Quiescin Sulfhydryl Oxidase 2	fever, diarrhea, pain	3	0.610899	4.38
GFER	Growth Factor, Augmenter Of Liver Regeneration	fever, pain, nausea, inflammation	4	0.575772	4.35
NDUFA4	NDUFA4 Mitochondrial Complex Associated	fever, diarrhea, vomiting	3	0.605327	4.34
ACAA2	Acetyl-CoA Acyltransferase 2	fever, diarrhea, vomiting	3	0.605327	4.34
INTS5	Integrator Complex Subunit 5	fever, diarrhea, vomiting	3	0.605327	4.34
INTS4	Integrator Complex Subunit 4	fever, diarrhea, vomiting	3	0.605327	4.34
UQCRC2	Ubiquinol-Cytochrome C Reductase Core Protein 2	fever, diarrhea, vomiting	3	0.605327	4.34
TUBG1	Tubulin Gamma 1	fever, pain, nausea, vomiting	4	0.575403	4.33
KIF11	Kinesin Family Member 11	fever, pain, inflammation	3	0.603354	4.31
SUPT5H	SPT5 Homolog, DSIF Elongation Factor Subunit	pain, nausea, vomiting, inflammation	4	0.573745	4.29
CDK7	Cyclin Dependent Kinase 7	fever, diarrhea, pain, inflammation	4	0.570205	4.25
TCTN1	Tectonic Family Member 1	fever, pain, inflammation	3	0.600607	4.24
FKBP10	FKBP Prolyl Isomerase 10	pain, nausea, vomiting	3	0.60002	4.24
BCKDK	Branched Chain Keto Acid Dehydrogenase Kinase	fever, pain, vomiting	3	0.597618	4.2
ATP6AP2	ATPase H+ Transporting Accessory Protein 2	fever, pain, inflammation	3	0.597424	4.2
FBXO7	F-Box Protein 7	fever, pain, inflammation	3	0.593814	4.13
PGD	Phosphogluconate Dehydrogenase	fever, pain	2	0.644045	4.12
ARRB2	Arrestin Beta 2	pain, nausea, inflammation	3	0.592085	4.1
KHSRP	KH-Type Splicing Regulatory Protein	fever, pain, vomiting, inflammation	4	0.560526	4.04
SHMT2	Serine Hydroxymethyltransferase 2	fever, diarrhea, pain	3	0.588202	4.02
ECSIT	ECSIT Signaling Integrator	pain, nausea, vomiting, inflammation	4	0.558687	4
TUBB2A	Tubulin Beta 2A Class IIa	pain, nausea, vomiting	3	0.586558	3.98
KPNA2	Karyopherin Subunit Alpha 2	fever, diarrhea, inflammation	3	0.586053	3.98
TRAP1	TNF Receptor Associated Protein 1	fever, pain, nausea, inflammation	4	0.554856	3.93
IPO7	Importin 7	pain, nausea, vomiting, inflammation	4	0.554739	3.93
VDAC2	Voltage Dependent Anion Channel 2	pain, nausea, vomiting, inflammation	4	0.554739	3.93
PYHIN1	Pyrin And HIN Domain Family Member 1	pain, nausea, vomiting, inflammation	4	0.554739	3.93
NDUFS5	NADH:Ubiquinone Oxidoreductase Subunit S5	pain, nausea, vomiting, inflammation	4	0.554035	3.92
SEL1L	SEL1L Adaptor Subunit Of ERAD E3 Ubiquitin Ligase	pain, nausea, vomiting, inflammation	4	0.553742	3.91
RPL35	Ribosomal Protein L35	pain, nausea, vomiting	3	0.58135	3.88
RPL18	Ribosomal Protein L18	pain, nausea, vomiting	3	0.58135	3.88
G3BP2	G3BP Stress Granule Assembly Factor 2	fever, pain	2	0.62931	3.87
ATP5PD	ATP Synthase Peripheral Stalk Subunit D	pain, nausea, vomiting	3	0.579297	3.84
USP15	Ubiquitin Specific Peptidase 15	pain, nausea, vomiting	3	0.579297	3.84
TRIM32	Tripartite Motif Containing 32	pain	1	0.73966	3.83
RPS14	Ribosomal Protein S14	fever, diarrhea, pain, inflammation	4	0.542762	3.79
IQCB1	IQ Motif Containing B1	pain, inflammation	2	0.620075	3.74
TCTN2	Tectonic Family Member 2	fever, pain, inflammation	3	0.573378	3.7
TMEM216	Transmembrane Protein 216	fever, pain, inflammation	3	0.573378	3.7
RPGRIP1L	RPGRIP1 Like	fever, pain, inflammation	3	0.573378	3.7
OCIAD2	OCIA Domain Containing 2	pain, nausea, vomiting	3	0.572582	3.69
EXOSC3	Exosome Component 3	pain, nausea, vomiting	3	0.572582	3.69
OCIAD1	OCIA Domain Containing 1	pain, nausea, vomiting	3	0.572582	3.69
RPL13	Ribosomal Protein L13	diarrhea, pain, nausea, vomiting	4	0.538107	3.68
RPS6KA1	Ribosomal Protein S6 Kinase A1	fever, pain, inflammation	3	0.570144	3.68
RAD23A	RAD23 Homolog A, Nucleotide Excision Repair Protein	fever, pain, inflammation	3	0.567236	3.63
OTUB1	OTU Deubiquitinase, Ubiquitin Aldehyde Binding 1	fever, pain, inflammation	3	0.567055	3.62
YWHAE	Tyrosine 3-Monooxygenase/Tryptophan 5-Monooxygenase Activation Protein Epsilon	fever, pain, inflammation	3	0.565369	3.59
ATP2A2	ATPase Sarcoplasmic/Endoplasmic Reticulum Ca2+ Transporting 2	pain, inflammation	2	0.608038	3.57
CFL1	Cofilin 1	diarrhea, pain, vomiting, inflammation	4	0.530773	3.57
NOP2	NOP2 Nucleolar Protein	pain, nausea, vomiting	3	0.561776	3.52
RHBDD1	Rhomboid Domain Containing 1	pain, nausea, vomiting, inflammation	4	0.527124	3.51
DERL1	Derlin 1	diarrhea, pain, inflammation	3	0.560348	3.5
HNRNPH1	Heterogeneous Nuclear Ribonucleoprotein H1	fever, diarrhea, pain	3	0.560288	3.5
RPS9	Ribosomal Protein S9	fever, pain, inflammation	3	0.559695	3.49
EEF2	Eukaryotic Translation Elongation Factor 2	fever, pain, inflammation	3	0.559279	3.48
GRK5	G Protein-Coupled Receptor Kinase 5	fever, pain, inflammation	3	0.55922	3.48
MTNR1A	Melatonin Receptor 1A	fever, pain, nausea, inflammation	4	0.52597	3.47
EXOSC5	Exosome Component 5	fever, pain	2	0.600737	3.47
SLC30A7	Solute Carrier Family 30 Member 7	diarrhea, inflammation	2	0.59924	3.45
RPTOR	Regulatory Associated Protein Of MTOR Complex 1	diarrhea, pain, inflammation	3	0.556856	3.44
HSP90AB1	Heat Shock Protein 90 Alpha Family Class B Member 1	fever, pain, inflammation	3	0.555913	3.42
SEC24C	SEC24 Homolog C, COPII Coat Complex Component	pain, inflammation	2	0.596842	3.42
CDC5L	Cell Division Cycle 5 Like	diarrhea, pain, inflammation	3	0.555502	3.42
SLC1A5	Solute Carrier Family 1 Member 5	fever, pain, nausea, inflammation	4	0.521763	3.37
SLC25A1	Solute Carrier Family 25 Member 1	fever, pain, inflammation	3	0.552632	3.37
VDAC3	Voltage Dependent Anion Channel 3	pain, nausea, vomiting	3	0.550942	3.33
TCF12	Transcription Factor 12	pain, nausea, vomiting	3	0.550942	3.33
BIRC6	Baculoviral IAP Repeat Containing 6	pain, nausea, vomiting	3	0.550942	3.33
RPLP1	Ribosomal Protein Lateral Stalk Subunit P1	pain, nausea, vomiting	3	0.550942	3.33
ADAMTS1	ADAM Metallopeptidase With Thrombospondin Type 1 Motif 1	pain, inflammation	2	0.591574	3.33
BCL2A1	BCL2 Related Protein A1	fever, pain, inflammation	3	0.544821	3.32
TRIM27	Tripartite Motif Containing 27	fever, pain, vomiting, inflammation	4	0.519214	3.32
SGPL1	Sphingosine-1-Phosphate Lyase 1	pain, inflammation	2	0.589726	3.3
TERF2	Telomeric Repeat Binding Factor 2	diarrhea, pain, inflammation	3	0.543333	3.29
NUP153	Nucleoporin 153	fever, pain, inflammation	3	0.543104	3.28
TOMM22	Translocase Of Outer Mitochondrial Membrane 22	pain, nausea, vomiting	3	0.541508	3.24
ATP5MG	ATP Synthase Membrane Subunit G	pain, nausea, vomiting	3	0.541508	3.24
LGR4	Leucine Rich Repeat Containing G Protein-Coupled Receptor 4	fever, pain, inflammation	3	0.539691	3.22
FRY	FRY Microtubule Binding Protein	diarrhea, vomiting, inflammation	3	0.538051	3.19
BTRC	Beta-Transducin Repeat Containing E3 Ubiquitin Protein Ligase	fever, pain, inflammation	3	0.534005	3.14
SLC44A2	Solute Carrier Family 44 Member 2	pain, nausea, vomiting	3	0.532943	3.11
NOMO3	NODAL Modulator 3	pain, nausea, vomiting	3	0.532943	3.11
RPL23	Ribosomal Protein L23	fever, nausea, vomiting	3	0.529443	3.06
POLR2B	RNA Polymerase II Subunit B	fever, inflammation	2	0.574604	3.05
SNU13	Small Nuclear Ribonucleoprotein 13	fever, pain	2	0.574236	3.04
GGH	Gamma-Glutamyl Hydrolase	fever, pain, inflammation	3	0.526959	3.03
RBX1	Ring-Box 1	fever, pain, inflammation	3	0.526849	3.03
COG8	Component Of Oligomeric Golgi Complex 8	diarrhea, inflammation	2	0.572888	3.01
COL6A1	Collagen Type VI Alpha 1 Chain	pain, inflammation	2	0.567599	2.97
COLGALT1	Collagen Beta(1-O)Galactosyltransferase 1	nausea, vomiting, inflammation	3	0.523779	2.96
MRPL58	Mitochondrial Ribosomal Protein L58	diarrhea, inflammation	2	0.563748	2.9
HGS	Hepatocyte Growth Factor-Regulated Tyrosine Kinase Substrate	fever, pain, inflammation	3	0.519647	2.88
PSMA5	Proteasome 20S Subunit Alpha 5	diarrhea, pain, inflammation	3	0.519485	2.87
FBF1	Fas Binding Factor 1	fever, pain	2	0.560764	2.86
NIPSNAP1	Nipsnap Homolog 1	pain, inflammation	2	0.560407	2.86
NUDC	Nuclear Distribution C, Dynein Complex Regulator	fever, pain, inflammation	3	0.514697	2.82
FUBP1	Far Upstream Element Binding Protein 1	fever, pain, inflammation	3	0.512882	2.79
NEK9	NIMA Related Kinase 9	pain, inflammation	2	0.555796	2.79
SOAT1	Sterol O-Acyltransferase 1	pain, inflammation	2	0.553918	2.77
NINL	Ninein Like	fever, diarrhea, pain	3	0.511287	2.76
CHCHD2	Coiled-Coil-Helix-Coiled-Coil-Helix Domain Containing 2	fever, pain, inflammation	3	0.511022	2.76
UQCRC1	Ubiquinol-Cytochrome C Reductase Core Protein 1	fever, pain, inflammation	3	0.508746	2.72
CAPZB	Capping Actin Protein Of Muscle Z-Line Subunit Beta	fever, pain, inflammation	3	0.507166	2.7
SNIP1	Smad Nuclear Interacting Protein 1	fever, pain, inflammation	3	0.506851	2.69
MAP3K14	Mitogen-Activated Protein Kinase Kinase Kinase 14	fever, pain, inflammation	3	0.506011	2.67
PCBP2	Poly(RC) Binding Protein 2	fever, pain	2	0.54185	2.66
RNF41	Ring Finger Protein 41	pain, vomiting, inflammation	3	0.504232	2.64
RYBP	RING1 And YY1 Binding Protein	fever, pain	2	0.539238	2.62
ATP6V1A	ATPase H+ Transporting V1 Subunit A	fever, pain	2	0.537994	2.6
PRMT5	Protein Arginine Methyltransferase 5	fever, inflammation	2	0.537261	2.59
METTL3	Methyltransferase Like 3	fever, pain, inflammation	3	0.50111	2.59
KIF5B	Kinesin Family Member 5B	fever, pain	2	0.53636	2.58
TRIP4	Thyroid Hormone Receptor Interactor 4	pain, vomiting	2	0.536135	2.58
CRY1	Cryptochrome Circadian Regulator 1	fever, pain, inflammation	3	0.49966	2.56
TIMM10	Translocase Of Inner Mitochondrial Membrane 10	fever, pain	2	0.529	2.5
RPS23	Ribosomal Protein S23	fever, diarrhea, pain, inflammation	4	0.466539	2.49
PDIA4	Protein Disulfide Isomerase Family A Member 4	fever, pain, inflammation	3	0.492536	2.46
P2RY6	Pyrimidinergic Receptor P2Y6	diarrhea, pain, inflammation	3	0.49218	2.45
TCP1	T-Complex 1	fever, pain, inflammation	3	0.486378	2.42
MCM3	Minichromosome Maintenance Complex Component 3	pain, vomiting, inflammation	3	0.485977	2.41
PDK1	Pyruvate Dehydrogenase Kinase 1	fever, pain, inflammation	3	0.485727	2.41
HSPA9	Heat Shock Protein Family A (Hsp70) Member 9	pain, inflammation	2	0.522797	2.4
CTPS1	CTP Synthase 1	fever, pain, inflammation	3	0.484827	2.38
RPL10	Ribosomal Protein L10	fever, diarrhea, inflammation	3	0.484527	2.38
PSMD1	Proteasome 26S Subunit, Non-ATPase 1	diarrhea, inflammation	2	0.520893	2.37
CRTC3	CREB Regulated Transcription Coactivator 3	fever, pain, inflammation	3	0.482983	2.36
MARK3	Microtubule Affinity Regulating Kinase 3	pain, vomiting	2	0.519593	2.35
SLC30A6	Solute Carrier Family 30 Member 6	fever, pain, inflammation	3	0.481692	2.33
ELOC	Elongin C	pain, inflammation	2	0.518404	2.33
CEP55	Centrosomal Protein 55	diarrhea, vomiting, inflammation	3	0.478727	2.32
SLC27A2	Solute Carrier Family 27 Member 2	vomiting, inflammation	2	0.51695	2.31
RCN1	Reticulocalbin 1	pain, inflammation	2	0.516896	2.31
RPL5	Ribosomal Protein L5	pain	1	0.587379	2.3
GPC1	Glypican 1	pain, inflammation	2	0.512137	2.27
GART	Phosphoribosylglycinamide Formyltransferase, Phosphoribosylglycinamide Synthetase, Phosphoribosylaminoimidazole Synthetase	pain, inflammation	2	0.51134	2.26
ATF2	Activating Transcription Factor 2	pain, inflammation	2	0.510968	2.25
THRAP3	Thyroid Hormone Receptor Associated Protein 3	fever, pain	2	0.510279	2.24
MARK1	Microtubule Affinity Regulating Kinase 1	pain, vomiting	2	0.509433	2.24
MIB1	Mindbomb E3 Ubiquitin Protein Ligase 1	pain, vomiting, inflammation	3	0.473587	2.22
CAMK2D	Calcium/Calmodulin Dependent Protein Kinase II Delta	pain, inflammation	2	0.507324	2.2
ADAM9	ADAM Metallopeptidase Domain 9	pain, inflammation	2	0.506903	2.19
CHPF	Chondroitin Polymerizing Factor	pain, inflammation	2	0.505959	2.18
SCAP	SREBF Chaperone	pain, inflammation	2	0.505278	2.18
EEF1D	Eukaryotic Translation Elongation Factor 1 Delta	fever, pain	2	0.505068	2.17
EXOSC8	Exosome Component 8	pain, vomiting	2	0.504964	2.17
NHLRC2	NHL Repeat Containing 2	diarrhea	1	0.570448	2.13
EIF3D	Eukaryotic Translation Initiation Factor 3 Subunit D	fever, inflammation	2	0.497598	2.07
DBN1	Drebrin 1	diarrhea, pain, inflammation	3	0.460358	2.06
AKAP9	A-Kinase Anchoring Protein 9	pain, inflammation	2	0.496058	2.05
FAF2	Fas Associated Factor Family Member 2	fever, inflammation	2	0.495034	2.04
CHPF2	Chondroitin Polymerizing Factor 2	pain, inflammation	2	0.493197	2.01
PPIH	Peptidylprolyl Isomerase H	pain, inflammation	2	0.493197	2.01
RBM28	RNA Binding Motif Protein 28	pain, inflammation	2	0.493197	2.01
PIBF1	Progesterone Immunomodulatory Binding Factor 1	pain, inflammation	2	0.492638	2.01
HIF1AN	Hypoxia Inducible Factor 1 Subunit Alpha Inhibitor	fever, pain, inflammation	3	0.45585	2.01
UBE2I	Ubiquitin Conjugating Enzyme E2 I	fever, pain, inflammation	3	0.454358	1.99
LAS1L	LAS1 Like Ribosome Biogenesis Factor	pain, vomiting	2	0.489093	1.99
TBCB	Tubulin Folding Cofactor B	fever, inflammation	2	0.485477	1.96
FOXA1	Forkhead Box A1	pain, inflammation	2	0.485276	1.96
USP2	Ubiquitin Specific Peptidase 2	pain, inflammation	2	0.485077	1.95
IDE	Insulin Degrading Enzyme	pain, inflammation	2	0.484927	1.95
PSMD3	Proteasome 26S Subunit, Non-ATPase 3	diarrhea, inflammation	2	0.484378	1.94
HDAC11	Histone Deacetylase 11	pain, inflammation	2	0.484328	1.94
PSMA4	Proteasome 20S Subunit Alpha 4	diarrhea, inflammation	2	0.48348	1.93
ANXA7	Annexin A7	fever, pain	2	0.482834	1.92
CRY2	Cryptochrome Circadian Regulator 2	fever, pain	2	0.482834	1.92
LMAN1	Lectin, Mannose Binding 1	pain, inflammation	2	0.482089	1.92
PSMB1	Proteasome 20S Subunit Beta 1	diarrhea, inflammation	2	0.481791	1.91
METTL14	Methyltransferase Like 14	fever, pain	2	0.481493	1.91
VIRMA	Vir Like M6A Methyltransferase Associated	fever, pain	2	0.481493	1.91
WDR83	WD Repeat Domain 83	pain, nausea	2	0.478678	1.89
LDHB	Lactate Dehydrogenase B	fever, pain, inflammation	3	0.441559	1.86
TRMT1	TRNA Methyltransferase 1	diarrhea, pain	2	0.476419	1.86
ARNT	Aryl Hydrocarbon Receptor Nuclear Translocator	fever, pain, inflammation	3	0.440024	1.85
CCHCR1	Coiled-Coil Alpha-Helical Rod Protein 1	pain, inflammation	2	0.475245	1.83
PRDX3	Peroxiredoxin 3	pain, inflammation	2	0.475196	1.83
PSMC5	Proteasome 26S Subunit, ATPase 5	diarrhea, inflammation	2	0.475147	1.83
PSMC2	Proteasome 26S Subunit, ATPase 2	diarrhea, inflammation	2	0.47383	1.81
PSMA2	Proteasome 20S Subunit Alpha 2	diarrhea, inflammation	2	0.47383	1.81
HSPH1	Heat Shock Protein Family H (Hsp110) Member 1	diarrhea, inflammation	2	0.47383	1.81
FYCO1	FYVE And Coiled-Coil Domain Autophagy Adaptor 1	pain, inflammation	2	0.473003	1.8
CDK8	Cyclin Dependent Kinase 8	pain, inflammation	2	0.472129	1.79
YWHAG	Tyrosine 3-Monooxygenase/Tryptophan 5-Monooxygenase Activation Protein Gamma	pain, inflammation	2	0.471644	1.78
CUL4A	Cullin 4A	fever, pain, inflammation	3	0.435989	1.78
PSMA1	Proteasome 20S Subunit Alpha 1	diarrhea, inflammation	2	0.471305	1.77
PSMD8	Proteasome 26S Subunit, Non-ATPase 8	diarrhea, inflammation	2	0.471305	1.77
DERL2	Derlin 2	diarrhea, inflammation	2	0.471305	1.77
PSMD11	Proteasome 26S Subunit, Non-ATPase 11	diarrhea, inflammation	2	0.471305	1.77
PSMC3	Proteasome 26S Subunit, ATPase 3	diarrhea, inflammation	2	0.471305	1.77
HEY1	Hes Related Family BHLH Transcription Factor With YRPW Motif 1	fever, pain	2	0.469229	1.77
HECW2	HECT, C2 And WW Domain Containing E3 Ubiquitin Protein Ligase 2	fever, pain	2	0.469229	1.77
RPA2	Replication Protein A2	fever, pain	2	0.469229	1.77
UBE2D2	Ubiquitin Conjugating Enzyme E2 D2	pain, inflammation	2	0.46745	1.77
PRPF40A	Pre-MRNA Processing Factor 40 Homolog A	pain, inflammation	2	0.466826	1.76
KAT2B	Lysine Acetyltransferase 2B	pain, inflammation	2	0.466731	1.76
SDCBP	Syndecan Binding Protein	fever, inflammation	2	0.466491	1.76
RNF2	Ring Finger Protein 2	diarrhea, inflammation	2	0.466348	1.75
TRADD	TNFRSF1A Associated Via Death Domain	pain, inflammation	2	0.466013	1.75
PRDX6	Peroxiredoxin 6	pain, inflammation	2	0.465965	1.75
DCTPP1	DCTP Pyrophosphatase 1	diarrhea, vomiting	2	0.465821	1.74
MRPS2	Mitochondrial Ribosomal Protein S2	nausea, vomiting	2	0.46439	1.73
EXOSC9	Exosome Component 9	nausea, vomiting	2	0.46439	1.73
RCN2	Reticulocalbin 2	fever, pain, inflammation	3	0.427285	1.72
AGPS	Alkylglycerone Phosphate Synthase	pain, inflammation	2	0.461114	1.72
NONO	Non-POU Domain Containing Octamer Binding	pain, inflammation	2	0.460689	1.7
TANK	TRAF Family Member Associated NFKB Activator	fever, inflammation	2	0.4605	1.69
EIF3A	Eukaryotic Translation Initiation Factor 3 Subunit A	fever, pain	2	0.460311	1.68
RBL1	RB Transcriptional Corepressor Like 1	pain, inflammation	2	0.459651	1.68
TCTN3	Tectonic Family Member 3	pain, inflammation	2	0.458474	1.67
USO1	USO1 Vesicle Transport Factor	fever, pain	2	0.458333	1.67
TOR1AIP1	Torsin 1A Interacting Protein 1	pain, inflammation	2	0.457582	1.66
SFN	Stratifin	pain, inflammation	2	0.456458	1.65
RC3H1	Ring Finger And CCCH-Type Domains 1	inflammation	1	0.51835	1.65
PPP1CB	Protein Phosphatase 1 Catalytic Subunit Beta	pain, vomiting	2	0.45571	1.64
SAAL1	Serum Amyloid A Like 1	fever, inflammation	2	0.455617	1.64
PRKAR2A	Protein Kinase CAMP-Dependent Type II Regulatory Subunit Alpha	pain, inflammation	2	0.455103	1.64
CCDC8	Coiled-Coil Domain Containing 8	pain	1	0.51459	1.62
CSDE1	Cold Shock Domain Containing E1	fever, vomiting	2	0.45125	1.6
NOP56	NOP56 Ribonucleoprotein	pain	1	0.511128	1.59
CDC14B	Cell Division Cycle 14B	fever, pain	2	0.450464	1.59
PCM1	Pericentriolar Material 1	fever, pain	2	0.450464	1.59
TP53BP2	Tumor Protein P53 Binding Protein 2	fever, pain	2	0.450464	1.59
MAD2L2	Mitotic Arrest Deficient 2 Like 2	fever, pain	2	0.450464	1.59
WWP1	WW Domain Containing E3 Ubiquitin Protein Ligase 1	fever, pain, inflammation	3	0.417124	1.58
GOLGA2	Golgin A2	diarrhea, inflammation	2	0.445327	1.56
RAB5C	RAB5C, Member RAS Oncogene Family	fever	1	0.506641	1.55
ATP5MD	ATP Synthase Membrane Subunit DAPIT	fever	1	0.506641	1.55
RAB18	RAB18, Member RAS Oncogene Family	fever, pain, inflammation	3	0.412957	1.55
TIMM8B	Translocase Of Inner Mitochondrial Membrane 8 Homolog B	pain, inflammation	2	0.442735	1.54
RPS4X	Ribosomal Protein S4 X-Linked	diarrhea, inflammation	2	0.44192	1.53
HS6ST2	Heparan Sulfate 6-O-Sulfotransferase 2	fever, inflammation	2	0.440204	1.52
SLC30A9	Solute Carrier Family 30 Member 9	pain, inflammation	2	0.439754	1.51
DCTN2	Dynactin Subunit 2	pain, inflammation	2	0.439709	1.5
NUP107	Nucleoporin 107	inflammation	1	0.500436	1.49
VPS39	VPS39 Subunit Of HOPS Complex	diarrhea, pain	2	0.438136	1.48
MRPS25	Mitochondrial Ribosomal Protein S25	diarrhea, pain	2	0.438136	1.48
RPS26	Ribosomal Protein S26	pain	1	0.497547	1.46
TUBA1A	Tubulin Alpha 1a	pain, inflammation	2	0.43581	1.45
SCLT1	Sodium Channel And Clathrin Linker 1	pain, inflammation	2	0.434519	1.44
ITFG1	Integrin Alpha FG-GAP Repeat Containing 1	pain, inflammation	2	0.432433	1.42
CARM1	Coactivator Associated Arginine Methyltransferase 1	pain, inflammation	2	0.432256	1.42
RPL13A	Ribosomal Protein L13a	inflammation	1	0.489143	1.4
KIFC3	Kinesin Family Member C3	pain, vomiting	2	0.427241	1.4
EFTUD2	Elongation Factor Tu GTP Binding Domain Containing 2	pain, vomiting	2	0.427241	1.4
PGAM5	PGAM Family Member 5, Mitochondrial Serine/Threonine Protein Phosphatase	pain, inflammation	2	0.426629	1.4
SIRT6	Sirtuin 6	inflammation	1	0.486679	1.4
PRPF8	Pre-MRNA Processing Factor 8	fever, pain, inflammation	3	0.399538	1.4
GSK3A	Glycogen Synthase Kinase 3 Alpha	pain, inflammation	2	0.425408	1.36
HSPA14	Heat Shock Protein Family A (Hsp70) Member 14	fever, inflammation	2	0.42519	1.36
SRRT	Serrate, RNA Effector Molecule	fever, pain	2	0.424842	1.35
GTSE1	G2 And S-Phase Expressed 1	fever, pain	2	0.424842	1.35
HS2ST1	Heparan Sulfate 2-O-Sulfotransferase 1	fever, pain	2	0.424842	1.35
CLK3	CDC Like Kinase 3	fever, pain	2	0.424842	1.35
TXNDC12	Thioredoxin Domain Containing 12	fever, pain	2	0.424842	1.35
RIOK1	RIO Kinase 1	fever, pain	2	0.424842	1.35
MAPK6	Mitogen-Activated Protein Kinase 6	pain	1	0.477694	1.32
TAGLN2	Transgelin 2	pain, inflammation	2	0.418794	1.31
DYNC1I2	Dynein Cytoplasmic 1 Intermediate Chain 2	pain, inflammation	2	0.418751	1.31
HDAC5	Histone Deacetylase 5	pain, inflammation	2	0.418408	1.31
RPS5	Ribosomal Protein S5	diarrhea, pain	2	0.417381	1.3
HNRNPM	Heterogeneous Nuclear Ribonucleoprotein M	diarrhea, pain	2	0.417381	1.3
RPL7A	Ribosomal Protein L7a	diarrhea, pain	2	0.417381	1.3
DUSP22	Dual Specificity Phosphatase 22	fever, inflammation	2	0.41721	1.3
CDK5RAP2	CDK5 Regulatory Subunit Associated Protein 2	pain, inflammation	2	0.417039	1.29
CEP152	Centrosomal Protein 152	pain, inflammation	2	0.417039	1.29
PELP1	Proline, Glutamate And Leucine Rich Protein 1	pain, inflammation	2	0.417039	1.29
PCMT1	Protein-L-Isoaspartate (D-Aspartate) O-Methyltransferase	pain, inflammation	2	0.417039	1.29
CCT3	Chaperonin Containing TCP1 Subunit 3	pain	1	0.474122	1.28
EIF3H	Eukaryotic Translation Initiation Factor 3 Subunit H	pain	1	0.474122	1.28
STC2	Stanniocalcin 2	pain, inflammation	2	0.412491	1.25
TMPRSS11D	Transmembrane Serine Protease 11D	fever, inflammation	2	0.411647	1.23
DGCR8	DGCR8 Microprocessor Complex Subunit	pain, inflammation	2	0.409584	1.22
CSNK1A1	Casein Kinase 1 Alpha 1	fever, pain, inflammation	3	0.388556	1.22
HNRNPU	Heterogeneous Nuclear Ribonucleoprotein U	diarrhea, nausea	2	0.408703	1.2
PITRM1	Pitrilysin Metallopeptidase 1	pain, inflammation	2	0.408451	1.19
UHRF2	Ubiquitin Like With PHD And Ring Finger Domains 2	pain, inflammation	2	0.408326	1.19
TXLNA	Taxilin Alpha	inflammation	1	0.457723	1.18
RNF11	Ring Finger Protein 11	pain, inflammation	2	0.406696	1.17
GDI1	GDP Dissociation Inhibitor 1	pain, inflammation	2	0.406612	1.17
FLOT1	Flotillin 1	pain, inflammation	2	0.405487	1.15
RPN1	Ribophorin I	pain	1	0.454125	1.15
TOMM20	Translocase Of Outer Mitochondrial Membrane 20	pain, inflammation	2	0.399127	1.13
PAXIP1	PAX Interacting Protein 1	pain, inflammation	2	0.399127	1.13
CUL4B	Cullin 4B	pain, inflammation	2	0.398267	1.12
PRKAR2B	Protein Kinase CAMP-Dependent Type II Regulatory Subunit Beta	pain	1	0.44656	1.12
HNRNPL	Heterogeneous Nuclear Ribonucleoprotein L	pain, inflammation	2	0.397736	1.1
HNRNPR	Heterogeneous Nuclear Ribonucleoprotein R	pain, inflammation	2	0.395616	1.09
EIF4A1	Eukaryotic Translation Initiation Factor 4A1	pain, inflammation	2	0.395616	1.09
SKP1	S-Phase Kinase Associated Protein 1	pain, inflammation	2	0.395331	1.09
HNRNPAB	Heterogeneous Nuclear Ribonucleoprotein A/B	fever, diarrhea	2	0.394803	1.08
PDIA3	Protein Disulfide Isomerase Family A Member 3	pain, inflammation	2	0.39456	1.07
SEM1	SEM1 26S Proteasome Complex Subunit	pain	1	0.441468	1.07
NGDN	Neuroguidin	pain	1	0.441468	1.07
UNK	Unk Zinc Finger	inflammation	1	0.439439	1.06
CAPNS1	Calpain Small Subunit 1	pain, inflammation	2	0.393547	1.05
OTUD4	OTU Deubiquitinase 4	pain, inflammation	2	0.392496	1.03
OS9	OS9 Endoplasmic Reticulum Lectin	pain, inflammation	2	0.392496	1.03
OGT	O-Linked N-Acetylglucosamine (GlcNAc) Transferase	pain, inflammation	2	0.392496	1.03
SND1	Staphylococcal Nuclease And Tudor Domain Containing 1	pain, inflammation	2	0.390481	1.02
RPS24	Ribosomal Protein S24	pain	1	0.435008	1.02
DCPS	Decapping Enzyme, Scavenger	pain	1	0.435008	1.02
GEMIN4	Gem Nuclear Organelle Associated Protein 4	pain	1	0.435008	1.02
ATP6AP1	ATPase H+ Transporting Accessory Protein 1	diarrhea, vomiting	2	0.389197	1.01
H2BS1	H2B.S Histone 1	pain, inflammation	2	0.388637	1
RAB9A	RAB9A, Member RAS Oncogene Family	vomiting, inflammation	2	0.388597	1
WDR77	WD Repeat Domain 77	pain	1	0.43177	0.99
TIMM9	Translocase Of Inner Mitochondrial Membrane 9	pain	1	0.43177	0.99
ARIH1	Ariadne RBR E3 Ubiquitin Protein Ligase 1	pain	1	0.43177	0.99
TIMM10B	Translocase Of Inner Mitochondrial Membrane 10B	pain	1	0.43177	0.99
ATP5PB	ATP Synthase Peripheral Stalk-Membrane Subunit B	pain	1	0.43177	0.99
TBCE	Tubulin Folding Cofactor E	pain	1	0.43177	0.99
AMBRA1	Autophagy And Beclin 1 Regulator 1	pain, inflammation	2	0.37691	0.98
USP54	Ubiquitin Specific Peptidase 54	pain, inflammation	2	0.376677	0.98
BAG5	BAG Cochaperone 5	fever	1	0.421203	0.95
STX7	Syntaxin 7	fever	1	0.421203	0.95
DPH5	Diphthamide Biosynthesis 5	fever	1	0.421203	0.95
MYO1C	Myosin IC	diarrhea, inflammation	2	0.374928	0.95
RC3H2	Ring Finger And CCCH-Type Domains 2	inflammation	1	0.41961	0.94
SLC15A3	Solute Carrier Family 15 Member 3	vomiting, inflammation	2	0.374231	0.93
TECR	Trans-2,3-Enoyl-CoA Reductase	fever, inflammation	2	0.373844	0.91
TM2D3	TM2 Domain Containing 3	pain	1	0.415674	0.91
NUP205	Nucleoporin 205	pain	1	0.415674	0.91
RPS27	Ribosomal Protein S27	pain	1	0.41283	0.89
RPL24	Ribosomal Protein L24	diarrhea, pain	2	0.368768	0.88
EIF4B	Eukaryotic Translation Initiation Factor 4B	pain, inflammation	2	0.368309	0.87
CYB5B	Cytochrome B5 Type B	inflammation	1	0.411309	0.87
SFPQ	Splicing Factor Proline And Glutamine Rich	pain, inflammation	2	0.361903	0.85
ZNF318	Zinc Finger Protein 318	pain, inflammation	2	0.361301	0.85
RPS3	Ribosomal Protein S3	diarrhea, inflammation	2	0.361264	0.85
FBXW11	F-Box And WD Repeat Domain Containing 11	fever, inflammation	2	0.360025	0.83
COX6C	Cytochrome C Oxidase Subunit 6C	pain	1	0.404988	0.81
SRSF3	Serine And Arginine Rich Splicing Factor 3	pain	1	0.404988	0.81
MYL12A	Myosin Light Chain 12A	pain	1	0.404988	0.81
CEP57	Centrosomal Protein 57	pain	1	0.404988	0.81
ATP13A3	ATPase 13A3	pain	1	0.404988	0.81
CUL5	Cullin 5	fever, inflammation	2	0.348307	0.81
MAT2B	Methionine Adenosyltransferase 2B	pain	1	0.399414	0.8
THOC2	THO Complex 2	pain, inflammation	2	0.347943	0.8
RPS12	Ribosomal Protein S12	fever	1	0.397695	0.77
TBKBP1	TBK1 Binding Protein 1	fever	1	0.397695	0.77
SPICE1	Spindle And Centriole Associated Protein 1	fever	1	0.397695	0.77
ARHGEF2	Rho/Rac Guanine Nucleotide Exchange Factor 2	pain, inflammation	2	0.341828	0.77
EIF6	Eukaryotic Translation Initiation Factor 6	pain, inflammation	2	0.341325	0.76
CEP131	Centrosomal Protein 131	pain, inflammation	2	0.34111	0.75
RPS7	Ribosomal Protein S7	diarrhea, pain	2	0.340859	0.75
RPS15A	Ribosomal Protein S15a	diarrhea, pain	2	0.340859	0.75
CEP135	Centrosomal Protein 135	pain, inflammation	2	0.34068	0.74
PRIM1	DNA Primase Subunit 1	pain, inflammation	2	0.34068	0.74
MGST3	Microsomal Glutathione S-Transferase 3	inflammation	1	0.393102	0.74
CEP68	Centrosomal Protein 68	pain, inflammation	2	0.340286	0.74
PTBP2	Polypyrimidine Tract Binding Protein 2	inflammation	1	0.390924	0.73
GPAA1	Glycosylphosphatidylinositol Anchor Attachment 1	pain	1	0.390763	0.73
RNF123	Ring Finger Protein 123	pain, inflammation	2	0.339999	0.72
RPS10	Ribosomal Protein S10	pain	1	0.390361	0.72
SNRNP48	Small Nuclear Ribonucleoprotein U11/U12 Subunit 48	pain, inflammation	2	0.339713	0.71
TRIM14	Tripartite Motif Containing 14	pain	1	0.388316	0.7
MYCBP2	MYC Binding Protein 2	pain	1	0.388316	0.7
ZNF746	Zinc Finger Protein 746	pain	1	0.388316	0.7
WASHC3	WASH Complex Subunit 3	pain	1	0.388316	0.7
ATP5F1C	ATP Synthase F1 Subunit Gamma	pain	1	0.388316	0.7
MAD2L1	Mitotic Arrest Deficient 2 Like 1	pain	1	0.388316	0.7
ERP44	Endoplasmic Reticulum Protein 44	pain	1	0.388316	0.7
U2AF2	U2 Small Nuclear RNA Auxiliary Factor 2	pain	1	0.388316	0.7
NAE1	NEDD8 Activating Enzyme E1 Subunit 1	pain	1	0.388316	0.7
HNRNPF	Heterogeneous Nuclear Ribonucleoprotein F	pain	1	0.388316	0.7
LYPD3	LY6/PLAUR Domain Containing 3	pain	1	0.388316	0.7
EIF3E	Eukaryotic Translation Initiation Factor 3 Subunit E	fever, inflammation	2	0.337751	0.69
ATP1B3	ATPase Na+/K+ Transporting Subunit Beta 3	pain, inflammation	2	0.336826	0.67
CENPJ	Centromere Protein J	pain, inflammation	2	0.336578	0.65
MDM4	MDM4 Regulator Of P53	pain, inflammation	2	0.336365	0.64
RPL6	Ribosomal Protein L6	pain, inflammation	2	0.336365	0.64
CEP128	Centrosomal Protein 128	diarrhea	1	0.373496	0.64
POFUT1	Protein O-Fucosyltransferase 1	diarrhea	1	0.373496	0.64
TUBB4B	Tubulin Beta 4B Class IVb	pain, inflammation	2	0.331566	0.63
FXR1	FMR1 Autosomal Homolog 1	pain, inflammation	2	0.331566	0.63
LATS2	Large Tumor Suppressor Kinase 2	pain, inflammation	2	0.331566	0.63
RCAN3	RCAN Family Member 3	pain, inflammation	2	0.331566	0.63
RUVBL2	RuvB Like AAA ATPase 2	pain, inflammation	2	0.331566	0.63
BAG6	BAG Cochaperone 6	pain, inflammation	2	0.331566	0.63
PRPF4	Pre-MRNA Processing Factor 4	pain, inflammation	2	0.33048	0.62
CEP350	Centrosomal Protein 350	pain, inflammation	2	0.330445	0.61
NIN	Ninein	pain, inflammation	2	0.330445	0.61
TMEM17	Transmembrane Protein 17	inflammation	1	0.368042	0.61
SGTA	Small Glutamine Rich Tetratricopeptide Repeat Containing Alpha	inflammation	1	0.368042	0.61
MYBBP1A	MYB Binding Protein 1a	inflammation	1	0.368042	0.61
CCT8	Chaperonin Containing TCP1 Subunit 8	inflammation	1	0.368042	0.61
PDZD11	PDZ Domain Containing 11	inflammation	1	0.368042	0.61
PRPF19	Pre-MRNA Processing Factor 19	inflammation	1	0.368042	0.61
NDEL1	NudE Neurodevelopment Protein 1 Like 1	inflammation	1	0.368042	0.61
ILF3	Interleukin Enhancer Binding Factor 3	diarrhea, inflammation	2	0.328628	0.6
PNN	Pinin, Desmosome Associated Protein	fever, pain, inflammation	3	0.298145	0.6
ANKRD28	Ankyrin Repeat Domain 28	diarrhea	1	0.360738	0.59
GTPBP4	GTP Binding Protein 4	vomiting	1	0.359876	0.59
DNAJC19	DnaJ Heat Shock Protein Family (Hsp40) Member C19	vomiting	1	0.359876	0.59
DCAF7	DDB1 And CUL4 Associated Factor 7	vomiting	1	0.359876	0.59
ERMP1	Endoplasmic Reticulum Metallopeptidase 1	pain	1	0.355664	0.57
CEP192	Centrosomal Protein 192	pain	1	0.355664	0.57
USP13	Ubiquitin Specific Peptidase 13	pain	1	0.355664	0.57
RNPS1	RNA Binding Protein With Serine Rich Domain 1	pain	1	0.355664	0.57
PPP2CA	Protein Phosphatase 2 Catalytic Subunit Alpha	fever, inflammation	2	0.300066	0.56
GRPEL1	GrpE Like 1, Mitochondrial	fever	1	0.347542	0.55
MRPS5	Mitochondrial Ribosomal Protein S5	fever	1	0.347542	0.55
RPL22	Ribosomal Protein L22	fever	1	0.347542	0.55
DDX10	DEAD-Box Helicase 10	fever	1	0.347542	0.55
HOXC6	Homeobox C6	fever	1	0.347542	0.55
USP1	Ubiquitin Specific Peptidase 1	fever	1	0.347542	0.55
RAB2A	RAB2A, Member RAS Oncogene Family	fever	1	0.347542	0.55
RPA3	Replication Protein A3	fever	1	0.347542	0.55
MMS19	MMS19 Homolog, Cytosolic Iron-Sulfur Assembly Component	fever	1	0.347542	0.55
EIF3F	Eukaryotic Translation Initiation Factor 3 Subunit F	fever	1	0.337893	0.49
NUP62	Nucleoporin 62	pain, inflammation	2	0.29847	0.49
EED	Embryonic Ectoderm Development	pain, inflammation	2	0.29847	0.49
PHB2	Prohibitin 2	fever, pain, inflammation	3	0.29333	0.48
RPL8	Ribosomal Protein L8	pain	1	0.336542	0.46
PIAS2	Protein Inhibitor Of Activated STAT 2	inflammation	1	0.336507	0.46
ZC3H3	Zinc Finger CCCH-Type Containing 3	pain	1	0.328384	0.41
AAR2	AAR2 Splicing Factor	pain	1	0.328384	0.41
LMAN2	Lectin, Mannose Binding 2	diarrhea, inflammation	2	0.293427	0.41
KTN1	Kinectin 1	pain	1	0.321061	0.41
RBM41	RNA Binding Motif Protein 41	pain	1	0.321061	0.41
CTR9	CTR9 Homolog, Paf1/RNA Polymerase II Complex Component	pain	1	0.321061	0.41
GORASP2	Golgi Reassembly Stacking Protein 2	pain	1	0.321061	0.41
FKBP15	FKBP Prolyl Isomerase 15	pain	1	0.321061	0.41
HEATR3	HEAT Repeat Containing 3	pain	1	0.321061	0.41
LARP7	La Ribonucleoprotein 7, Transcriptional Regulator	pain	1	0.321061	0.41
ZYG11B	Zyg-11 Family Member B, Cell Cycle Regulator	pain	1	0.321061	0.41
LEO1	LEO1 Homolog, Paf1/RNA Polymerase II Complex Component	pain	1	0.321061	0.41
EVC2	EvC Ciliary Complex Subunit 2	pain	1	0.321061	0.41
PFAS	Phosphoribosylformylglycinamidine Synthase	pain	1	0.321061	0.41
ERO1B	Endoplasmic Reticulum Oxidoreductase 1 Beta	pain	1	0.321061	0.41
YAF2	YY1 Associated Factor 2	pain	1	0.321061	0.41
UBL4A	Ubiquitin Like 4A	pain	1	0.321061	0.41
ZC3H7A	Zinc Finger CCCH-Type Containing 7A	pain	1	0.321061	0.41
PMPCB	Peptidase, Mitochondrial Processing Subunit Beta	pain	1	0.321061	0.41
ZFC3H1	Zinc Finger C3H1-Type Containing	pain	1	0.321061	0.41
AURKAIP1	Aurora Kinase A Interacting Protein 1	pain	1	0.321061	0.41
TMEM97	Transmembrane Protein 97	pain	1	0.299838	0.38
NR2C2	Nuclear Receptor Subfamily 2 Group C Member 2	pain, inflammation	2	0.293298	0.37
RIPK4	Receptor Interacting Serine/Threonine Kinase 4	inflammation	1	0.299284	0.36
USP4	Ubiquitin Specific Peptidase 4	inflammation	1	0.299218	0.36
HUWE1	HECT, UBA And WWE Domain Containing E3 Ubiquitin Protein Ligase 1	pain, inflammation	2	0.292079	0.34
PTPRO	Protein Tyrosine Phosphatase Receptor Type O	inflammation	1	0.298047	0.34
REEP6	Receptor Accessory Protein 6	pain	1	0.296944	0.32
CEP250	Centrosomal Protein 250	pain	1	0.296944	0.32
PIGO	Phosphatidylinositol Glycan Anchor Biosynthesis Class O	pain	1	0.296944	0.32
RPL27	Ribosomal Protein L27	pain	1	0.296944	0.32
KIAA0753	KIAA0753	pain	1	0.296944	0.32
PIGS	Phosphatidylinositol Glycan Anchor Biosynthesis Class S	pain	1	0.296944	0.32
WDR5	WD Repeat Domain 5	inflammation	1	0.295263	0.31
MARK2	Microtubule Affinity Regulating Kinase 2	inflammation	1	0.295263	0.31
PA2G4	Proliferation-Associated 2G4	inflammation	1	0.295263	0.31
SLU7	SLU7 Homolog, Splicing Factor	inflammation	1	0.294134	0.29
HEXIM1	HEXIM P-TEFb Complex Subunit 1	inflammation	1	0.294134	0.29
WWP2	WW Domain Containing E3 Ubiquitin Protein Ligase 2	pain, inflammation	2	0.289555	0.26
CSNK2B	Casein Kinase 2 Beta	inflammation	1	0.293266	0.26
ZC3HAV1	Zinc Finger CCCH-Type Containing, Antiviral 1	fever, inflammation	2	0.289268	0.25
HNRNPD	Heterogeneous Nuclear Ribonucleoprotein D	inflammation	1	0.292303	0.25
DISC1	DISC1 Scaffold Protein	pain, inflammation	2	0.289045	0.25
USP20	Ubiquitin Specific Peptidase 20	inflammation	1	0.291694	0.23
IPO5	Importin 5	fever, inflammation	2	0.288632	0.23
YWHAH	Tyrosine 3-Monooxygenase/Tryptophan 5-Monooxygenase Activation Protein Eta	inflammation	1	0.291406	0.22
PPIL3	Peptidylprolyl Isomerase Like 3	inflammation	1	0.291406	0.22
PTRH2	Peptidyl-TRNA Hydrolase 2	pain	1	0.290991	0.22
RPS2	Ribosomal Protein S2	diarrhea	1	0.290863	0.21
DHX15	DEAH-Box Helicase 15	diarrhea	1	0.290863	0.21
RPL3	Ribosomal Protein L3	diarrhea	1	0.290863	0.21
RPL23A	Ribosomal Protein L23a	diarrhea	1	0.290863	0.21
RPL21	Ribosomal Protein L21	diarrhea	1	0.290863	0.21
RPL31	Ribosomal Protein L31	diarrhea	1	0.290863	0.21
RPL19	Ribosomal Protein L19	diarrhea	1	0.290863	0.21
DDX5	DEAD-Box Helicase 5	diarrhea	1	0.290863	0.21
MRPS23	Mitochondrial Ribosomal Protein S23	diarrhea	1	0.290863	0.21
SLC25A3	Solute Carrier Family 25 Member 3	fever, inflammation	2	0.284614	0.17
CDC37	Cell Division Cycle 37	inflammation	1	0.288664	0.16
MKRN2	Makorin Ring Finger Protein 2	inflammation	1	0.288346	0.16
DDX6	DEAD-Box Helicase 6	fever, inflammation	2	0.278298	0.15
ACLY	ATP Citrate Lyase	inflammation	1	0.287711	0.15
NMI	N-Myc And STAT Interactor	inflammation	1	0.287394	0.14
ATP5F1B	ATP Synthase F1 Subunit Beta	inflammation	1	0.287394	0.14
UBE2D3	Ubiquitin Conjugating Enzyme E2 D3	inflammation	1	0.287267	0.14
PLEKHO1	Pleckstrin Homology Domain Containing O1	inflammation	1	0.287267	0.14
CSNK1E	Casein Kinase 1 Epsilon	fever	1	0.286539	0.13
UCHL3	Ubiquitin C-Terminal Hydrolase L3	inflammation	1	0.285528	0.13
SLC46A3	Solute Carrier Family 46 Member 3	inflammation	1	0.284551	0.12
SRP19	Signal Recognition Particle 19	inflammation	1	0.284551	0.12
PFDN5	Prefoldin Subunit 5	inflammation	1	0.284551	0.12
ZNF598	Zinc Finger Protein 598	inflammation	1	0.284551	0.12
AP2A2	Adaptor Related Protein Complex 2 Subunit Alpha 2	inflammation	1	0.284551	0.12
RRP9	Ribosomal RNA Processing 9, U3 Small Nucleolar RNA Binding Protein	inflammation	1	0.284551	0.12
EIF3C	Eukaryotic Translation Initiation Factor 3 Subunit C	inflammation	1	0.284551	0.12
GOLGA3	Golgin A3	inflammation	1	0.284551	0.12
SMOC1	SPARC Related Modular Calcium Binding 1	inflammation	1	0.284551	0.12
RPLP2	Ribosomal Protein Lateral Stalk Subunit P2	inflammation	1	0.280569	0.11
BICD1	BICD Cargo Adaptor 1	inflammation	1	0.280569	0.11
BET1	Bet1 Golgi Vesicular Membrane Trafficking Protein	inflammation	1	0.280569	0.11
CDC34	Cell Division Cycle 34	inflammation	1	0.280569	0.11
TADA2A	Transcriptional Adaptor 2A	pain, inflammation	2	0.263588	0.11
CWC27	CWC27 Spliceosome Associated Cyclophilin	inflammation	1	0.27808	0.1
EDEM3	ER Degradation Enhancing Alpha-Mannosidase Like Protein 3	inflammation	1	0.27808	0.1
ZFP36L2	ZFP36 Ring Finger Protein Like 2	inflammation	1	0.27808	0.1
PPA1	Inorganic Pyrophosphatase 1	inflammation	1	0.27808	0.1
AASS	Aminoadipate-Semialdehyde Synthase	inflammation	1	0.27808	0.1
SIPA1L1	Signal Induced Proliferation Associated 1 Like 1	inflammation	1	0.27808	0.1
TIMM29	Translocase Of Inner Mitochondrial Membrane 29	inflammation	1	0.27808	0.1
NAP1L1	Nucleosome Assembly Protein 1 Like 1	inflammation	1	0.27808	0.1
FBXL12	F-Box And Leucine Rich Repeat Protein 12	inflammation	1	0.27808	0.1
GEM	GTP Binding Protein Overexpressed In Skeletal Muscle	inflammation	1	0.27808	0.1
LZTS2	Leucine Zipper Tumor Suppressor 2	inflammation	1	0.27808	0.1
PUM3	Pumilio RNA Binding Family Member 3	inflammation	1	0.27808	0.1
AKAP8L	A-Kinase Anchoring Protein 8 Like	inflammation	1	0.27808	0.1
SMURF1	SMAD Specific E3 Ubiquitin Protein Ligase 1	inflammation	1	0.263018	0.07
MTCH2	Mitochondrial Carrier 2	inflammation	1	0.262928	0.07
DDOST	Dolichyl-Diphosphooligosaccharide--Protein Glycosyltransferase Non-Catalytic Subunit	inflammation	1	0.262928	0.07
SGTB	Small Glutamine Rich Tetratricopeptide Repeat Containing Beta	inflammation	1	0.262928	0.07
CAPZA1	Capping Actin Protein Of Muscle Z-Line Subunit Alpha 1	inflammation	1	0.262928	0.07
PABPC4	Poly(A) Binding Protein Cytoplasmic 4	inflammation	1	0.259288	0.06
LCP1	Lymphocyte Cytosolic Protein 1	inflammation	1	0.258249	0.06
TPSB2	Tryptase Beta 2 (Gene/Pseudogene)	inflammation	1	0.257953	0.05
UBA2	Ubiquitin Like Modifier Activating Enzyme 2	inflammation	1	0.257953	0.05
PCBP1	Poly(RC) Binding Protein 1	inflammation	1	0.257953	0.05
NPTX1	Neuronal Pentraxin 1	inflammation	1	0.257953	0.05
PSME3	Proteasome Activator Subunit 3	inflammation	1	0.257953	0.05
ERGIC1	Endoplasmic Reticulum-Golgi Intermediate Compartment 1	pain	1	0.256799	0.05
RPS16	Ribosomal Protein S16	pain	1	0.256799	0.05
EEF1G	Eukaryotic Translation Elongation Factor 1 Gamma	inflammation	1	0.254825	0.04
SVIL	Supervillin	inflammation	1	0.254825	0.04
DNAJA1	DnaJ Heat Shock Protein Family (Hsp40) Member A1	inflammation	1	0.254825	0.04
MBD3	Methyl-CpG Binding Domain Protein 3	inflammation	1	0.254825	0.04
PSMC1	Proteasome 26S Subunit, ATPase 1	inflammation	1	0.254825	0.04
ANO6	Anoctamin 6	inflammation	1	0.254825	0.04
ILF2	Interleukin Enhancer Binding Factor 2	inflammation	1	0.254825	0.04
HNRNPA3	Heterogeneous Nuclear Ribonucleoprotein A3	inflammation	1	0.254825	0.04
TOMM70	Translocase Of Outer Mitochondrial Membrane 70	inflammation	1	0.250873	0.03
TRA2A	Transformer 2 Alpha Homolog	inflammation	1	0.250873	0.03
RNF4	Ring Finger Protein 4	inflammation	1	0.250873	0.03
SLC25A21	Solute Carrier Family 25 Member 21	inflammation	1	0.250873	0.03
TBCA	Tubulin Folding Cofactor A	inflammation	1	0.250873	0.03
WDR46	WD Repeat Domain 46	inflammation	1	0.250873	0.03
MYO6	Myosin VI	inflammation	1	0.250873	0.03
MED23	Mediator Complex Subunit 23	inflammation	1	0.250873	0.03
FASTKD5	FAST Kinase Domains 5	inflammation	1	0.250873	0.03
MRM1	Mitochondrial RRNA Methyltransferase 1	inflammation	1	0.250873	0.03
ACSL3	Acyl-CoA Synthetase Long Chain Family Member 3	inflammation	1	0.250873	0.03
AKAP8	A-Kinase Anchoring Protein 8	inflammation	1	0.250873	0.03
RAB14	RAB14, Member RAS Oncogene Family	inflammation	1	0.250873	0.03
TLE3	TLE Family Member 3, Transcriptional Corepressor	inflammation	1	0.250873	0.03
TRIM59	Tripartite Motif Containing 59	inflammation	1	0.250873	0.03
SFXN1	Sideroflexin 1	inflammation	1	0.250873	0.03
SNW1	SNW Domain Containing 1	inflammation	1	0.250873	0.03
RBM14	RNA Binding Motif Protein 14	inflammation	1	0.250873	0.03
ERC1	ELKS/RAB6-Interacting/CAST Family Member 1	inflammation	1	0.250873	0.03
FKBP8	FKBP Prolyl Isomerase 8	inflammation	1	0.250873	0.03
XRN2	5'-3' Exoribonuclease 2	inflammation	1	0.250873	0.03
GBF1	Golgi Brefeldin A Resistant Guanine Nucleotide Exchange Factor 1	inflammation	1	0.250873	0.03
ARL6IP6	ADP Ribosylation Factor Like GTPase 6 Interacting Protein 6	inflammation	1	0.250873	0.03
PUF60	Poly(U) Binding Splicing Factor 60	inflammation	1	0.250873	0.03
COPS4	COP9 Signalosome Subunit 4	inflammation	1	0.250873	0.03
CLASP1	Cytoplasmic Linker Associated Protein 1	inflammation	1	0.250873	0.03
PRIM2	DNA Primase Subunit 2	inflammation	1	0.250873	0.03
BRF1	BRF1 RNA Polymerase III Transcription Initiation Factor Subunit	inflammation	1	0.250873	0.03

## Sheet: ST-7_Group 3
Tissues:	Blood cells
Phenotype Query:	“fever” OR “chills” OR "inflammation" OR "haemorrhagic"
Symbol	Description	Matched Phenotypes	Matched Phenotypes Scount	-LOG10(P)	Score
TNF	Tumor Necrosis Factor	fever, chills, inflammation, haemorrhagic	4	4.42415	199.46
TNFRSF1A	TNF Receptor Superfamily Member 1A	fever, chills, inflammation, haemorrhagic	4	3.72518	146.76
NLRP3	NLR Family Pyrin Domain Containing 3	fever, chills, inflammation, haemorrhagic	4	3.57905	135.95
STAT1	Signal Transducer And Activator Of Transcription 1	fever, chills, inflammation, haemorrhagic	4	3.00917	77.11
FAS	Fas Cell Surface Death Receptor	fever, chills, inflammation, haemorrhagic	4	2.84436	65.62
ICAM1	Intercellular Adhesion Molecule 1	fever, chills, inflammation	3	2.97699	64.41
STAT3	Signal Transducer And Activator Of Transcription 3	fever, chills, inflammation, haemorrhagic	4	2.81136	64.26
TGFB1	Transforming Growth Factor Beta 1	fever, chills, inflammation, haemorrhagic	4	2.75205	60.49
TP53	Tumor Protein P53	fever, chills, inflammation	3	2.79068	54.01
CD209	CD209 Molecule	fever, chills, inflammation, haemorrhagic	4	2.54909	50.1
IFIH1	Interferon Induced With Helicase C Domain 1	fever, chills, inflammation	3	2.70814	50.05
VCAM1	Vascular Cell Adhesion Molecule 1	fever, chills, inflammation, haemorrhagic	4	2.43292	45.45
HMOX1	Heme Oxygenase 1	fever, chills, inflammation, haemorrhagic	4	2.38275	42.64
SPP1	Secreted Phosphoprotein 1	fever, chills, inflammation	3	2.4651	40.75
CALR	Calreticulin	fever, chills, inflammation, haemorrhagic	4	2.32724	39.58
HMGB1	High Mobility Group Box 1	fever, chills, inflammation, haemorrhagic	4	2.30688	38.76
IRF3	Interferon Regulatory Factor 3	fever, chills, inflammation	3	2.41131	38.71
HSPD1	Heat Shock Protein Family D (Hsp60) Member 1	fever, chills, inflammation	3	2.39884	38.13
NFKB1	Nuclear Factor Kappa B Subunit 1	fever, chills, inflammation, haemorrhagic	4	2.2423	37.09
TBK1	TANK Binding Kinase 1	fever, chills, inflammation	3	2.36724	36.45
XIAP	X-Linked Inhibitor Of Apoptosis	fever, chills, inflammation, haemorrhagic	4	2.20143	35.25
IRF7	Interferon Regulatory Factor 7	fever, chills, inflammation, haemorrhagic	4	2.12529	32.54
CASP8	Caspase 8	fever, chills, inflammation, haemorrhagic	4	2.12312	32.42
TNFAIP3	TNF Alpha Induced Protein 3	fever, inflammation	2	2.40296	31.2
TFRC	Transferrin Receptor	fever, chills, inflammation, haemorrhagic	4	2.08172	30.49
ANXA5	Annexin A5	fever, chills, inflammation, haemorrhagic	4	2.07975	30.4
DDX58	DExD/H-Box Helicase 58	fever, chills, inflammation	3	2.19115	30.21
TRAF3	TNF Receptor Associated Factor 3	fever, chills, inflammation	3	2.18111	29.89
CASP3	Caspase 3	fever, chills, inflammation	3	2.17863	29.78
CTNNB1	Catenin Beta 1	fever, chills, inflammation	3	2.15697	29.36
SOD1	Superoxide Dismutase 1	fever, chills, inflammation, haemorrhagic	4	2.03498	28.43
KRAS	KRAS Proto-Oncogene, GTPase	fever, inflammation, haemorrhagic	3	2.10608	27.53
PYCARD	PYD And CARD Domain Containing	fever, chills, inflammation	3	2.06053	25.71
RANBP2	RAN Binding Protein 2	fever, chills, inflammation, haemorrhagic	4	1.89523	25.35
PLAT	Plasminogen Activator, Tissue Type	fever, chills, inflammation, haemorrhagic	4	1.89267	25.31
HSPA4	Heat Shock Protein Family A (Hsp70) Member 4	fever, chills, inflammation	3	2.02275	24.46
UNC93B1	Unc-93 Homolog B1, TLR Signaling Regulator	fever, chills, inflammation	3	2.02103	24.44
PML	Promyelocytic Leukemia	fever, chills, inflammation, haemorrhagic	4	1.85594	24.17
SFTPD	Surfactant Protein D	fever, chills, inflammation	3	1.99926	23.85
ERBB2	Erb-B2 Receptor Tyrosine Kinase 2	fever, chills, inflammation	3	1.9801	23.51
AKT1	AKT Serine/Threonine Kinase 1	fever, inflammation, haemorrhagic	3	1.95876	23.1
SMAD3	SMAD Family Member 3	fever, inflammation, haemorrhagic	3	1.95432	23.05
EIF2AK2	Eukaryotic Translation Initiation Factor 2 Alpha Kinase 2	fever, chills, inflammation, haemorrhagic	4	1.81669	23.04
JUN	Jun Proto-Oncogene, AP-1 Transcription Factor Subunit	fever, inflammation, haemorrhagic	3	1.94848	22.95
BCL2L1	BCL2 Like 1	fever, chills, inflammation, haemorrhagic	4	1.81455	22.81
KRT18	Keratin 18	fever, chills, inflammation	3	1.92036	22.35
MAPK8	Mitogen-Activated Protein Kinase 8	fever, chills, inflammation	3	1.91764	22.25
ITGA4	Integrin Subunit Alpha 4	fever, chills, inflammation	3	1.9096	22.13
HSP90AA1	Heat Shock Protein 90 Alpha Family Class A Member 1	fever, chills, inflammation	3	1.89012	21.71
STAT2	Signal Transducer And Activator Of Transcription 2	fever, chills, inflammation, haemorrhagic	4	1.77872	21.69
TRAF6	TNF Receptor Associated Factor 6	fever, chills, inflammation	3	1.87026	21.4
IKBKG	Inhibitor Of Nuclear Factor Kappa B Kinase Regulatory Subunit Gamma	fever, inflammation, haemorrhagic	3	1.86784	21.35
FLNA	Filamin A	fever, chills, inflammation, haemorrhagic	4	1.76233	21.27
APP	Amyloid Beta Precursor Protein	fever, chills, inflammation, haemorrhagic	4	1.75763	21.22
ATG16L1	Autophagy Related 16 Like 1	fever, inflammation	2	2.06812	21.08
PPARG	Peroxisome Proliferator Activated Receptor Gamma	fever, inflammation, haemorrhagic	3	1.85477	20.91
GAPDH	Glyceraldehyde-3-Phosphate Dehydrogenase	fever, chills, inflammation	3	1.83982	20.42
SAMHD1	SAM And HD Domain Containing Deoxynucleoside Triphosphate Triphosphohydrolase 1	fever, inflammation	2	2.04575	20.39
NRAS	NRAS Proto-Oncogene, GTPase	fever, inflammation, haemorrhagic	3	1.83086	20.27
CDH1	Cadherin 1	fever, chills, inflammation	3	1.82755	20.16
CD81	CD81 Molecule	fever, chills, inflammation	3	1.80715	19.64
RIPK1	Receptor Interacting Serine/Threonine Kinase 1	fever, inflammation	2	1.97083	19
CCND1	Cyclin D1	fever, inflammation	2	1.95285	18.82
IL17RA	Interleukin 17 Receptor A	fever, chills, inflammation	3	1.77676	18.76
ISG15	ISG15 Ubiquitin Like Modifier	fever, chills, inflammation, haemorrhagic	4	1.65922	18.6
LGALS3	Galectin 3	fever, chills, inflammation, haemorrhagic	4	1.63598	17.99
NFKBIA	NFKB Inhibitor Alpha	fever, inflammation, haemorrhagic	3	1.71914	17.65
TXN	Thioredoxin	fever, chills, inflammation, haemorrhagic	4	1.61459	17.52
NEU1	Neuraminidase 1	fever, chills, inflammation, haemorrhagic	4	1.59613	16.97
NTRK1	Neurotrophic Receptor Tyrosine Kinase 1	fever, inflammation	2	1.83644	16.63
NPM1	Nucleophosmin 1	fever, inflammation, haemorrhagic	3	1.67751	16.63
TNIP1	TNFAIP3 Interacting Protein 1	fever, inflammation	2	1.83531	16.62
RB1	RB Transcriptional Corepressor 1	fever, inflammation, haemorrhagic	3	1.67441	16.53
MAPK14	Mitogen-Activated Protein Kinase 14	fever, inflammation	2	1.82865	16.49
PRKN	Parkin RBR E3 Ubiquitin Protein Ligase	fever, chills, inflammation	3	1.66827	16.38
MAVS	Mitochondrial Antiviral Signaling Protein	fever, chills, inflammation	3	1.66372	16.23
DPP4	Dipeptidyl Peptidase 4	fever, chills, inflammation, haemorrhagic	4	1.56023	16.06
MTOR	Mechanistic Target Of Rapamycin Kinase	fever, chills, inflammation	3	1.65329	15.97
PTEN	Phosphatase And Tensin Homolog	fever, inflammation	2	1.80297	15.89
CDKN2A	Cyclin Dependent Kinase Inhibitor 2A	fever, chills, inflammation	3	1.65109	15.87
TOP1	DNA Topoisomerase I	fever, chills, inflammation, haemorrhagic	4	1.55083	15.83
CDK4	Cyclin Dependent Kinase 4	fever, chills, inflammation	3	1.63811	15.62
PARP1	Poly(ADP-Ribose) Polymerase 1	fever, inflammation, haemorrhagic	3	1.63457	15.57
LYN	LYN Proto-Oncogene, Src Family Tyrosine Kinase	fever, chills, inflammation	3	1.63386	15.57
LMNA	Lamin A/C	fever, inflammation, haemorrhagic	3	1.63246	15.53
APC	APC Regulator Of WNT Signaling Pathway	fever, inflammation	2	1.78466	15.46
ADRB2	Adrenoceptor Beta 2	fever, inflammation	2	1.78267	15.46
CHUK	Component Of Inhibitor Of Nuclear Factor Kappa B Kinase Complex	fever, chills, inflammation	3	1.62274	15.35
TPI1	Triosephosphate Isomerase 1	fever, chills, inflammation	3	1.61594	15.21
VIM	Vimentin	fever, chills, inflammation, haemorrhagic	4	1.52817	15.16
DSP	Desmoplakin	fever, chills, inflammation, haemorrhagic	4	1.52762	15.16
SMAD4	SMAD Family Member 4	fever, inflammation, haemorrhagic	3	1.61391	15.16
PPIG	Peptidylprolyl Isomerase G	fever, chills, inflammation, haemorrhagic	4	1.52487	15.12
FURIN	Furin, Paired Basic Amino Acid Cleaving Enzyme	fever, chills, inflammation	3	1.61123	15.11
RNF31	Ring Finger Protein 31	fever, inflammation	2	1.76045	15.03
MAPK1	Mitogen-Activated Protein Kinase 1	fever, inflammation	2	1.75483	14.97
NR3C1	Nuclear Receptor Subfamily 3 Group C Member 1	fever, inflammation	2	1.74837	14.9
HRAS	HRas Proto-Oncogene, GTPase	fever, inflammation	2	1.7402	14.73
IVNS1ABP	Influenza Virus NS1A Binding Protein	fever, chills, inflammation, haemorrhagic	4	1.50038	14.59
HIF1A	Hypoxia Inducible Factor 1 Subunit Alpha	fever, chills, inflammation, haemorrhagic	4	1.48563	14.29
FGFR1	Fibroblast Growth Factor Receptor 1	fever, inflammation	2	1.71318	14.25
RELA	RELA Proto-Oncogene, NF-KB Subunit	fever, inflammation	2	1.70982	14.19
TPT1	Tumor Protein, Translationally-Controlled 1	fever, chills, inflammation	3	1.57289	14.16
SOD2	Superoxide Dismutase 2	fever, chills, inflammation	3	1.56984	14.1
ANXA1	Annexin A1	fever, inflammation	2	1.70316	14.03
TSC2	TSC Complex Subunit 2	fever, inflammation, haemorrhagic	3	1.56201	13.93
MBTPS2	Membrane Bound Transcription Factor Peptidase, Site 2	fever, inflammation	2	1.69175	13.79
ATM	ATM Serine/Threonine Kinase	fever, inflammation	2	1.68457	13.73
BIRC3	Baculoviral IAP Repeat Containing 3	fever, inflammation	2	1.67829	13.59
RUNX1	RUNX Family Transcription Factor 1	fever, inflammation, haemorrhagic	3	1.54677	13.58
BSG	Basigin (Ok Blood Group)	fever, chills, inflammation, haemorrhagic	4	1.44052	13.45
MYC	MYC Proto-Oncogene, BHLH Transcription Factor	fever, inflammation	2	1.66675	13.36
PLEC	Plectin	fever, chills, inflammation	3	1.53822	13.34
UBE2L3	Ubiquitin Conjugating Enzyme E2 L3	fever, inflammation	2	1.66448	13.31
KRT19	Keratin 19	fever, chills, inflammation	3	1.52542	13.1
SLC6A4	Solute Carrier Family 6 Member 4	fever, chills, inflammation	3	1.51406	12.95
XPO1	Exportin 1	fever, chills, inflammation	3	1.5098	12.88
SCARB1	Scavenger Receptor Class B Member 1	fever, chills, inflammation	3	1.50769	12.8
PRKAR1A	Protein Kinase CAMP-Dependent Type I Regulatory Subunit Alpha	fever, inflammation, haemorrhagic	3	1.50664	12.78
TOR1A	Torsin Family 1 Member A	fever, chills, inflammation	3	1.49117	12.46
DDX39B	DExD-Box Helicase 39B	fever, chills, inflammation	3	1.48965	12.43
COMT	Catechol-O-Methyltransferase	fever, chills, inflammation	3	1.48864	12.42
VDAC1	Voltage Dependent Anion Channel 1	fever, chills, inflammation	3	1.48814	12.41
TMPO	Thymopoietin	fever, chills, inflammation	3	1.48513	12.37
SRC	SRC Proto-Oncogene, Non-Receptor Tyrosine Kinase	fever, chills, inflammation	3	1.48413	12.35
MCL1	MCL1 Apoptosis Regulator, BCL2 Family Member	fever, chills, inflammation	3	1.48363	12.33
PPIA	Peptidylprolyl Isomerase A	fever, chills, inflammation	3	1.48065	12.26
SNCA	Synuclein Alpha	fever, chills, inflammation	3	1.47868	12.22
ATN1	Atrophin 1	fever, inflammation	2	1.60394	12.13
F2RL1	F2R Like Trypsin Receptor 1	fever, inflammation	2	1.60263	12.12
CAV1	Caveolin 1	fever, inflammation, haemorrhagic	3	1.47135	12.12
SDHB	Succinate Dehydrogenase Complex Iron Sulfur Subunit B	fever, chills, inflammation	3	1.4675	12.02
KRT8	Keratin 8	fever, inflammation	2	1.58973	11.81
ENO1	Enolase 1	fever, inflammation	2	1.5853	11.76
NUMA1	Nuclear Mitotic Apparatus Protein 1	fever, inflammation, haemorrhagic	3	1.44688	11.75
DDX3X	DEAD-Box Helicase 3 X-Linked	fever, chills, inflammation	3	1.43827	11.61
RHOA	Ras Homolog Family Member A	fever, chills, inflammation	3	1.43559	11.55
C1QBP	Complement C1q Binding Protein	fever, chills, inflammation	3	1.43514	11.54
CANX	Calnexin	fever, chills, inflammation	3	1.43292	11.49
GSTP1	Glutathione S-Transferase Pi 1	fever, inflammation, haemorrhagic	3	1.43027	11.44
DDX1	DEAD-Box Helicase 1	fever, chills, inflammation	3	1.42589	11.35
TKT	Transketolase	fever, chills, inflammation	3	1.42285	11.33
CDKN1A	Cyclin Dependent Kinase Inhibitor 1A	fever, inflammation	2	1.55374	11.24
SLC25A6	Solute Carrier Family 25 Member 6	fever, chills, inflammation	3	1.41342	11.11
RPSA	Ribosomal Protein SA	fever, chills, inflammation	3	1.413	11.09
BAP1	BRCA1 Associated Protein 1	fever, chills, inflammation, haemorrhagic	4	1.32034	11.09
BCOR	BCL6 Corepressor	fever, inflammation, haemorrhagic	3	1.40921	11.06
ABL1	ABL Proto-Oncogene 1, Non-Receptor Tyrosine Kinase	fever, inflammation, haemorrhagic	3	1.40837	11.04
IKBKB	Inhibitor Of Nuclear Factor Kappa B Kinase Subunit Beta	fever, inflammation	2	1.53766	10.88
CHEK2	Checkpoint Kinase 2	fever, inflammation	2	1.53653	10.88
HSPA5	Heat Shock Protein Family A (Hsp70) Member 5	fever, chills, inflammation	3	1.39802	10.85
POLA1	DNA Polymerase Alpha 1, Catalytic Subunit	fever, inflammation	2	1.52433	10.69
VHL	Von Hippel-Lindau Tumor Suppressor	fever, chills, inflammation, haemorrhagic	4	1.28711	10.56
VKORC1	Vitamin K Epoxide Reductase Complex Subunit 1	fever, chills, inflammation, haemorrhagic	4	1.28648	10.56
TRAF1	TNF Receptor Associated Factor 1	fever, chills, inflammation	3	1.37261	10.45
DNMT1	DNA Methyltransferase 1	fever, chills, inflammation	3	1.36992	10.41
NOTCH1	Notch Receptor 1	fever, inflammation, haemorrhagic	3	1.36572	10.33
PPP1CA	Protein Phosphatase 1 Catalytic Subunit Alpha	fever, chills, inflammation	3	1.36458	10.31
PSEN1	Presenilin 1	fever, inflammation, haemorrhagic	3	1.36081	10.22
ESR1	Estrogen Receptor 1	fever, inflammation	2	1.49066	10.17
RAB7A	RAB7A, Member RAS Oncogene Family	fever, chills, inflammation	3	1.35708	10.14
KPNA1	Karyopherin Subunit Alpha 1	fever, chills, inflammation	3	1.34497	9.98
RAC1	Rac Family Small GTPase 1	fever, inflammation	2	1.47184	9.91
TRIM21	Tripartite Motif Containing 21	fever, inflammation	2	1.4699	9.86
YBX3	Y-Box Binding Protein 3	fever, chills, inflammation	3	1.33708	9.85
NUP98	Nucleoporin 98 And 96 Precursor	fever, chills, inflammation	3	1.32309	9.64
HADHA	Hydroxyacyl-CoA Dehydrogenase Trifunctional Multienzyme Complex Subunit Alpha	fever, chills, inflammation	3	1.32137	9.63
CDC73	Cell Division Cycle 73	fever, chills, inflammation	3	1.31389	9.54
KPNB1	Karyopherin Subunit Beta 1	fever, chills, inflammation	3	1.30954	9.46
CREBBP	CREB Binding Protein	fever, chills, inflammation	3	1.30887	9.43
LRRK2	Leucine Rich Repeat Kinase 2	fever, chills, inflammation	3	1.30621	9.39
GLA	Galactosidase Alpha	fever, inflammation	2	1.43071	9.34
RAB5A	RAB5A, Member RAS Oncogene Family	fever, chills, inflammation	3	1.3039	9.34
CBL	Cbl Proto-Oncogene	fever, inflammation	2	1.42807	9.3
LGALS3BP	Galectin 3 Binding Protein	fever, inflammation, haemorrhagic	3	1.2849	9.1
ARF1	ADP Ribosylation Factor 1	fever, chills, inflammation	3	1.27895	9.03
PCSK6	Proprotein Convertase Subtilisin/Kexin Type 6	fever, chills, inflammation	3	1.27216	8.92
ABCC1	ATP Binding Cassette Subfamily C Member 1	fever, inflammation, haemorrhagic	3	1.26039	8.76
COX5A	Cytochrome C Oxidase Subunit 5A	fever, inflammation	2	1.38912	8.74
SRP54	Signal Recognition Particle 54	fever, inflammation	2	1.38118	8.63
NLRX1	NLR Family Member X1	fever, chills, inflammation	3	1.25271	8.62
ACADM	Acyl-CoA Dehydrogenase Medium Chain	fever, inflammation, haemorrhagic	3	1.25184	8.6
AGO2	Argonaute RISC Catalytic Component 2	fever, chills, inflammation	3	1.25096	8.59
DEFA5	Defensin Alpha 5	fever, inflammation	2	1.37454	8.55
SF3B1	Splicing Factor 3b Subunit 1	fever, inflammation, haemorrhagic	3	1.24806	8.55
GRHPR	Glyoxylate And Hydroxypyruvate Reductase	fever, chills	2	1.37222	8.52
CDKN1B	Cyclin Dependent Kinase Inhibitor 1B	fever, inflammation	2	1.37068	8.52
MDM2	MDM2 Proto-Oncogene	fever, inflammation	2	1.36686	8.46
PRKCA	Protein Kinase C Alpha	fever, chills, inflammation	3	1.23889	8.42
ITGB1	Integrin Subunit Beta 1	fever, inflammation	2	1.36232	8.36
ANXA2	Annexin A2	fever, inflammation, haemorrhagic	3	1.23522	8.36
SDHA	Succinate Dehydrogenase Complex Flavoprotein Subunit A	fever, chills, inflammation	3	1.22549	8.2
SUCLG2	Succinate-CoA Ligase GDP-Forming Subunit Beta	fever, chills, inflammation	3	1.22439	8.18
TRIM25	Tripartite Motif Containing 25	fever, chills, inflammation	3	1.22412	8.18
TOP2A	DNA Topoisomerase II Alpha	fever, inflammation, haemorrhagic	3	1.22139	8.14
PSMA7	Proteasome 20S Subunit Alpha 7	fever, chills, inflammation	3	1.21678	8.11
EZH2	Enhancer Of Zeste 2 Polycomb Repressive Complex 2 Subunit	fever, inflammation	2	1.33886	8.07
PSMD2	Proteasome 26S Subunit, Non-ATPase 2	fever, inflammation	2	1.32481	7.89
IFI16	Interferon Gamma Inducible Protein 16	fever, inflammation	2	1.32343	7.88
EP300	E1A Binding Protein P300	fever, chills, inflammation	3	1.20169	7.87
LNX1	Ligand Of Numb-Protein X 1	fever, chills, inflammation	3	1.20143	7.86
HYOU1	Hypoxia Up-Regulated 1	fever, chills, inflammation, haemorrhagic	4	1.11409	7.8
SH3KBP1	SH3 Domain Containing Kinase Binding Protein 1	fever, inflammation	2	1.31524	7.8
GGCX	Gamma-Glutamyl Carboxylase	fever, chills, inflammation, haemorrhagic	4	1.1086	7.71
RAB8A	RAB8A, Member RAS Oncogene Family	fever, chills, inflammation	3	1.18761	7.69
CSNK2A1	Casein Kinase 2 Alpha 1	fever, chills, inflammation	3	1.18435	7.62
CAPN1	Calpain 1	fever, chills, inflammation	3	1.18335	7.62
SSB	Small RNA Binding Exonuclease Protection Factor La	fever, inflammation	2	1.30226	7.61
XRCC6	X-Ray Repair Cross Complementing 6	fever, inflammation	2	1.30193	7.6
NXF1	Nuclear RNA Export Factor 1	fever, chills, inflammation	3	1.17421	7.5
GDF15	Growth Differentiation Factor 15	fever, inflammation, haemorrhagic	3	1.16791	7.44
CTSL	Cathepsin L	fever, inflammation	2	1.2827	7.41
PRKCD	Protein Kinase C Delta	inflammation	1	1.50246	7.33
KPNA2	Karyopherin Subunit Alpha 2	fever, chills, inflammation	3	1.15791	7.31
TSG101	Tumor Susceptibility 101	fever, inflammation	2	1.27339	7.29
SLC25A13	Solute Carrier Family 25 Member 13	fever, inflammation, haemorrhagic	3	1.15674	7.28
STOM	Stomatin	fever, chills, inflammation	3	1.15254	7.23
RAB1A	RAB1A, Member RAS Oncogene Family	fever, chills, inflammation	3	1.14791	7.18
MSN	Moesin	fever, inflammation	2	1.26248	7.17
IKBKE	Inhibitor Of Nuclear Factor Kappa B Kinase Subunit Epsilon	fever, inflammation	2	1.26158	7.16
AR	Androgen Receptor	fever, inflammation	2	1.26009	7.14
SP1	Sp1 Transcription Factor	fever, inflammation	2	1.2589	7.11
CALCOCO2	Calcium Binding And Coiled-Coil Domain 2	fever, chills, inflammation	3	1.13478	7.07
SERPING1	Serpin Family G Member 1	fever, inflammation, haemorrhagic	3	1.131	7.02
PTPN1	Protein Tyrosine Phosphatase Non-Receptor Type 1	fever, chills, inflammation	3	1.12902	6.97
AP3B1	Adaptor Related Protein Complex 3 Subunit Beta 1	fever, inflammation	2	1.24661	6.95
SPTAN1	Spectrin Alpha, Non-Erythrocytic 1	fever, chills, inflammation	3	1.12617	6.91
RAB1B	RAB1B, Member RAS Oncogene Family	fever, chills	2	1.24116	6.88
SEPSECS	Sep (O-Phosphoserine) TRNA:Sec (Selenocysteine) TRNA Synthase	fever, inflammation	2	1.24031	6.88
RPA1	Replication Protein A1	fever, chills, inflammation	3	1.1203	6.84
BCAP31	B Cell Receptor Associated Protein 31	fever, inflammation	2	1.23494	6.82
STAU1	Staufen Double-Stranded RNA Binding Protein 1	fever, chills, inflammation	3	1.11686	6.79
RTRAF	RNA Transcription, Translation And Transport Factor	fever, chills, inflammation	3	1.11686	6.79
BCS1L	BCS1 Homolog, Ubiquinol-Cytochrome C Reductase Complex Chaperone	fever, inflammation, haemorrhagic	3	1.11197	6.72
SQSTM1	Sequestosome 1	fever, inflammation	2	1.22384	6.68
SMAD2	SMAD Family Member 2	fever, inflammation	2	1.22193	6.65
IKZF3	IKAROS Family Zinc Finger 3	fever, inflammation	2	1.22166	6.65
MAP3K7	Mitogen-Activated Protein Kinase Kinase Kinase 7	fever, inflammation	2	1.22003	6.64
LAMP1	Lysosomal Associated Membrane Protein 1	fever, inflammation	2	1.21705	6.62
XPA	XPA, DNA Damage Recognition And Repair Factor	fever, inflammation	2	1.21624	6.61
BRCA1	BRCA1 DNA Repair Associated	fever, inflammation	2	1.21597	6.6
SNAPIN	SNAP Associated Protein	fever, chills, inflammation	3	1.10213	6.6
RPL18A	Ribosomal Protein L18a	fever, chills	2	1.21329	6.57
HDAC2	Histone Deacetylase 2	fever, inflammation	2	1.21116	6.55
HADHB	Hydroxyacyl-CoA Dehydrogenase Trifunctional Multienzyme Complex Subunit Beta	fever, chills, inflammation	3	1.09597	6.5
HSPA1A	Heat Shock Protein Family A (Hsp70) Member 1A	fever, inflammation	2	1.20247	6.43
AICDA	Activation Induced Cytidine Deaminase	fever, inflammation	2	1.20013	6.4
CEP290	Centrosomal Protein 290	fever, inflammation	2	1.19858	6.38
EGLN3	Egl-9 Family Hypoxia Inducible Factor 3	fever, chills, inflammation	3	1.0835	6.32
PINK1	PTEN Induced Kinase 1	fever, chills, inflammation	3	1.08172	6.29
RTN4	Reticulon 4	fever, inflammation	2	1.18912	6.29
ESR2	Estrogen Receptor 2	fever, inflammation	2	1.1846	6.23
DNAJB1	DnaJ Heat Shock Protein Family (Hsp40) Member B1	fever, inflammation	2	1.1836	6.22
CDK2	Cyclin Dependent Kinase 2	fever, inflammation	2	1.17495	6.13
SMARCB1	SWI/SNF Related, Matrix Associated, Actin Dependent Regulator Of Chromatin, Subfamily B, Member 1	fever, inflammation	2	1.17446	6.13
PRKACA	Protein Kinase CAMP-Activated Catalytic Subunit Alpha	fever, inflammation	2	1.17299	6.12
OTUB1	OTU Deubiquitinase, Ubiquitin Aldehyde Binding 1	fever, chills, inflammation	3	1.06889	6.12
XRCC5	X-Ray Repair Cross Complementing 5	fever, inflammation	2	1.17251	6.11
DLD	Dihydrolipoamide Dehydrogenase	fever, inflammation, haemorrhagic	3	1.06583	6.09
RICTOR	RPTOR Independent Companion Of MTOR Complex 2	inflammation, haemorrhagic	2	1.16551	6.05
AATF	Apoptosis Antagonizing Transcription Factor	fever, chills, inflammation	3	1.06166	6.05
SNRNP70	Small Nuclear Ribonucleoprotein U1 Subunit 70	fever, inflammation	2	1.16407	6.03
NDUFA9	NADH:Ubiquinone Oxidoreductase Subunit A9	fever, chills, inflammation	3	1.06016	6.03
GOLGB1	Golgin B1	fever, chills, inflammation	3	1.05105	5.94
RPS3A	Ribosomal Protein S3A	fever, chills, inflammation	3	1.05105	5.94
CSK	C-Terminal Src Kinase	fever, inflammation	2	1.15627	5.93
GSK3B	Glycogen Synthase Kinase 3 Beta	fever, inflammation	2	1.15604	5.93
HAX1	HCLS1 Associated Protein X-1	fever, inflammation	2	1.1558	5.93
CYB5R3	Cytochrome B5 Reductase 3	fever, inflammation	2	1.15533	5.92
HNRNPA2B1	Heterogeneous Nuclear Ribonucleoprotein A2/B1	fever, chills, inflammation	3	1.04775	5.91
RPS13	Ribosomal Protein S13	fever, chills, inflammation	3	1.04123	5.9
KRT1	Keratin 1	fever, inflammation	2	1.1493	5.88
BIRC2	Baculoviral IAP Repeat Containing 2	fever, chills, inflammation	3	1.03729	5.85
ITCH	Itchy E3 Ubiquitin Protein Ligase	fever, inflammation	2	1.14334	5.84
RPLP0	Ribosomal Protein Lateral Stalk Subunit P0	fever, inflammation	2	1.1359	5.79
CCT7	Chaperonin Containing TCP1 Subunit 7	fever, chills, inflammation	3	1.02413	5.67
HSPA2	Heat Shock Protein Family A (Hsp70) Member 2	fever, inflammation	2	1.12333	5.62
IFIT3	Interferon Induced Protein With Tetratricopeptide Repeats 3	fever, inflammation	2	1.12312	5.61
RPL7	Ribosomal Protein L7	fever, inflammation	2	1.12247	5.6
CTCF	CCCTC-Binding Factor	fever, chills, inflammation	3	1.01983	5.59
CCDC86	Coiled-Coil Domain Containing 86	fever, inflammation	2	1.12009	5.58
CKB	Creatine Kinase B	fever, chills, inflammation, haemorrhagic	4	0.961299	5.56
HSPB1	Heat Shock Protein Family B (Small) Member 1	fever, chills, inflammation	3	1.01068	5.49
APEX1	Apurinic/Apyrimidinic Endodeoxyribonuclease 1	fever, inflammation	2	1.11049	5.47
EZR	Ezrin	fever, inflammation	2	1.10734	5.43
CDK6	Cyclin Dependent Kinase 6	fever, inflammation	2	1.1011	5.38
ALDOA	Aldolase, Fructose-Bisphosphate A	fever, chills, inflammation	3	1.00057	5.37
DNAJA2	DnaJ Heat Shock Protein Family (Hsp40) Member A2	fever, inflammation	2	1.09577	5.31
SNRPD3	Small Nuclear Ribonucleoprotein D3 Polypeptide	fever, inflammation	2	1.09475	5.3
OPTN	Optineurin	fever, inflammation	2	1.09312	5.29
SNAI1	Snail Family Transcriptional Repressor 1	fever, inflammation	2	1.09191	5.27
OASL	2'-5'-Oligoadenylate Synthetase Like	fever, inflammation	2	1.0905	5.26
CDC42	Cell Division Cycle 42	fever, inflammation	2	1.08889	5.25
PARK7	Parkinsonism Associated Deglycase	fever, chills, inflammation	3	0.987507	5.18
SLC9A3R1	SLC9A3 Regulator 1	fever, chills, inflammation	3	0.987189	5.18
HNRNPC	Heterogeneous Nuclear Ribonucleoprotein C	fever, chills, inflammation	3	0.982923	5.11
PSMD4	Proteasome 26S Subunit, Non-ATPase 4	fever, inflammation	2	1.07897	5.1
HSPA8	Heat Shock Protein Family A (Hsp70) Member 8	fever, inflammation	2	1.07779	5.08
BMI1	BMI1 Proto-Oncogene, Polycomb Ring Finger	fever, inflammation	2	1.0776	5.08
SNRPB	Small Nuclear Ribonucleoprotein Polypeptides B And B1	fever, inflammation	2	1.0774	5.08
ALYREF	Aly/REF Export Factor	fever, inflammation	2	1.0774	5.08
BCL2L11	BCL2 Like 11	fever, inflammation	2	1.07526	5.06
EXOSC5	Exosome Component 5	fever, chills	2	1.07409	5.05
PCNT	Pericentrin	fever, chills	2	1.07409	5.05
TARDBP	TAR DNA Binding Protein	fever, inflammation	2	1.07196	5.02
TPSAB1	Tryptase Alpha/Beta 1	fever, inflammation	2	1.06965	5.01
STUB1	STIP1 Homology And U-Box Containing Protein 1	chills, inflammation	2	1.06793	4.99
PCNA	Proliferating Cell Nuclear Antigen	fever, inflammation	2	1.06431	4.96
DYNLT1	Dynein Light Chain Tctex-Type 1	fever, inflammation	2	1.06355	4.95
PTPRN	Protein Tyrosine Phosphatase Receptor Type N	fever, inflammation	2	1.06185	4.94
CDK1	Cyclin Dependent Kinase 1	fever, inflammation	2	1.06053	4.92
MYH9	Myosin Heavy Chain 9	fever, inflammation	2	1.0596	4.92
SNU13	Small Nuclear Ribonucleoprotein 13	fever, chills	2	1.05549	4.87
FBF1	Fas Binding Factor 1	fever, chills	2	1.05549	4.87
CGAS	Cyclic GMP-AMP Synthase	fever, inflammation	2	1.05326	4.87
SSRP1	Structure Specific Recognition Protein 1	fever, inflammation	2	1.04757	4.82
TRIM28	Tripartite Motif Containing 28	fever, inflammation	2	1.0348	4.75
FHL2	Four And A Half LIM Domains 2	fever, inflammation	2	1.03303	4.74
RPS19	Ribosomal Protein S19	fever, chills, inflammation	3	0.952708	4.71
ACTB	Actin Beta	fever, inflammation	2	1.02551	4.65
EWSR1	EWS RNA Binding Protein 1	fever	1	1.21249	4.64
RPL4	Ribosomal Protein L4	fever, chills, inflammation	3	0.946013	4.62
AURKA	Aurora Kinase A	fever, inflammation	2	1.02292	4.6
CYLD	CYLD Lysine 63 Deubiquitinase	fever, inflammation	2	1.02257	4.6
PSMA3	Proteasome 20S Subunit Alpha 3	fever, inflammation	2	1.01744	4.55
CCNA2	Cyclin A2	fever, inflammation	2	1.01557	4.53
PLK1	Polo Like Kinase 1	fever, inflammation	2	1.01388	4.52
LUC7L2	LUC7 Like 2, Pre-MRNA Splicing Factor	fever, inflammation	2	1.01303	4.5
GNB1	G Protein Subunit Beta 1	fever, inflammation	2	1.01034	4.48
CCND2	Cyclin D2	fever, inflammation	2	1.01001	4.47
RPS8	Ribosomal Protein S8	fever, chills, inflammation	3	0.928463	4.46
PHGDH	Phosphoglycerate Dehydrogenase	fever, inflammation	2	1.00684	4.45
GHITM	Growth Hormone Inducible Transmembrane Protein	fever, inflammation	2	1.00634	4.45
PLD3	Phospholipase D Family Member 3	fever, inflammation	2	1.00634	4.45
PIN1	Peptidylprolyl Cis/Trans Isomerase, NIMA-Interacting 1	fever, inflammation	2	1.00419	4.43
YY1	YY1 Transcription Factor	fever, chills, inflammation	3	0.925422	4.42
CDK9	Cyclin Dependent Kinase 9	fever, inflammation	2	1.00205	4.39
SMARCA4	SWI/SNF Related, Matrix Associated, Actin Dependent Regulator Of Chromatin, Subfamily A, Member 4	fever, inflammation	2	1.0009	4.38
BECN1	Beclin 1	fever, inflammation	2	0.999101	4.36
CTSD	Cathepsin D	fever, inflammation	2	0.996012	4.32
KAT5	Lysine Acetyltransferase 5	fever, inflammation	2	0.992783	4.28
LMNB1	Lamin B1	fever, inflammation	2	0.992622	4.28
VCP	Valosin Containing Protein	fever, inflammation	2	0.986554	4.23
ARNT	Aryl Hydrocarbon Receptor Nuclear Translocator	fever, chills, inflammation	3	0.907479	4.18
FBL	Fibrillarin	fever, inflammation	2	0.983237	4.18
NGLY1	N-Glycanase 1	fever, haemorrhagic	2	0.974359	4.09
NF2	Neurofibromin 2	chills, inflammation	2	0.97282	4.05
PMPCA	Peptidase, Mitochondrial Processing Subunit Alpha	fever, inflammation	2	0.970064	4.02
FUS	FUS RNA Binding Protein	fever, inflammation	2	0.966567	4
BRD4	Bromodomain Containing 4	fever, inflammation	2	0.965962	4
CUL2	Cullin 2	fever, chills, inflammation	3	0.886957	3.96
PVR	PVR Cell Adhesion Molecule	fever, inflammation	2	0.962348	3.95
POU5F1	POU Class 5 Homeobox 1	fever, inflammation	2	0.960851	3.93
HNRNPK	Heterogeneous Nuclear Ribonucleoprotein K	fever, inflammation	2	0.960552	3.92
PPP1CC	Protein Phosphatase 1 Catalytic Subunit Gamma	fever, inflammation	2	0.959806	3.91
PRKDC	Protein Kinase, DNA-Activated, Catalytic Subunit	fever, inflammation, haemorrhagic	3	0.883817	3.91
ASPH	Aspartate Beta-Hydroxylase	fever, inflammation	2	0.959359	3.91
PTMA	Prothymosin Alpha	fever, inflammation	2	0.95713	3.89
JUP	Junction Plakoglobin	fever, inflammation	2	0.953148	3.85
NUP210	Nucleoporin 210	fever, inflammation	2	0.953001	3.85
SREBF2	Sterol Regulatory Element Binding Transcription Factor 2	fever, inflammation	2	0.94746	3.79
HDAC1	Histone Deacetylase 1	fever, inflammation	2	0.946736	3.78
CHD3	Chromodomain Helicase DNA Binding Protein 3	fever, inflammation	2	0.946591	3.78
HNRNPDL	Heterogeneous Nuclear Ribonucleoprotein D Like	fever, chills, inflammation	3	0.86881	3.75
POLR2B	RNA Polymerase II Subunit B	fever, inflammation	2	0.940987	3.73
PKM	Pyruvate Kinase M1/2	fever, chills, inflammation	3	0.867121	3.73
RABAC1	Rab Acceptor 1	fever, chills	2	0.937858	3.71
THTPA	Thiamine Triphosphatase	fever, chills	2	0.937858	3.71
DYNLL1	Dynein Light Chain LC8-Type 1	fever, inflammation	2	0.936725	3.71
SUN2	Sad1 And UNC84 Domain Containing 2	fever, inflammation	2	0.928741	3.64
KDM1A	Lysine Demethylase 1A	fever, inflammation	2	0.928325	3.64
DDX17	DEAD-Box Helicase 17	fever	1	1.08153	3.63
PPIB	Peptidylprolyl Isomerase B	fever, inflammation	2	0.924459	3.59
PABPC1	Poly(A) Binding Protein Cytoplasmic 1	fever, inflammation	2	0.924322	3.58
TUBB	Tubulin Beta Class I	fever, inflammation	2	0.923773	3.58
PTCH1	Patched 1	fever, inflammation	2	0.923498	3.58
RAP1B	RAP1B, Member Of RAS Oncogene Family	fever, chills	2	0.923087	3.57
HNRNPA1	Heterogeneous Nuclear Ribonucleoprotein A1	fever, inflammation	2	0.922129	3.56
ARRB1	Arrestin Beta 1	fever, inflammation	2	0.921992	3.56
UBC	Ubiquitin C	fever, inflammation	2	0.921446	3.55
EMD	Emerin	fever, inflammation	2	0.921037	3.55
LDHA	Lactate Dehydrogenase A	fever, inflammation	2	0.918725	3.54
PDK1	Pyruvate Dehydrogenase Kinase 1	fever, chills, inflammation	3	0.84746	3.5
TNIP2	TNFAIP3 Interacting Protein 2	fever, inflammation	2	0.91253	3.47
SKP2	S-Phase Kinase Associated Protein 2	fever, inflammation	2	0.911195	3.46
CALM1	Calmodulin 1	fever, inflammation	2	0.910529	3.45
DDB1	Damage Specific DNA Binding Protein 1	fever, inflammation	2	0.909997	3.44
PHB	Prohibitin	fever, inflammation	2	0.909068	3.43
C5AR2	Complement Component 5a Receptor 2	fever, inflammation	2	0.907082	3.4
LONP1	Lon Peptidase 1, Mitochondrial	fever, inflammation	2	0.906159	3.4
GRK5	G Protein-Coupled Receptor Kinase 5	fever, inflammation	2	0.904975	3.39
NDUFS1	NADH:Ubiquinone Oxidoreductase Core Subunit S1	fever, inflammation	2	0.895487	3.32
RYBP	RING1 And YY1 Binding Protein	fever, chills	2	0.894716	3.31
ATF6	Activating Transcription Factor 6	fever, inflammation	2	0.894075	3.31
FKBP1A	FKBP Prolyl Isomerase 1A	fever, inflammation	2	0.893819	3.31
HIF1AN	Hypoxia Inducible Factor 1 Subunit Alpha Inhibitor	fever, chills, inflammation	3	0.827549	3.29
TRAF2	TNF Receptor Associated Factor 2	fever, inflammation	2	0.892795	3.29
NDUFAF2	NADH:Ubiquinone Oxidoreductase Complex Assembly Factor 2	fever	1	1.02534	3.28
RPS23	Ribosomal Protein S23	fever, chills, inflammation	3	0.821327	3.27
UPF1	UPF1 RNA Helicase And ATPase	fever, inflammation	2	0.889866	3.26
NDUFB8	NADH:Ubiquinone Oxidoreductase Subunit B8	fever, inflammation	2	0.889613	3.26
FLNB	Filamin B	fever, inflammation	2	0.889105	3.26
CCNB1	Cyclin B1	fever, inflammation	2	0.888726	3.25
PRDX1	Peroxiredoxin 1	fever, inflammation	2	0.88784	3.24
CHD4	Chromodomain Helicase DNA Binding Protein 4	fever, inflammation	2	0.885698	3.23
EIF3L	Eukaryotic Translation Initiation Factor 3 Subunit L	fever	1	1.01914	3.22
SUCLA2	Succinate-CoA Ligase ADP-Forming Subunit Beta	fever, inflammation	2	0.885321	3.22
BRD2	Bromodomain Containing 2	fever, inflammation	2	0.885196	3.22
UBQLN4	Ubiquilin 4	fever, inflammation	2	0.882567	3.18
PRMT5	Protein Arginine Methyltransferase 5	fever, inflammation	2	0.879954	3.18
SYVN1	Synoviolin 1	fever, inflammation	2	0.87588	3.14
TOMM40	Translocase Of Outer Mitochondrial Membrane 40	fever, inflammation	2	0.875143	3.12
FBLN5	Fibulin 5	inflammation, haemorrhagic	2	0.87502	3.12
XRN1	5'-3' Exoribonuclease 1	fever, inflammation	2	0.87233	3.08
SMC3	Structural Maintenance Of Chromosomes 3	fever, inflammation	2	0.868931	3.06
KIF11	Kinesin Family Member 11	fever, inflammation	2	0.867844	3.06
COQ8B	Coenzyme Q8B	fever, chills	2	0.864359	3.01
RPL36	Ribosomal Protein L36	fever, chills	2	0.864359	3.01
CASP6	Caspase 6	fever, inflammation	2	0.862806	3
NPHP3	Nephrocystin 3	inflammation	1	0.98878	3
G3BP1	G3BP Stress Granule Assembly Factor 1	fever, inflammation	2	0.857709	2.97
DNM1L	Dynamin 1 Like	fever, inflammation	2	0.857473	2.96
DIABLO	Diablo IAP-Binding Mitochondrial Protein	fever, inflammation	2	0.854421	2.95
CCNE1	Cyclin E1	fever, inflammation	2	0.854187	2.94
UBE2N	Ubiquitin Conjugating Enzyme E2 N	fever, inflammation	2	0.853837	2.93
MGST1	Microsomal Glutathione S-Transferase 1	fever, inflammation	2	0.853603	2.93
ATP6V1A	ATPase H+ Transporting V1 Subunit A	fever, haemorrhagic	2	0.85267	2.92
VPS11	VPS11 Core Subunit Of CORVET And HOPS Complexes	fever	1	0.979633	2.92
PRKAA1	Protein Kinase AMP-Activated Catalytic Subunit Alpha 1	inflammation	1	0.976059	2.9
HDAC4	Histone Deacetylase 4	fever, inflammation	2	0.84919	2.88
DHX9	DExH-Box Helicase 9	fever, inflammation	2	0.848728	2.87
ERLIN2	ER Lipid Raft Associated 2	fever, inflammation	2	0.848381	2.87
OFD1	OFD1 Centriole And Centriolar Satellite Protein	inflammation	1	0.972667	2.86
CHEK1	Checkpoint Kinase 1	fever, inflammation	2	0.846884	2.85
COX15	Cytochrome C Oxidase Assembly Homolog COX15	fever, inflammation	2	0.84654	2.85
CLTC	Clathrin Heavy Chain	fever, inflammation	2	0.84631	2.85
RPS17	Ribosomal Protein S17	fever, inflammation	2	0.845278	2.84
FBN2	Fibrillin 2	fever, inflammation	2	0.845278	2.84
WFS1	Wolframin ER Transmembrane Glycoprotein	fever, inflammation	2	0.841856	2.83
SLC25A1	Solute Carrier Family 25 Member 1	fever, inflammation	2	0.841628	2.82
TCF7L2	Transcription Factor 7 Like 2	fever, inflammation	2	0.841174	2.81
RPS9	Ribosomal Protein S9	fever, inflammation	2	0.838573	2.78
UBE3A	Ubiquitin Protein Ligase E3A	fever, inflammation	2	0.83375	2.75
IQCB1	IQ Motif Containing B1	inflammation	1	0.955504	2.74
LPAR1	Lysophosphatidic Acid Receptor 1	inflammation	1	0.951536	2.71
TES	Testin LIM Domain Protein	fever, inflammation	2	0.831304	2.7
TCTN1	Tectonic Family Member 1	fever, inflammation	2	0.831304	2.7
POR	Cytochrome P450 Oxidoreductase	fever, inflammation	2	0.819704	2.66
ANXA7	Annexin A7	fever, chills	2	0.817228	2.62
HS2ST1	Heparan Sulfate 2-O-Sulfotransferase 1	fever, chills	2	0.817228	2.62
PRKACB	Protein Kinase CAMP-Activated Catalytic Subunit Beta	fever, inflammation	2	0.809882	2.6
NPC2	NPC Intracellular Cholesterol Transporter 2	fever, inflammation	2	0.807776	2.58
CAMLG	Calcium Modulating Ligand	fever, inflammation	2	0.806936	2.57
ALDH3A2	Aldehyde Dehydrogenase 3 Family Member A2	fever, inflammation	2	0.805262	2.56
HDAC6	Histone Deacetylase 6	fever, inflammation	2	0.804323	2.54
EIF3D	Eukaryotic Translation Initiation Factor 3 Subunit D	fever, inflammation	2	0.804219	2.54
FAF1	Fas Associated Factor 1	fever, inflammation	2	0.803906	2.52
OGDH	Oxoglutarate Dehydrogenase	fever, inflammation	2	0.800484	2.5
FAF2	Fas Associated Factor Family Member 2	fever, inflammation	2	0.800484	2.5
TMEM216	Transmembrane Protein 216	fever, inflammation	2	0.796576	2.45
RPGRIP1L	RPGRIP1 Like	fever, inflammation	2	0.796576	2.45
TCTN2	Tectonic Family Member 2	fever, inflammation	2	0.796576	2.45
PSMD7	Proteasome 26S Subunit, Non-ATPase 7	fever, inflammation	2	0.796576	2.45
PKP2	Plakophilin 2	fever, inflammation	2	0.790678	2.41
TCHP	Trichoplein Keratin Filament Binding	fever, inflammation	2	0.790274	2.4
TBCB	Tubulin Folding Cofactor B	fever, inflammation	2	0.790274	2.4
CMTR1	Cap Methyltransferase 1	fever, inflammation	2	0.790274	2.4
EXOSC10	Exosome Component 10	fever, inflammation	2	0.790274	2.4
NUP214	Nucleoporin 214	fever	1	0.903794	2.39
PGD	Phosphogluconate Dehydrogenase	fever	1	0.90001	2.37
CDK5	Cyclin Dependent Kinase 5	fever, inflammation	2	0.781385	2.37
ATP2A2	ATPase Sarcoplasmic/Endoplasmic Reticulum Ca2+ Transporting 2	inflammation, haemorrhagic	2	0.7802	2.35
NDUFV1	NADH:Ubiquinone Oxidoreductase Core Subunit V1	fever, inflammation	2	0.780102	2.35
PSMA6	Proteasome 20S Subunit Alpha 6	fever, inflammation	2	0.776372	2.32
SCO2	Synthesis Of Cytochrome C Oxidase 2	fever, inflammation	2	0.776275	2.32
ATXN3	Ataxin 3	fever, inflammation	2	0.774714	2.29
NUP153	Nucleoporin 153	fever, inflammation	2	0.774714	2.29
FBXW7	F-Box And WD Repeat Domain Containing 7	fever, inflammation	2	0.773547	2.29
NCOR1	Nuclear Receptor Corepressor 1	fever, inflammation	2	0.772287	2.28
SMARCC2	SWI/SNF Related, Matrix Associated, Actin Dependent Regulator Of Chromatin Subfamily C Member 2	fever, inflammation	2	0.770837	2.25
NDUFS3	NADH:Ubiquinone Oxidoreductase Core Subunit S3	fever, inflammation	2	0.768912	2.24
NCL	Nucleolin	fever, inflammation	2	0.768816	2.23
SET	SET Nuclear Proto-Oncogene	fever, inflammation	2	0.76824	2.23
PRMT1	Protein Arginine Methyltransferase 1	fever, inflammation	2	0.767856	2.22
HSP90B1	Heat Shock Protein 90 Beta Family Member 1	fever, inflammation, haemorrhagic	3	0.70283	2.21
COG8	Component Of Oligomeric Golgi Complex 8	inflammation, haemorrhagic	2	0.766612	2.21
DKK3	Dickkopf WNT Signaling Pathway Inhibitor 3	fever, inflammation	2	0.766421	2.2
PSMB5	Proteasome 20S Subunit Beta 5	fever, inflammation	2	0.764896	2.18
ECT2	Epithelial Cell Transforming 2	fever, inflammation	2	0.764896	2.18
ILK	Integrin Linked Kinase	fever, inflammation	2	0.763945	2.17
AURKB	Aurora Kinase B	fever, inflammation	2	0.763755	2.17
SUZ12	SUZ12 Polycomb Repressive Complex 2 Subunit	fever, inflammation	2	0.763755	2.17
BCKDHA	Branched Chain Keto Acid Dehydrogenase E1 Subunit Alpha	fever, inflammation	2	0.762523	2.17
DNAJB11	DnaJ Heat Shock Protein Family (Hsp40) Member B11	fever, inflammation	2	0.762523	2.17
CAVIN1	Caveolae Associated Protein 1	inflammation	1	0.867603	2.16
PSMC4	Proteasome 26S Subunit, ATPase 4	fever, inflammation	2	0.761294	2.16
SDCBP	Syndecan Binding Protein	fever, inflammation	2	0.761011	2.15
EEF1A1	Eukaryotic Translation Elongation Factor 1 Alpha 1	fever, inflammation	2	0.761011	2.15
ATP5F1A	ATP Synthase F1 Subunit Alpha	fever, inflammation	2	0.759881	2.14
RPL11	Ribosomal Protein L11	inflammation	1	0.862568	2.12
HMOX2	Heme Oxygenase 2	fever, inflammation	2	0.749928	2.11
EIF4G1	Eukaryotic Translation Initiation Factor 4 Gamma 1	fever, inflammation	2	0.749285	2.1
LMAN1	Lectin, Mannose Binding 1	inflammation, haemorrhagic	2	0.748735	2.09
YBX1	Y-Box Binding Protein 1	fever, inflammation	2	0.748185	2.09
ACAD9	Acyl-CoA Dehydrogenase Family Member 9	fever, haemorrhagic	2	0.747544	2.08
IQGAP1	IQ Motif Containing GTPase Activating Protein 1	fever, inflammation	2	0.746904	2.08
HDAC3	Histone Deacetylase 3	fever, inflammation	2	0.745719	2.07
TANK	TRAF Family Member Associated NFKB Activator	fever, inflammation	2	0.745628	2.07
BTRC	Beta-Transducin Repeat Containing E3 Ubiquitin Protein Ligase	fever, inflammation	2	0.744355	2.06
RAD23A	RAD23 Homolog A, Nucleotide Excision Repair Protein	fever, inflammation	2	0.742001	2.05
ATP1B1	ATPase Na+/K+ Transporting Subunit Beta 1	fever, inflammation	2	0.741911	2.05
DYRK1A	Dual Specificity Tyrosine Phosphorylation Regulated Kinase 1A	fever, inflammation	2	0.74128	2.04
HTT	Huntingtin	fever, inflammation	2	0.740199	2.02
CUL1	Cullin 1	fever, inflammation	2	0.740199	2.02
BCL2A1	BCL2 Related Protein A1	fever, inflammation	2	0.73975	2.02
RC3H1	Ring Finger And CCCH-Type Domains 1	inflammation	1	0.847114	2.02
TUFM	Tu Translation Elongation Factor, Mitochondrial	fever, inflammation	2	0.73957	2.02
RPN2	Ribophorin II	fever, inflammation	2	0.739032	2.01
SAAL1	Serum Amyloid A Like 1	fever, inflammation	2	0.739032	2.01
CHMP2B	Charged Multivesicular Body Protein 2B	fever, inflammation	2	0.739032	2.01
CKAP5	Cytoskeleton Associated Protein 5	fever, inflammation	2	0.739032	2.01
FBXO7	F-Box Protein 7	fever, inflammation	2	0.739032	2.01
RPL10	Ribosomal Protein L10	fever, inflammation	2	0.739032	2.01
CALR3	Calreticulin 3	fever, inflammation	2	0.739032	2.01
PSMD14	Proteasome 26S Subunit, Non-ATPase 14	fever, inflammation	2	0.739032	2.01
VAPA	VAMP Associated Protein A	fever, inflammation	2	0.739032	2.01
PPA1	Inorganic Pyrophosphatase 1	chills, inflammation	2	0.728315	1.99
MAP3K14	Mitogen-Activated Protein Kinase Kinase Kinase 14	fever, inflammation	2	0.726743	1.97
RBBP4	RB Binding Protein 4, Chromatin Remodeling Factor	fever, inflammation	2	0.72535	1.95
G3BP2	G3BP Stress Granule Assembly Factor 2	fever	1	0.833639	1.94
NEK9	NIMA Related Kinase 9	inflammation	1	0.832081	1.92
RINT1	RAD50 Interactor 1	fever	1	0.82689	1.9
SRSF2	Serine And Arginine Rich Splicing Factor 2	fever	1	0.82689	1.9
ATP5MD	ATP Synthase Membrane Subunit DAPIT	fever	1	0.82689	1.9
RAB5C	RAB5C, Member RAS Oncogene Family	fever	1	0.82689	1.9
TRMT61B	TRNA Methyltransferase 61B	fever	1	0.82689	1.9
COX4I1	Cytochrome C Oxidase Subunit 4I1	fever, inflammation	2	0.713099	1.89
MCM5	Minichromosome Maintenance Complex Component 5	fever, inflammation	2	0.705396	1.83
NUP107	Nucleoporin 107	inflammation	1	0.807251	1.82
SSR4	Signal Sequence Receptor Subunit 4	inflammation, haemorrhagic	2	0.702501	1.8
ATP6AP2	ATPase H+ Transporting Accessory Protein 2	fever, inflammation	2	0.701101	1.79
UBE2D1	Ubiquitin Conjugating Enzyme E2 D1	fever, inflammation	2	0.70028	1.78
TUBA1B	Tubulin Alpha 1b	fever, inflammation	2	0.697664	1.75
KIF5B	Kinesin Family Member 5B	fever	1	0.797703	1.74
GTF2I	General Transcription Factor IIi	fever, inflammation	2	0.696849	1.74
COPS5	COP9 Signalosome Subunit 5	fever, inflammation	2	0.696768	1.74
RPL13A	Ribosomal Protein L13a	inflammation	1	0.79179	1.72
SIRT6	Sirtuin 6	inflammation	1	0.791689	1.72
EEF2	Eukaryotic Translation Elongation Factor 2	fever, inflammation	2	0.694577	1.71
TP53BP1	Tumor Protein P53 Binding Protein 1	fever, inflammation	2	0.694577	1.71
HSP90AB1	Heat Shock Protein 90 Alpha Family Class B Member 1	fever, inflammation	2	0.692799	1.7
ADAMTS1	ADAM Metallopeptidase With Thrombospondin Type 1 Motif 1	inflammation	1	0.783466	1.69
RPS14	Ribosomal Protein S14	fever, inflammation	2	0.692316	1.69
PDIA4	Protein Disulfide Isomerase Family A Member 4	fever, inflammation	2	0.692316	1.69
TCOF1	Treacle Ribosome Biogenesis Factor 1	fever, inflammation	2	0.692316	1.69
SLC3A2	Solute Carrier Family 3 Member 2	fever, inflammation	2	0.690789	1.69
PON2	Paraoxonase 2	inflammation	1	0.781484	1.67
RACK1	Receptor For Activated C Kinase 1	fever, inflammation	2	0.687909	1.67
P4HB	Prolyl 4-Hydroxylase Subunit Beta	fever, inflammation	2	0.68775	1.67
HSPA14	Heat Shock Protein Family A (Hsp70) Member 14	fever, inflammation	2	0.686954	1.66
USP14	Ubiquitin Specific Peptidase 14	fever, inflammation	2	0.686397	1.66
TIAM1	TIAM Rac1 Associated GEF 1	fever, inflammation	2	0.686	1.65
ARF6	ADP Ribosylation Factor 6	fever, inflammation	2	0.685842	1.65
GGH	Gamma-Glutamyl Hydrolase	fever, inflammation	2	0.676346	1.63
MTDH	Metadherin	inflammation	1	0.773159	1.61
WWOX	WW Domain Containing Oxidoreductase	fever, inflammation	2	0.675029	1.61
RPS6	Ribosomal Protein S6	fever, inflammation	2	0.674951	1.61
HK1	Hexokinase 1	inflammation	1	0.77103	1.6
METTL3	Methyltransferase Like 3	fever, inflammation	2	0.674101	1.6
DUSP22	Dual Specificity Phosphatase 22	fever, inflammation	2	0.673715	1.59
NDRG1	N-Myc Downstream Regulated 1	fever, inflammation	2	0.673715	1.59
SELENOS	Selenoprotein S	inflammation	1	0.769392	1.58
RDX	Radixin	inflammation	1	0.768336	1.58
USP7	Ubiquitin Specific Peptidase 7	fever, inflammation	2	0.672329	1.57
NSD2	Nuclear Receptor Binding SET Domain Protein 2	fever, inflammation	2	0.669951	1.55
HDGF	Heparin Binding Growth Factor	fever, inflammation	2	0.667586	1.55
ARAF	A-Raf Proto-Oncogene, Serine/Threonine Kinase	fever, inflammation	2	0.666371	1.53
CBY1	Chibby Family Member 1, Beta Catenin Antagonist	inflammation	1	0.759975	1.51
DVL2	Dishevelled Segment Polarity Protein 2	fever, inflammation	2	0.665461	1.51
UFD1	Ubiquitin Recognition Factor In ER Associated Degradation 1	inflammation	1	0.759128	1.5
TK1	Thymidine Kinase 1	fever	1	0.758941	1.5
ATP5PO	ATP Synthase Peripheral Stalk Subunit OSCP	inflammation	1	0.755481	1.5
RHBDF2	Rhomboid 5 Homolog 2	inflammation	1	0.749744	1.49
KMT2B	Lysine Methyltransferase 2B	fever, inflammation	2	0.654252	1.49
SNIP1	Smad Nuclear Interacting Protein 1	fever, inflammation	2	0.653368	1.47
SEC24C	SEC24 Homolog C, COPII Coat Complex Component	inflammation	1	0.745901	1.47
BRD7	Bromodomain Containing 7	fever, inflammation	2	0.652485	1.46
RPS6KA1	Ribosomal Protein S6 Kinase A1	fever, inflammation	2	0.651898	1.46
GFER	Growth Factor, Augmenter Of Liver Regeneration	fever, inflammation	2	0.651751	1.45
TXLNA	Taxilin Alpha	inflammation	1	0.74155	1.44
PCBP2	Poly(RC) Binding Protein 2	fever	1	0.740829	1.44
NUDC	Nuclear Distribution C, Dynein Complex Regulator	fever, inflammation	2	0.650068	1.41
NDUFS2	NADH:Ubiquinone Oxidoreductase Core Subunit S2	fever, inflammation	2	0.650068	1.41
CTPS1	CTP Synthase 1	fever, inflammation	2	0.648172	1.39
UIMC1	Ubiquitin Interaction Motif Containing 1	fever, inflammation	2	0.648172	1.39
FUBP1	Far Upstream Element Binding Protein 1	fever, inflammation	2	0.648172	1.39
CREB3	CAMP Responsive Element Binding Protein 3	fever, inflammation	2	0.645633	1.39
MRPS34	Mitochondrial Ribosomal Protein S34	fever	1	0.721371	1.34
UQCRFS1	Ubiquinol-Cytochrome C Reductase, Rieske Iron-Sulfur Polypeptide 1	fever	1	0.721371	1.34
RPS6KB2	Ribosomal Protein S6 Kinase B2	inflammation	1	0.712845	1.33
CKAP4	Cytoskeleton Associated Protein 4	inflammation	1	0.712845	1.33
P2RY6	Pyrimidinergic Receptor P2Y6	inflammation, haemorrhagic	2	0.621715	1.32
SYNCRIP	Synaptotagmin Binding Cytoplasmic RNA Interacting Protein	inflammation	1	0.708895	1.3
SIL1	SIL1 Nucleotide Exchange Factor	inflammation	1	0.708812	1.3
UNK	Unk Zinc Finger	inflammation	1	0.708812	1.3
SRP72	Signal Recognition Particle 72	inflammation	1	0.708812	1.3
CAPZB	Capping Actin Protein Of Muscle Z-Line Subunit Beta	fever, inflammation	2	0.620416	1.29
NEDD8	NEDD8 Ubiquitin Like Modifier	fever, inflammation	2	0.619598	1.28
KHSRP	KH-Type Splicing Regulatory Protein	fever, inflammation	2	0.619326	1.27
PSMD1	Proteasome 26S Subunit, Non-ATPase 1	inflammation	1	0.701019	1.27
MRE11	MRE11 Homolog, Double Strand Break Repair Nuclease	inflammation	1	0.701019	1.27
PPT1	Palmitoyl-Protein Thioesterase 1	inflammation	1	0.698153	1.24
PIBF1	Progesterone Immunomodulatory Binding Factor 1	inflammation	1	0.697827	1.24
SMC1A	Structural Maintenance Of Chromosomes 1A	inflammation	1	0.695955	1.22
YWHAB	Tyrosine 3-Monooxygenase/Tryptophan 5-Monooxygenase Activation Protein Beta	fever, inflammation	2	0.610765	1.22
HNRNPH1	Heterogeneous Nuclear Ribonucleoprotein H1	fever	1	0.69563	1.22
SRSF1	Serine And Arginine Rich Splicing Factor 1	fever, inflammation	2	0.609034	1.19
HDAC11	Histone Deacetylase 11	inflammation	1	0.688148	1.18
PSMD12	Proteasome 26S Subunit, Non-ATPase 12	inflammation	1	0.686795	1.17
BAG5	BAG Cochaperone 5	fever	1	0.685524	1.16
MDC1	Mediator Of DNA Damage Checkpoint 1	fever	1	0.685524	1.16
TAF15	TATA-Box Binding Protein Associated Factor 15	fever	1	0.685524	1.16
DPH5	Diphthamide Biosynthesis 5	fever	1	0.685524	1.16
STX7	Syntaxin 7	fever	1	0.685524	1.16
PRKRA	Protein Activator Of Interferon Induced Protein Kinase EIF2AK2	fever, inflammation	2	0.60592	1.16
ELOB	Elongin B	fever, inflammation	2	0.605854	1.16
YWHAE	Tyrosine 3-Monooxygenase/Tryptophan 5-Monooxygenase Activation Protein Epsilon	fever, inflammation	2	0.605722	1.15
CRY1	Cryptochrome Circadian Regulator 1	fever, inflammation	2	0.605722	1.15
RC3H2	Ring Finger And CCCH-Type Domains 2	inflammation	1	0.676191	1.15
CRTC3	CREB Regulated Transcription Coactivator 3	fever, inflammation	2	0.603748	1.14
NDUFA8	NADH:Ubiquinone Oxidoreductase Subunit A8	fever, inflammation	2	0.603748	1.14
DDX21	DExD-Box Helicase 21	fever, inflammation	2	0.603748	1.14
DDAH2	Dimethylarginine Dimethylaminohydrolase 2	inflammation, haemorrhagic	2	0.602174	1.13
INTS5	Integrator Complex Subunit 5	fever, haemorrhagic	2	0.600998	1.13
PDHA1	Pyruvate Dehydrogenase E1 Subunit Alpha 1	fever, inflammation	2	0.600542	1.12
SLC1A5	Solute Carrier Family 1 Member 5	fever, inflammation	2	0.600542	1.12
SLC30A6	Solute Carrier Family 30 Member 6	fever, inflammation	2	0.600542	1.12
TECR	Trans-2,3-Enoyl-CoA Reductase	fever, inflammation	2	0.600542	1.12
MRPS22	Mitochondrial Ribosomal Protein S22	fever, inflammation	2	0.600542	1.12
RAD23B	RAD23 Homolog B, Nucleotide Excision Repair Protein	fever, inflammation	2	0.600542	1.12
IMMT	Inner Membrane Mitochondrial Protein	fever, inflammation	2	0.600542	1.12
PTBP1	Polypyrimidine Tract Binding Protein 1	fever, inflammation	2	0.600542	1.12
GART	Phosphoribosylglycinamide Formyltransferase, Phosphoribosylglycinamide Synthetase, Phosphoribosylaminoimidazole Synthetase	inflammation	1	0.669569	1.09
CUL4A	Cullin 4A	fever, inflammation	2	0.59266	1.08
FLCN	Folliculin	inflammation	1	0.663724	1.06
RPS4X	Ribosomal Protein S4 X-Linked	inflammation	1	0.663724	1.06
SLC30A7	Solute Carrier Family 30 Member 7	inflammation	1	0.663724	1.06
CYB5B	Cytochrome B5 Type B	inflammation	1	0.663724	1.06
TCTN3	Tectonic Family Member 3	inflammation	1	0.663724	1.06
FYCO1	FYVE And Coiled-Coil Domain Autophagy Adaptor 1	inflammation	1	0.663724	1.06
BID	BH3 Interacting Domain Death Agonist	fever, inflammation	2	0.554739	1.05
SPART	Spartin	chills, inflammation	2	0.554035	1.05
DLST	Dihydrolipoamide S-Succinyltransferase	chills, inflammation	2	0.554035	1.05
SMARCC1	SWI/SNF Related, Matrix Associated, Actin Dependent Regulator Of Chromatin Subfamily C Member 1	fever, inflammation	2	0.553684	1.03
RCN2	Reticulocalbin 2	fever, inflammation	2	0.552457	1.02
HGS	Hepatocyte Growth Factor-Regulated Tyrosine Kinase Substrate	fever, inflammation	2	0.552457	1.02
SOCS6	Suppressor Of Cytokine Signaling 6	fever, inflammation	2	0.552457	1.02
FBXW11	F-Box And WD Repeat Domain Containing 11	fever, inflammation	2	0.552457	1.02
NDUFA10	NADH:Ubiquinone Oxidoreductase Subunit A10	fever, inflammation	2	0.552457	1.02
ARHGDIA	Rho GDP Dissociation Inhibitor Alpha	fever, inflammation	2	0.552457	1.02
RAB11A	RAB11A, Member RAS Oncogene Family	fever, inflammation	2	0.552457	1.02
STOML2	Stomatin Like 2	fever, inflammation	2	0.552457	1.02
TCP1	T-Complex 1	fever, inflammation	2	0.552457	1.02
NMB	Neuromedin B	fever, inflammation	2	0.552457	1.02
TLE1	TLE Family Member 1, Transcriptional Corepressor	fever, inflammation	2	0.550361	1
SMARCE1	SWI/SNF Related, Matrix Associated, Actin Dependent Regulator Of Chromatin, Subfamily E, Member 1	fever, inflammation	2	0.550361	1
BARD1	BRCA1 Associated RING Domain 1	fever, inflammation	2	0.550361	1
CHCHD2	Coiled-Coil-Helix-Coiled-Coil-Helix Domain Containing 2	fever, inflammation	2	0.550361	1
RCHY1	Ring Finger And CHY Zinc Finger Domain Containing 1	fever, inflammation	2	0.550361	1
LIMA1	LIM Domain And Actin Binding 1	fever, inflammation	2	0.550361	1
CDK7	Cyclin Dependent Kinase 7	fever, inflammation	2	0.550361	1
UQCRC1	Ubiquinol-Cytochrome C Reductase Core Protein 1	fever, inflammation	2	0.550361	1
CUL5	Cullin 5	fever, inflammation	2	0.544821	0.99
SLC27A2	Solute Carrier Family 27 Member 2	inflammation	1	0.648463	0.98
TBKBP1	TBK1 Binding Protein 1	fever	1	0.643901	0.95
RPS12	Ribosomal Protein S12	fever	1	0.643901	0.95
SHMT2	Serine Hydroxymethyltransferase 2	fever	1	0.643901	0.95
COQ9	Coenzyme Q9	fever	1	0.643901	0.95
METTL14	Methyltransferase Like 14	fever	1	0.643901	0.95
SMN1	Survival Of Motor Neuron 1, Telomeric	fever	1	0.643901	0.95
NDUFB9	NADH:Ubiquinone Oxidoreductase Subunit B9	fever	1	0.643901	0.95
NARS2	Asparaginyl-TRNA Synthetase 2, Mitochondrial	fever	1	0.643901	0.95
NDUFS7	NADH:Ubiquinone Oxidoreductase Core Subunit S7	fever	1	0.643901	0.95
USO1	USO1 Vesicle Transport Factor	fever	1	0.643901	0.95
ALG8	ALG8 Alpha-1,3-Glucosyltransferase	fever	1	0.643901	0.95
NDUFS8	NADH:Ubiquinone Oxidoreductase Core Subunit S8	fever	1	0.643901	0.95
NDUFAF1	NADH:Ubiquinone Oxidoreductase Complex Assembly Factor 1	fever	1	0.643901	0.95
XPO5	Exportin 5	fever	1	0.643901	0.95
SPICE1	Spindle And Centriole Associated Protein 1	fever	1	0.643901	0.95
CTDP1	CTD Phosphatase Subunit 1	fever	1	0.643901	0.95
PRKCSH	Protein Kinase C Substrate 80K-H	fever	1	0.643901	0.95
ALG11	ALG11 Alpha-1,2-Mannosyltransferase	fever	1	0.643901	0.95
THRAP3	Thyroid Hormone Receptor Associated Protein 3	fever	1	0.643901	0.95
TIMM10	Translocase Of Inner Mitochondrial Membrane 10	fever	1	0.643901	0.95
VIRMA	Vir Like M6A Methyltransferase Associated	fever	1	0.643901	0.95
MGST3	Microsomal Glutathione S-Transferase 3	inflammation	1	0.620211	0.91
CHPF	Chondroitin Polymerizing Factor	inflammation	1	0.618577	0.89
PTBP2	Polypyrimidine Tract Binding Protein 2	inflammation	1	0.618577	0.89
PSMD3	Proteasome 26S Subunit, Non-ATPase 3	inflammation	1	0.618577	0.89
PTGES2	Prostaglandin E Synthase 2	fever, inflammation	2	0.49616	0.89
CCHCR1	Coiled-Coil Alpha-Helical Rod Protein 1	inflammation	1	0.61695	0.88
PSMA4	Proteasome 20S Subunit Alpha 4	inflammation	1	0.61695	0.88
ARRB2	Arrestin Beta 2	inflammation	1	0.615395	0.88
PSMB1	Proteasome 20S Subunit Beta 1	inflammation	1	0.615126	0.87
UBE2I	Ubiquitin Conjugating Enzyme E2 I	fever, inflammation	2	0.495597	0.86
MCCC2	Methylcrotonoyl-CoA Carboxylase 2	inflammation	1	0.612236	0.86
HSPA9	Heat Shock Protein Family A (Hsp70) Member 9	inflammation	1	0.612236	0.86
DDOST	Dolichyl-Diphosphooligosaccharide--Protein Glycosyltransferase Non-Catalytic Subunit	inflammation, haemorrhagic	2	0.495443	0.86
PRPF8	Pre-MRNA Processing Factor 8	fever, inflammation	2	0.495187	0.85
SOAT1	Sterol O-Acyltransferase 1	inflammation	1	0.609566	0.85
EIF3E	Eukaryotic Translation Initiation Factor 3 Subunit E	fever, inflammation	2	0.494523	0.84
ELAVL1	ELAV Like RNA Binding Protein 1	inflammation	1	0.605788	0.82
ANO6	Anoctamin 6	inflammation, haemorrhagic	2	0.493197	0.81
PSMC5	Proteasome 26S Subunit, ATPase 5	inflammation	1	0.602109	0.8
RALA	RAS Like Proto-Oncogene A	inflammation	1	0.602109	0.8
AKAP9	A-Kinase Anchoring Protein 9	inflammation	1	0.597683	0.78
AGPS	Alkylglycerone Phosphate Synthase	inflammation	1	0.597683	0.78
PSMA2	Proteasome 20S Subunit Alpha 2	inflammation	1	0.597683	0.78
RCN1	Reticulocalbin 1	inflammation	1	0.597683	0.78
PSMC2	Proteasome 26S Subunit, ATPase 2	inflammation	1	0.597683	0.78
HSPH1	Heat Shock Protein Family H (Hsp110) Member 1	inflammation	1	0.597683	0.78
PRDX6	Peroxiredoxin 6	inflammation, haemorrhagic	2	0.492383	0.78
FRY	FRY Microtubule Binding Protein	inflammation	1	0.590744	0.75
DYNC1I2	Dynein Cytoplasmic 1 Intermediate Chain 2	inflammation	1	0.590744	0.75
NDEL1	NudE Neurodevelopment Protein 1 Like 1	inflammation	1	0.590744	0.75
DERL2	Derlin 2	inflammation	1	0.590744	0.75
DERL1	Derlin 1	inflammation	1	0.590744	0.75
PPIH	Peptidylprolyl Isomerase H	inflammation	1	0.590744	0.75
CCT8	Chaperonin Containing TCP1 Subunit 8	inflammation	1	0.590744	0.75
PDZD11	PDZ Domain Containing 11	inflammation	1	0.590744	0.75
PSMD11	Proteasome 26S Subunit, Non-ATPase 11	inflammation	1	0.590744	0.75
TMEM17	Transmembrane Protein 17	inflammation	1	0.590744	0.75
SGTA	Small Glutamine Rich Tetratricopeptide Repeat Containing Alpha	inflammation	1	0.590744	0.75
MYBBP1A	MYB Binding Protein 1a	inflammation	1	0.590744	0.75
CHPF2	Chondroitin Polymerizing Factor 2	inflammation	1	0.590744	0.75
ABCF2	ATP Binding Cassette Subfamily F Member 2	inflammation	1	0.590744	0.75
PSMC3	Proteasome 26S Subunit, ATPase 3	inflammation	1	0.590744	0.75
AHSA1	Activator Of HSP90 ATPase Activity 1	inflammation	1	0.590744	0.75
PSMA5	Proteasome 20S Subunit Alpha 5	inflammation	1	0.590744	0.75
PSMA1	Proteasome 20S Subunit Alpha 1	inflammation	1	0.590744	0.75
PSMD8	Proteasome 26S Subunit, Non-ATPase 8	inflammation	1	0.590744	0.75
COLGALT1	Collagen Beta(1-O)Galactosyltransferase 1	inflammation	1	0.590744	0.75
PRPF19	Pre-MRNA Processing Factor 19	inflammation	1	0.590744	0.75
MRPL58	Mitochondrial Ribosomal Protein L58	inflammation	1	0.590744	0.75
RBL1	RB Transcriptional Corepressor Like 1	inflammation	1	0.590744	0.75
CDC5L	Cell Division Cycle 5 Like	inflammation	1	0.590744	0.75
RBM28	RNA Binding Motif Protein 28	inflammation	1	0.590744	0.75
RPL15	Ribosomal Protein L15	inflammation	1	0.590744	0.75
SCLT1	Sodium Channel And Clathrin Linker 1	inflammation	1	0.590744	0.75
CHMP2A	Charged Multivesicular Body Protein 2A	inflammation	1	0.590744	0.75
WASHC4	WASH Complex Subunit 4	inflammation	1	0.590744	0.75
RBX1	Ring-Box 1	fever, inflammation	2	0.483929	0.7
PPP2CA	Protein Phosphatase 2 Catalytic Subunit Alpha	fever, inflammation	2	0.48353	0.69
SCO1	Synthesis Of Cytochrome C Oxidase 1	fever	1	0.543676	0.67
AP2M1	Adaptor Related Protein Complex 2 Subunit Mu 1	fever	1	0.543676	0.67
RPL22	Ribosomal Protein L22	fever	1	0.543676	0.67
ACAA2	Acetyl-CoA Acyltransferase 2	fever	1	0.543676	0.67
BCKDK	Branched Chain Keto Acid Dehydrogenase Kinase	fever	1	0.543676	0.67
RPS11	Ribosomal Protein S11	fever	1	0.543676	0.67
RPL23	Ribosomal Protein L23	fever	1	0.543676	0.67
SLC25A20	Solute Carrier Family 25 Member 20	fever	1	0.543676	0.67
INTS4	Integrator Complex Subunit 4	fever	1	0.543676	0.67
RPA3	Replication Protein A3	fever	1	0.543676	0.67
CSDE1	Cold Shock Domain Containing E1	fever	1	0.543676	0.67
NINL	Ninein Like	fever	1	0.543676	0.67
HSD17B10	Hydroxysteroid 17-Beta Dehydrogenase 10	fever	1	0.543676	0.67
CYC1	Cytochrome C1	fever	1	0.543676	0.67
DDX10	DEAD-Box Helicase 10	fever	1	0.543676	0.67
HNRNPAB	Heterogeneous Nuclear Ribonucleoprotein A/B	fever	1	0.543676	0.67
TXNDC12	Thioredoxin Domain Containing 12	fever	1	0.543676	0.67
HEY1	Hes Related Family BHLH Transcription Factor With YRPW Motif 1	fever	1	0.543676	0.67
HECW2	HECT, C2 And WW Domain Containing E3 Ubiquitin Protein Ligase 2	fever	1	0.543676	0.67
SRRT	Serrate, RNA Effector Molecule	fever	1	0.543676	0.67
EEF1D	Eukaryotic Translation Elongation Factor 1 Delta	fever	1	0.543676	0.67
GTSE1	G2 And S-Phase Expressed 1	fever	1	0.543676	0.67
GRPEL1	GrpE Like 1, Mitochondrial	fever	1	0.543676	0.67
TP53BP2	Tumor Protein P53 Binding Protein 2	fever	1	0.543676	0.67
EIF3M	Eukaryotic Translation Initiation Factor 3 Subunit M	fever	1	0.543676	0.67
PCM1	Pericentriolar Material 1	fever	1	0.543676	0.67
UQCRC2	Ubiquinol-Cytochrome C Reductase Core Protein 2	fever	1	0.543676	0.67
CRY2	Cryptochrome Circadian Regulator 2	fever	1	0.543676	0.67
CLK3	CDC Like Kinase 3	fever	1	0.543676	0.67
RPA2	Replication Protein A2	fever	1	0.543676	0.67
MAD2L2	Mitotic Arrest Deficient 2 Like 2	fever	1	0.543676	0.67
RIOK1	RIO Kinase 1	fever	1	0.543676	0.67
MMS19	MMS19 Homolog, Cytosolic Iron-Sulfur Assembly Component	fever	1	0.543676	0.67
CDC14B	Cell Division Cycle 14B	fever	1	0.543676	0.67
NDUFA4	NDUFA4 Mitochondrial Complex Associated	fever	1	0.543676	0.67
LRPPRC	Leucine Rich Pentatricopeptide Repeat Containing	fever	1	0.543676	0.67
RBM39	RNA Binding Motif Protein 39	fever	1	0.543676	0.67
USP1	Ubiquitin Specific Peptidase 1	fever	1	0.543676	0.67
UQCRQ	Ubiquinol-Cytochrome C Reductase Complex III Subunit VII	fever	1	0.543676	0.67
RAB2A	RAB2A, Member RAS Oncogene Family	fever	1	0.543676	0.67
MRPS5	Mitochondrial Ribosomal Protein S5	fever	1	0.543676	0.67
QSOX2	Quiescin Sulfhydryl Oxidase 2	fever	1	0.543676	0.67
LARP1	La Ribonucleoprotein 1, Translational Regulator	fever	1	0.543676	0.67
MRPS27	Mitochondrial Ribosomal Protein S27	fever	1	0.543676	0.67
PDHB	Pyruvate Dehydrogenase E1 Subunit Beta	fever	1	0.543676	0.67
MAP3K1	Mitogen-Activated Protein Kinase Kinase Kinase 1	inflammation	1	0.497804	0.67
TRADD	TNFRSF1A Associated Via Death Domain	inflammation	1	0.49729	0.65
TRAP1	TNF Receptor Associated Protein 1	fever, inflammation	2	0.480701	0.62
EIF3F	Eukaryotic Translation Initiation Factor 3 Subunit F	fever	1	0.494727	0.6
EIF3A	Eukaryotic Translation Initiation Factor 3 Subunit A	fever	1	0.494727	0.6
SCAP	SREBF Chaperone	inflammation	1	0.493095	0.57
PLOD1	Procollagen-Lysine,2-Oxoglutarate 5-Dioxygenase 1	inflammation	1	0.493045	0.57
PIAS2	Protein Inhibitor Of Activated STAT 2	inflammation	1	0.492943	0.56
UBE2D2	Ubiquitin Conjugating Enzyme E2 D2	inflammation	1	0.485577	0.54
CSNK1A1	Casein Kinase 1 Alpha 1	fever, inflammation	2	0.473733	0.53
CFL1	Cofilin 1	inflammation	1	0.485226	0.53
IDE	Insulin Degrading Enzyme	inflammation	1	0.483132	0.47
YWHAQ	Tyrosine 3-Monooxygenase/Tryptophan 5-Monooxygenase Activation Protein Theta	inflammation	1	0.483082	0.47
RNF2	Ring Finger Protein 2	inflammation	1	0.483082	0.47
HNRNPL	Heterogeneous Nuclear Ribonucleoprotein L	inflammation	1	0.481593	0.45
RIPK4	Receptor Interacting Serine/Threonine Kinase 4	inflammation	1	0.481345	0.45
AIFM1	Apoptosis Inducing Factor Mitochondria Associated 1	fever, inflammation	2	0.468218	0.45
USP4	Ubiquitin Specific Peptidase 4	inflammation	1	0.480949	0.44
TRIM27	Tripartite Motif Containing 27	fever, inflammation	2	0.46793	0.44
PDIA3	Protein Disulfide Isomerase Family A Member 3	inflammation	1	0.480503	0.43
MCM2	Minichromosome Maintenance Complex Component 2	inflammation	1	0.47996	0.43
RFC2	Replication Factor C Subunit 2	inflammation	1	0.479614	0.42
SLC30A9	Solute Carrier Family 30 Member 9	inflammation	1	0.479614	0.42
ACLY	ATP Citrate Lyase	chills, inflammation	2	0.467354	0.42
RPS3	Ribosomal Protein S3	inflammation	1	0.478235	0.42
PTPRO	Protein Tyrosine Phosphatase Receptor Type O	inflammation	1	0.478235	0.42
PHB2	Prohibitin 2	fever, inflammation	2	0.466108	0.4
ATP1A1	ATPase Na+/K+ Transporting Subunit Alpha 1	fever, inflammation	2	0.466013	0.39
UBR5	Ubiquitin Protein Ligase E3 Component N-Recognin 5	inflammation	1	0.475587	0.39
SND1	Staphylococcal Nuclease And Tudor Domain Containing 1	inflammation	1	0.475587	0.39
SKP1	S-Phase Kinase Associated Protein 1	inflammation	1	0.475587	0.39
WDR5	WD Repeat Domain 5	inflammation	1	0.474903	0.38
PA2G4	Proliferation-Associated 2G4	inflammation	1	0.474903	0.38
MARK2	Microtubule Affinity Regulating Kinase 2	inflammation	1	0.474903	0.38
H2BS1	H2B.S Histone 1	inflammation	1	0.473684	0.37
CARM1	Coactivator Associated Arginine Methyltransferase 1	inflammation	1	0.473684	0.37
WWP1	WW Domain Containing E3 Ubiquitin Protein Ligase 1	fever, inflammation	2	0.464485	0.36
PGAM5	PGAM Family Member 5, Mitochondrial Serine/Threonine Protein Phosphatase	inflammation	1	0.472178	0.36
HEXIM1	HEXIM P-TEFb Complex Subunit 1	inflammation	1	0.472032	0.35
AMBRA1	Autophagy And Beclin 1 Regulator 1	inflammation	1	0.472032	0.35
SLU7	SLU7 Homolog, Splicing Factor	inflammation	1	0.472032	0.35
DGCR8	DGCR8 Microprocessor Complex Subunit	inflammation	1	0.472032	0.35
ATF2	Activating Transcription Factor 2	inflammation	1	0.470193	0.35
MFGE8	Milk Fat Globule-EGF Factor 8 Protein	inflammation	1	0.470145	0.34
RAB18	RAB18, Member RAS Oncogene Family	fever, inflammation	2	0.46282	0.33
CCT5	Chaperonin Containing TCP1 Subunit 5	inflammation	1	0.469904	0.32
CSNK2B	Casein Kinase 2 Beta	inflammation	1	0.469904	0.32
SFN	Stratifin	inflammation	1	0.468507	0.32
GSK3A	Glycogen Synthase Kinase 3 Alpha	inflammation	1	0.468314	0.32
CSNK2A2	Casein Kinase 2 Alpha 2	inflammation	1	0.468122	0.31
ZC3HAV1	Zinc Finger CCCH-Type Containing, Antiviral 1	fever, inflammation	2	0.46173	0.31
KAT2B	Lysine Acetyltransferase 2B	inflammation	1	0.467834	0.31
HNRNPD	Heterogeneous Nuclear Ribonucleoprotein D	inflammation	1	0.467834	0.31
YWHAG	Tyrosine 3-Monooxygenase/Tryptophan 5-Monooxygenase Activation Protein Gamma	inflammation	1	0.46721	0.29
USP20	Ubiquitin Specific Peptidase 20	inflammation	1	0.466683	0.28
IPO5	Importin 5	fever, inflammation	2	0.459792	0.28
PPIL3	Peptidylprolyl Isomerase Like 3	inflammation	1	0.465917	0.27
YWHAH	Tyrosine 3-Monooxygenase/Tryptophan 5-Monooxygenase Activation Protein Eta	inflammation	1	0.465917	0.27
NR2C2	Nuclear Receptor Subfamily 2 Group C Member 2	inflammation	1	0.465009	0.26
PNN	Pinin, Desmosome Associated Protein	fever, inflammation	2	0.456645	0.25
GOLGA2	Golgin A2	inflammation	1	0.463676	0.23
SGPL1	Sphingosine-1-Phosphate Lyase 1	inflammation	1	0.463153	0.23
ETFA	Electron Transfer Flavoprotein Subunit Alpha	fever	1	0.462725	0.23
BAG3	BAG Cochaperone 3	fever	1	0.462725	0.23
ELOC	Elongin C	inflammation	1	0.462441	0.23
VIPR2	Vasoactive Intestinal Peptide Receptor 2	inflammation	1	0.462346	0.23
TAGLN2	Transgelin 2	inflammation	1	0.461872	0.22
YWHAZ	Tyrosine 3-Monooxygenase/Tryptophan 5-Monooxygenase Activation Protein Zeta	inflammation	1	0.461446	0.21
HDAC5	Histone Deacetylase 5	inflammation	1	0.461446	0.21
SLC25A3	Solute Carrier Family 25 Member 3	fever, inflammation	2	0.448806	0.21
CDC37	Cell Division Cycle 37	inflammation	1	0.460217	0.2
ADAM9	ADAM Metallopeptidase Domain 9	inflammation	1	0.460217	0.2
CUL3	Cullin 3	inflammation	1	0.460217	0.2
MKRN2	Makorin Ring Finger Protein 2	inflammation	1	0.459604	0.19
DDX6	DEAD-Box Helicase 6	fever, inflammation	2	0.433807	0.19
LDHB	Lactate Dehydrogenase B	fever, inflammation	2	0.433719	0.18
PRDX3	Peroxiredoxin 3	inflammation	1	0.457911	0.18
NEDD4L	NEDD4 Like E3 Ubiquitin Protein Ligase	inflammation	1	0.457911	0.18
NMI	N-Myc And STAT Interactor	inflammation	1	0.456598	0.17
ATP5F1B	ATP Synthase F1 Subunit Beta	inflammation	1	0.456598	0.17
PITRM1	Pitrilysin Metallopeptidase 1	inflammation	1	0.456598	0.17
UBE2D3	Ubiquitin Conjugating Enzyme E2 D3	inflammation	1	0.456177	0.17
WWP2	WW Domain Containing E3 Ubiquitin Protein Ligase 2	inflammation	1	0.456177	0.17
ARHGEF2	Rho/Rac Guanine Nucleotide Exchange Factor 2	inflammation	1	0.456177	0.17
PLEKHO1	Pleckstrin Homology Domain Containing O1	inflammation	1	0.456177	0.17
TUBG1	Tubulin Gamma 1	fever	1	0.454497	0.16
CSNK1E	Casein Kinase 1 Epsilon	fever	1	0.454497	0.16
RHBDD1	Rhomboid Domain Containing 1	inflammation	1	0.452917	0.16
RNF11	Ring Finger Protein 11	inflammation	1	0.452917	0.16
RPTOR	Regulatory Associated Protein Of MTOR Complex 1	inflammation	1	0.452917	0.16
NONO	Non-POU Domain Containing Octamer Binding	inflammation	1	0.452917	0.16
ECSIT	ECSIT Signaling Integrator	inflammation	1	0.452917	0.16
UCHL3	Ubiquitin C-Terminal Hydrolase L3	inflammation	1	0.451481	0.15
CEP131	Centrosomal Protein 131	inflammation	1	0.451481	0.15
EIF6	Eukaryotic Translation Initiation Factor 6	inflammation	1	0.451481	0.15
GDI1	GDP Dissociation Inhibitor 1	inflammation	1	0.451481	0.15
RAN	RAN, Member RAS Oncogene Family	inflammation	1	0.451481	0.15
DISC1	DISC1 Scaffold Protein	inflammation	1	0.451481	0.15
NIPSNAP1	Nipsnap Homolog 1	inflammation	1	0.451481	0.15
MPP5	Membrane Palmitoylated Protein 5	inflammation	1	0.44876	0.15
ZNF598	Zinc Finger Protein 598	inflammation	1	0.44876	0.15
MIB1	Mindbomb E3 Ubiquitin Protein Ligase 1	inflammation	1	0.44876	0.15
TUBA4A	Tubulin Alpha 4a	inflammation	1	0.44876	0.15
EIF3C	Eukaryotic Translation Initiation Factor 3 Subunit C	inflammation	1	0.44876	0.15
THOC2	THO Complex 2	inflammation	1	0.44876	0.15
GIGYF2	GRB10 Interacting GYF Protein 2	inflammation	1	0.44876	0.15
GOLGA3	Golgin A3	inflammation	1	0.44876	0.15
AP2A2	Adaptor Related Protein Complex 2 Subunit Alpha 2	inflammation	1	0.44876	0.15
SRP19	Signal Recognition Particle 19	inflammation	1	0.44876	0.15
CDK8	Cyclin Dependent Kinase 8	inflammation	1	0.44876	0.15
USP54	Ubiquitin Specific Peptidase 54	inflammation	1	0.44876	0.15
PRIM1	DNA Primase Subunit 1	inflammation	1	0.44876	0.15
CEP135	Centrosomal Protein 135	inflammation	1	0.44876	0.15
RRP9	Ribosomal RNA Processing 9, U3 Small Nucleolar RNA Binding Protein	inflammation	1	0.44876	0.15
ILF3	Interleukin Enhancer Binding Factor 3	inflammation	1	0.44876	0.15
PFDN5	Prefoldin Subunit 5	inflammation	1	0.44876	0.15
PRPF4	Pre-MRNA Processing Factor 4	inflammation	1	0.44876	0.15
REEP5	Receptor Accessory Protein 5	inflammation	1	0.44876	0.15
SLC46A3	Solute Carrier Family 46 Member 3	inflammation	1	0.44876	0.15
RNF41	Ring Finger Protein 41	inflammation	1	0.44876	0.15
OBSL1	Obscurin Like Cytoskeletal Adaptor 1	inflammation	1	0.44876	0.15
UBQLN1	Ubiquilin 1	inflammation	1	0.44876	0.15
SMOC1	SPARC Related Modular Calcium Binding 1	inflammation	1	0.44876	0.15
RAB9A	RAB9A, Member RAS Oncogene Family	inflammation	1	0.44876	0.15
MAPRE1	Microtubule Associated Protein RP/EB Family Member 1	inflammation	1	0.440881	0.13
FLOT1	Flotillin 1	inflammation	1	0.440881	0.13
CAMK2D	Calcium/Calmodulin Dependent Protein Kinase II Delta	inflammation	1	0.440881	0.13
BICD1	BICD Cargo Adaptor 1	inflammation	1	0.440881	0.13
SUPT5H	SPT5 Homolog, DSIF Elongation Factor Subunit	inflammation	1	0.440881	0.13
CEP55	Centrosomal Protein 55	inflammation	1	0.440881	0.13
RPLP2	Ribosomal Protein Lateral Stalk Subunit P2	inflammation	1	0.440881	0.13
CDC34	Cell Division Cycle 34	inflammation	1	0.440881	0.13
BET1	Bet1 Golgi Vesicular Membrane Trafficking Protein	inflammation	1	0.440881	0.13
ZFP36L1	ZFP36 Ring Finger Protein Like 1	inflammation	1	0.433319	0.12
ZFP36L2	ZFP36 Ring Finger Protein Like 2	inflammation	1	0.433319	0.12
TOMM20	Translocase Of Outer Mitochondrial Membrane 20	inflammation	1	0.433319	0.12
CDK5RAP2	CDK5 Regulatory Subunit Associated Protein 2	inflammation	1	0.433319	0.12
GEM	GTP Binding Protein Overexpressed In Skeletal Muscle	inflammation	1	0.433319	0.12
FBXL12	F-Box And Leucine Rich Repeat Protein 12	inflammation	1	0.433319	0.12
CWC27	CWC27 Spliceosome Associated Cyclophilin	inflammation	1	0.433319	0.12
EDEM3	ER Degradation Enhancing Alpha-Mannosidase Like Protein 3	inflammation	1	0.433319	0.12
CEP152	Centrosomal Protein 152	inflammation	1	0.433319	0.12
DYNC1H1	Dynein Cytoplasmic 1 Heavy Chain 1	inflammation	1	0.433319	0.12
DUSP13	Dual Specificity Phosphatase 13	inflammation	1	0.433319	0.12
CTBP1	C-Terminal Binding Protein 1	inflammation	1	0.433319	0.12
AKAP8L	A-Kinase Anchoring Protein 8 Like	inflammation	1	0.433319	0.12
SIPA1L1	Signal Induced Proliferation Associated 1 Like 1	inflammation	1	0.433319	0.12
AASS	Aminoadipate-Semialdehyde Synthase	inflammation	1	0.433319	0.12
LZTS2	Leucine Zipper Tumor Suppressor 2	inflammation	1	0.433319	0.12
PELP1	Proline, Glutamate And Leucine Rich Protein 1	inflammation	1	0.433319	0.12
POLR2A	RNA Polymerase II Subunit A	inflammation	1	0.433319	0.12
PUM3	Pumilio RNA Binding Family Member 3	inflammation	1	0.433319	0.12
TIMM29	Translocase Of Inner Mitochondrial Membrane 29	inflammation	1	0.433319	0.12
TIMM8B	Translocase Of Inner Mitochondrial Membrane 8 Homolog B	inflammation	1	0.433319	0.12
PCMT1	Protein-L-Isoaspartate (D-Aspartate) O-Methyltransferase	inflammation	1	0.433319	0.12
SNRNP48	Small Nuclear Ribonucleoprotein U11/U12 Subunit 48	inflammation	1	0.433319	0.12
PAXIP1	PAX Interacting Protein 1	inflammation	1	0.433319	0.12
RNF123	Ring Finger Protein 123	inflammation	1	0.433319	0.12
SIGMAR1	Sigma Non-Opioid Intracellular Receptor 1	inflammation	1	0.433319	0.12
NAP1L1	Nucleosome Assembly Protein 1 Like 1	inflammation	1	0.433319	0.12
ITFG1	Integrin Alpha FG-GAP Repeat Containing 1	inflammation	1	0.433319	0.12
UBR4	Ubiquitin Protein Ligase E3 Component N-Recognin 4	fever	1	0.404739	0.1
SMURF1	SMAD Specific E3 Ubiquitin Protein Ligase 1	inflammation	1	0.40449	0.09
DCTN2	Dynactin Subunit 2	inflammation	1	0.403909	0.09
MCM3	Minichromosome Maintenance Complex Component 3	inflammation	1	0.403909	0.09
MCM7	Minichromosome Maintenance Complex Component 7	inflammation	1	0.403909	0.09
CUL4B	Cullin 4B	inflammation	1	0.403909	0.09
SLC15A3	Solute Carrier Family 15 Member 3	inflammation	1	0.403909	0.09
MTCH2	Mitochondrial Carrier 2	inflammation	1	0.403909	0.09
CAPZA1	Capping Actin Protein Of Muscle Z-Line Subunit Alpha 1	inflammation	1	0.403909	0.09
SGTB	Small Glutamine Rich Tetratricopeptide Repeat Containing Beta	inflammation	1	0.403909	0.09
HNRNPR	Heterogeneous Nuclear Ribonucleoprotein R	inflammation	1	0.403909	0.09
CEP68	Centrosomal Protein 68	inflammation	1	0.403909	0.09
EIF4A1	Eukaryotic Translation Initiation Factor 4A1	inflammation	1	0.403909	0.09
PABPC4	Poly(A) Binding Protein Cytoplasmic 4	inflammation	1	0.396756	0.08
CENPJ	Centromere Protein J	inflammation	1	0.393952	0.07
ZNF318	Zinc Finger Protein 318	inflammation	1	0.393952	0.07
HUWE1	HECT, UBA And WWE Domain Containing E3 Ubiquitin Protein Ligase 1	inflammation	1	0.393952	0.07
LCP1	Lymphocyte Cytosolic Protein 1	inflammation	1	0.393952	0.07
PSME3	Proteasome Activator Subunit 3	inflammation	1	0.392657	0.06
TPSB2	Tryptase Beta 2 (Gene/Pseudogene)	inflammation	1	0.392657	0.06
PCBP1	Poly(RC) Binding Protein 1	inflammation	1	0.392657	0.06
RPL6	Ribosomal Protein L6	inflammation	1	0.392657	0.06
UBA2	Ubiquitin Like Modifier Activating Enzyme 2	inflammation	1	0.392657	0.06
MDM4	MDM4 Regulator Of P53	inflammation	1	0.392657	0.06
SLC25A4	Solute Carrier Family 25 Member 4	inflammation	1	0.392657	0.06
EIF4B	Eukaryotic Translation Initiation Factor 4B	inflammation	1	0.389558	0.05
MBD3	Methyl-CpG Binding Domain Protein 3	inflammation	1	0.389558	0.05
BAG6	BAG Cochaperone 6	inflammation	1	0.389558	0.05
CNBP	CCHC-Type Zinc Finger Nucleic Acid Binding Protein	inflammation	1	0.389558	0.05
LATS2	Large Tumor Suppressor Kinase 2	inflammation	1	0.389558	0.05
FXR1	FMR1 Autosomal Homolog 1	inflammation	1	0.389558	0.05
TUBB4B	Tubulin Beta 4B Class IVb	inflammation	1	0.389558	0.05
ILF2	Interleukin Enhancer Binding Factor 2	inflammation	1	0.389558	0.05
PRKAR2A	Protein Kinase CAMP-Dependent Type II Regulatory Subunit Alpha	inflammation	1	0.389558	0.05
PYHIN1	Pyrin And HIN Domain Family Member 1	inflammation	1	0.389558	0.05
CAPNS1	Calpain Small Subunit 1	inflammation	1	0.389558	0.05
PSMC1	Proteasome 26S Subunit, ATPase 1	inflammation	1	0.389558	0.05
VDAC2	Voltage Dependent Anion Channel 2	inflammation	1	0.389558	0.05
EEF1G	Eukaryotic Translation Elongation Factor 1 Gamma	inflammation	1	0.389558	0.05
PPP2R1A	Protein Phosphatase 2 Scaffold Subunit Aalpha	inflammation	1	0.389558	0.05
IGF2BP3	Insulin Like Growth Factor 2 MRNA Binding Protein 3	inflammation	1	0.389558	0.05
RCAN3	RCAN Family Member 3	inflammation	1	0.389558	0.05
TERF2	Telomeric Repeat Binding Factor 2	inflammation	1	0.389558	0.05
SVIL	Supervillin	inflammation	1	0.389558	0.05
IPO7	Importin 7	inflammation	1	0.389558	0.05
DNAJA1	DnaJ Heat Shock Protein Family (Hsp40) Member A1	inflammation	1	0.389558	0.05
RUVBL2	RuvB Like AAA ATPase 2	inflammation	1	0.389558	0.05
HNRNPA3	Heterogeneous Nuclear Ribonucleoprotein A3	inflammation	1	0.389558	0.05
NDUFS5	NADH:Ubiquinone Oxidoreductase Subunit S5	inflammation	1	0.389558	0.05
SNW1	SNW Domain Containing 1	inflammation	1	0.38047	0.03
ACSL3	Acyl-CoA Synthetase Long Chain Family Member 3	inflammation	1	0.38047	0.03
SFXN1	Sideroflexin 1	inflammation	1	0.38047	0.03
SFPQ	Splicing Factor Proline And Glutamine Rich	inflammation	1	0.38047	0.03
TOR1AIP1	Torsin 1A Interacting Protein 1	inflammation	1	0.38047	0.03
SF1	Splicing Factor 1	inflammation	1	0.38047	0.03
WDR46	WD Repeat Domain 46	inflammation	1	0.38047	0.03
SERBP1	SERPINE1 MRNA Binding Protein 1	inflammation	1	0.38047	0.03
RAB10	RAB10, Member RAS Oncogene Family	inflammation	1	0.38047	0.03
ARL6IP6	ADP Ribosylation Factor Like GTPase 6 Interacting Protein 6	inflammation	1	0.38047	0.03
RAB14	RAB14, Member RAS Oncogene Family	inflammation	1	0.38047	0.03
AKAP8	A-Kinase Anchoring Protein 8	inflammation	1	0.38047	0.03
SEL1L	SEL1L Adaptor Subunit Of ERAD E3 Ubiquitin Ligase	inflammation	1	0.38047	0.03
RBM14	RNA Binding Motif Protein 14	inflammation	1	0.38047	0.03
XRN2	5'-3' Exoribonuclease 2	inflammation	1	0.38047	0.03
RNF4	Ring Finger Protein 4	inflammation	1	0.38047	0.03
TLE3	TLE Family Member 3, Transcriptional Corepressor	inflammation	1	0.38047	0.03
ATP1B3	ATPase Na+/K+ Transporting Subunit Beta 3	inflammation	1	0.38047	0.03
BRF1	BRF1 RNA Polymerase III Transcription Initiation Factor Subunit	inflammation	1	0.38047	0.03
TOMM70	Translocase Of Outer Mitochondrial Membrane 70	inflammation	1	0.38047	0.03
PRIM2	DNA Primase Subunit 2	inflammation	1	0.38047	0.03
PRPF40A	Pre-MRNA Processing Factor 40 Homolog A	inflammation	1	0.38047	0.03
TUBA1A	Tubulin Alpha 1a	inflammation	1	0.38047	0.03
EED	Embryonic Ectoderm Development	inflammation	1	0.38047	0.03
MED23	Mediator Complex Subunit 23	inflammation	1	0.38047	0.03
MRM1	Mitochondrial RRNA Methyltransferase 1	inflammation	1	0.38047	0.03
MYO1C	Myosin IC	inflammation	1	0.38047	0.03
MYO6	Myosin VI	inflammation	1	0.38047	0.03
TBCA	Tubulin Folding Cofactor A	inflammation	1	0.38047	0.03
TERF1	Telomeric Repeat Binding Factor 1	inflammation	1	0.38047	0.03
TADA2A	Transcriptional Adaptor 2A	inflammation	1	0.38047	0.03
NIN	Ninein	inflammation	1	0.38047	0.03
ERC1	ELKS/RAB6-Interacting/CAST Family Member 1	inflammation	1	0.38047	0.03
DCTN1	Dynactin Subunit 1	inflammation	1	0.38047	0.03
DBN1	Drebrin 1	inflammation	1	0.38047	0.03
NUP62	Nucleoporin 62	inflammation	1	0.38047	0.03
UBQLN2	Ubiquilin 2	inflammation	1	0.38047	0.03
FASTKD5	FAST Kinase Domains 5	inflammation	1	0.38047	0.03
OGT	O-Linked N-Acetylglucosamine (GlcNAc) Transferase	inflammation	1	0.38047	0.03
OS9	OS9 Endoplasmic Reticulum Lectin	inflammation	1	0.38047	0.03
UHRF2	Ubiquitin Like With PHD And Ring Finger Domains 2	inflammation	1	0.38047	0.03
FKBP8	FKBP Prolyl Isomerase 8	inflammation	1	0.38047	0.03
CSE1L	Chromosome Segregation 1 Like	inflammation	1	0.38047	0.03
COPS4	COP9 Signalosome Subunit 4	inflammation	1	0.38047	0.03
CLASP1	Cytoplasmic Linker Associated Protein 1	inflammation	1	0.38047	0.03
TRA2A	Transformer 2 Alpha Homolog	inflammation	1	0.38047	0.03
CEP350	Centrosomal Protein 350	inflammation	1	0.38047	0.03
GBF1	Golgi Brefeldin A Resistant Guanine Nucleotide Exchange Factor 1	inflammation	1	0.38047	0.03
TRIM59	Tripartite Motif Containing 59	inflammation	1	0.38047	0.03
LMAN2	Lectin, Mannose Binding 2	inflammation	1	0.38047	0.03
SPEN	Spen Family Transcriptional Repressor	inflammation	1	0.38047	0.03
PUF60	Poly(U) Binding Splicing Factor 60	inflammation	1	0.38047	0.03
OTUD4	OTU Deubiquitinase 4	inflammation	1	0.38047	0.03

## Sheet: ST-8_Group 4
Tissues:	Lymphnodes, Liver, Kidney, Spleen
Phenotype Query:	“fever” OR “cough” OR “diarrhea” OR “pain” OR “nausea” OR “vomiting” OR “chills” OR “inflammation" OR "haemorrhagic"
Symbol	Description	Matched Phenotypes	Matched Phenotypes Scount	Score
TNF	Tumor Necrosis Factor	fever, cough, diarrhea, pain, nausea, vomiting, chills, inflammation, haemorrhagic	9	439.83
TNFRSF1A	TNF Receptor Superfamily Member 1A	fever, cough, diarrhea, pain, nausea, vomiting, chills, inflammation, haemorrhagic	9	238.23
NLRP3	NLR Family Pyrin Domain Containing 3	fever, cough, diarrhea, pain, nausea, vomiting, chills, inflammation, haemorrhagic	9	210.87
TP53	Tumor Protein P53	fever, cough, diarrhea, pain, nausea, vomiting, chills, inflammation	8	205.3
ALB	Albumin	fever, cough, diarrhea, pain, nausea, vomiting, chills, inflammation, haemorrhagic	9	180.97
TGFB1	Transforming Growth Factor Beta 1	fever, cough, diarrhea, pain, nausea, vomiting, chills, inflammation, haemorrhagic	9	178.63
EGFR	Epidermal Growth Factor Receptor	fever, cough, diarrhea, pain, nausea, vomiting, chills, inflammation, haemorrhagic	9	167.46
ICAM1	Intercellular Adhesion Molecule 1	fever, cough, diarrhea, pain, nausea, vomiting, chills, inflammation	8	154.83
STAT3	Signal Transducer And Activator Of Transcription 3	fever, cough, diarrhea, pain, nausea, vomiting, chills, inflammation, haemorrhagic	9	152.1
FAS	Fas Cell Surface Death Receptor	fever, cough, diarrhea, pain, nausea, vomiting, chills, inflammation, haemorrhagic	9	151.71
STAT1	Signal Transducer And Activator Of Transcription 1	fever, cough, diarrhea, pain, nausea, vomiting, chills, inflammation, haemorrhagic	9	148.3
KRAS	KRAS Proto-Oncogene, GTPase	fever, cough, diarrhea, pain, nausea, vomiting, inflammation, haemorrhagic	8	127.28
NTRK1	Neurotrophic Receptor Tyrosine Kinase 1	fever, cough, diarrhea, pain, nausea, vomiting, inflammation	7	127.09
MBL2	Mannose Binding Lectin 2	fever, cough, diarrhea, pain, nausea, vomiting, chills, inflammation, haemorrhagic	9	126.17
CTNNB1	Catenin Beta 1	fever, cough, diarrhea, pain, nausea, vomiting, chills, inflammation	8	124.66
ERBB2	Erb-B2 Receptor Tyrosine Kinase 2	fever, cough, diarrhea, pain, nausea, vomiting, chills, inflammation	8	120.42
CASP8	Caspase 8	fever, cough, diarrhea, pain, nausea, vomiting, chills, inflammation, haemorrhagic	9	119.53
AKT1	AKT Serine/Threonine Kinase 1	fever, cough, diarrhea, pain, nausea, vomiting, inflammation, haemorrhagic	8	114.24
SPP1	Secreted Phosphoprotein 1	fever, cough, diarrhea, pain, nausea, vomiting, chills, inflammation	8	113.96
SMAD4	SMAD Family Member 4	fever, cough, diarrhea, pain, nausea, vomiting, inflammation, haemorrhagic	8	112.77
CDKN2A	Cyclin Dependent Kinase Inhibitor 2A	fever, cough, diarrhea, pain, nausea, vomiting, chills, inflammation	8	111.69
PTEN	Phosphatase And Tensin Homolog	fever, cough, diarrhea, pain, nausea, vomiting, inflammation	7	110.97
CCND1	Cyclin D1	fever, cough, diarrhea, pain, nausea, vomiting, inflammation	7	105.61
APC	APC Regulator Of WNT Signaling Pathway	fever, cough, diarrhea, pain, nausea, vomiting, inflammation	7	102.06
CD209	CD209 Molecule	fever, cough, diarrhea, pain, nausea, vomiting, chills, inflammation, haemorrhagic	9	100.2
CDH1	Cadherin 1	fever, cough, diarrhea, pain, nausea, vomiting, chills, inflammation	8	99.19
C4A	Complement C4A (Rodgers Blood Group)	fever, cough, diarrhea, pain, nausea, vomiting, chills, inflammation	8	95.97
HRAS	HRas Proto-Oncogene, GTPase	fever, cough, diarrhea, pain, nausea, vomiting, inflammation	7	93.91
FLNA	Filamin A	fever, cough, diarrhea, pain, nausea, vomiting, chills, inflammation, haemorrhagic	9	91.53
MYC	MYC Proto-Oncogene, BHLH Transcription Factor	fever, cough, diarrhea, pain, nausea, vomiting, inflammation	7	91.17
SOD1	Superoxide Dismutase 1	fever, cough, diarrhea, pain, nausea, vomiting, chills, inflammation, haemorrhagic	9	91.14
APOE	Apolipoprotein E	fever, cough, diarrhea, pain, nausea, vomiting, chills, inflammation, haemorrhagic	9	91
ESR1	Estrogen Receptor 1	fever, cough, diarrhea, pain, nausea, vomiting, inflammation	7	90.64
HMOX1	Heme Oxygenase 1	fever, cough, diarrhea, pain, nausea, vomiting, chills, inflammation, haemorrhagic	9	90.26
IFIH1	Interferon Induced With Helicase C Domain 1	fever, cough, diarrhea, pain, nausea, vomiting, chills, inflammation	8	88.55
CALR	Calreticulin	fever, cough, diarrhea, pain, nausea, vomiting, chills, inflammation, haemorrhagic	9	85.77
MTOR	Mechanistic Target Of Rapamycin Kinase	fever, cough, diarrhea, pain, nausea, vomiting, chills, inflammation	8	85.15
TBK1	TANK Binding Kinase 1	fever, cough, diarrhea, pain, nausea, vomiting, chills, inflammation	8	85.04
CASP3	Caspase 3	fever, cough, diarrhea, pain, nausea, vomiting, chills, inflammation	8	83.39
VCAM1	Vascular Cell Adhesion Molecule 1	fever, cough, diarrhea, pain, nausea, vomiting, chills, inflammation, haemorrhagic	9	83.35
NRAS	NRAS Proto-Oncogene, GTPase	fever, cough, diarrhea, pain, nausea, vomiting, inflammation, haemorrhagic	8	83.25
PPARG	Peroxisome Proliferator Activated Receptor Gamma	fever, cough, diarrhea, pain, nausea, vomiting, inflammation, haemorrhagic	8	82.98
SDHB	Succinate Dehydrogenase Complex Iron Sulfur Subunit B	fever, cough, diarrhea, pain, nausea, vomiting, chills, inflammation	8	81.74
SRC	SRC Proto-Oncogene, Non-Receptor Tyrosine Kinase	fever, cough, diarrhea, pain, nausea, vomiting, chills, inflammation	8	81.44
SMAD3	SMAD Family Member 3	fever, cough, diarrhea, pain, nausea, vomiting, inflammation, haemorrhagic	8	79.01
CAV1	Caveolin 1	fever, cough, diarrhea, pain, nausea, vomiting, inflammation, haemorrhagic	8	77.02
HSPD1	Heat Shock Protein Family D (Hsp60) Member 1	fever, cough, diarrhea, pain, nausea, vomiting, chills, inflammation	8	76.85
CDKN1A	Cyclin Dependent Kinase Inhibitor 1A	fever, cough, diarrhea, pain, nausea, vomiting, inflammation	7	76.36
HMGB1	High Mobility Group Box 1	fever, cough, diarrhea, pain, nausea, vomiting, chills, inflammation, haemorrhagic	9	76.01
PRKN	Parkin RBR E3 Ubiquitin Protein Ligase	fever, cough, diarrhea, pain, nausea, vomiting, chills, inflammation	8	75.71
NFKB1	Nuclear Factor Kappa B Subunit 1	fever, cough, diarrhea, pain, nausea, vomiting, chills, inflammation, haemorrhagic	9	75.31
CDK4	Cyclin Dependent Kinase 4	fever, cough, diarrhea, pain, nausea, vomiting, chills, inflammation	8	75.22
FGFR1	Fibroblast Growth Factor Receptor 1	fever, cough, diarrhea, pain, nausea, vomiting, inflammation	7	74.87
IRF3	Interferon Regulatory Factor 3	fever, cough, diarrhea, pain, nausea, vomiting, chills, inflammation	8	74.51
CDKN1B	Cyclin Dependent Kinase Inhibitor 1B	fever, cough, diarrhea, pain, nausea, vomiting, inflammation	7	73.28
TFRC	Transferrin Receptor	fever, cough, diarrhea, pain, nausea, vomiting, chills, inflammation, haemorrhagic	9	72.79
TSC2	TSC Complex Subunit 2	fever, cough, diarrhea, pain, nausea, vomiting, inflammation, haemorrhagic	8	72.72
BRCA1	BRCA1 DNA Repair Associated	fever, cough, diarrhea, pain, nausea, vomiting, inflammation	7	71.84
COMT	Catechol-O-Methyltransferase	fever, cough, diarrhea, pain, nausea, vomiting, chills, inflammation	8	71.43
ANXA5	Annexin A5	fever, cough, diarrhea, pain, nausea, vomiting, chills, inflammation, haemorrhagic	9	69.78
JUN	Jun Proto-Oncogene, AP-1 Transcription Factor Subunit	fever, cough, diarrhea, pain, nausea, vomiting, inflammation, haemorrhagic	8	69.75
VHL	Von Hippel-Lindau Tumor Suppressor	fever, cough, diarrhea, pain, nausea, vomiting, chills, inflammation, haemorrhagic	9	69.32
FBN1	Fibrillin 1	fever, cough, diarrhea, pain, nausea, vomiting, inflammation, haemorrhagic	8	68.56
DDX58	DExD/H-Box Helicase 58	fever, cough, diarrhea, pain, nausea, vomiting, chills, inflammation	8	67.51
MAPK8	Mitogen-Activated Protein Kinase 8	fever, cough, diarrhea, pain, nausea, vomiting, chills, inflammation	8	66.45
ATM	ATM Serine/Threonine Kinase	fever, cough, diarrhea, pain, nausea, vomiting, inflammation	7	65.08
MAPK1	Mitogen-Activated Protein Kinase 1	fever, cough, diarrhea, pain, nausea, vomiting, inflammation	7	64.19
XIAP	X-Linked Inhibitor Of Apoptosis	fever, cough, diarrhea, pain, nausea, vomiting, chills, inflammation, haemorrhagic	9	63.7
RB1	RB Transcriptional Corepressor 1	fever, cough, diarrhea, pain, nausea, vomiting, inflammation, haemorrhagic	8	63.26
SDHA	Succinate Dehydrogenase Complex Flavoprotein Subunit A	fever, cough, diarrhea, pain, nausea, vomiting, chills, inflammation	8	63.13
HSPA4	Heat Shock Protein Family A (Hsp70) Member 4	fever, cough, diarrhea, pain, nausea, vomiting, chills, inflammation	8	62.89
IGF2	Insulin Like Growth Factor 2	fever, cough, diarrhea, pain, nausea, vomiting, inflammation	7	60.98
BCL2L1	BCL2 Like 1	fever, cough, diarrhea, pain, nausea, vomiting, chills, inflammation, haemorrhagic	9	60.77
IRF7	Interferon Regulatory Factor 7	fever, cough, diarrhea, pain, nausea, vomiting, chills, inflammation, haemorrhagic	9	60.61
KRT18	Keratin 18	fever, cough, diarrhea, pain, nausea, vomiting, chills, inflammation	8	60.49
RELA	RELA Proto-Oncogene, NF-KB Subunit	fever, cough, diarrhea, pain, nausea, vomiting, inflammation	7	59.99
SMARCB1	SWI/SNF Related, Matrix Associated, Actin Dependent Regulator Of Chromatin, Subfamily B, Member 1	fever, cough, diarrhea, pain, nausea, vomiting, inflammation	7	59.9
ADRB2	Adrenoceptor Beta 2	fever, cough, diarrhea, pain, nausea, vomiting, inflammation	7	59.82
HADHA	Hydroxyacyl-CoA Dehydrogenase Trifunctional Multienzyme Complex Subunit Alpha	fever, cough, diarrhea, pain, nausea, vomiting, chills, inflammation	8	59.74
TOP1	DNA Topoisomerase I	fever, cough, diarrhea, pain, nausea, vomiting, chills, inflammation, haemorrhagic	9	59.71
SNCA	Synuclein Alpha	fever, cough, diarrhea, pain, nausea, vomiting, chills, inflammation	8	59.53
HSP90AA1	Heat Shock Protein 90 Alpha Family Class A Member 1	fever, cough, diarrhea, pain, nausea, vomiting, chills, inflammation	8	58.96
FN1	Fibronectin 1	fever, cough, diarrhea, pain, nausea, vomiting, chills, inflammation, haemorrhagic	9	58.8
SERPING1	Serpin Family G Member 1	fever, cough, diarrhea, pain, nausea, vomiting, inflammation, haemorrhagic	8	57.98
PLAT	Plasminogen Activator, Tissue Type	fever, cough, diarrhea, pain, nausea, vomiting, chills, inflammation, haemorrhagic	9	57.56
NOTCH1	Notch Receptor 1	fever, cough, diarrhea, pain, nausea, vomiting, inflammation, haemorrhagic	8	57.54
PML	Promyelocytic Leukemia	fever, cough, diarrhea, pain, nausea, vomiting, chills, inflammation, haemorrhagic	9	57.22
BIRC3	Baculoviral IAP Repeat Containing 3	fever, cough, diarrhea, pain, nausea, vomiting, inflammation	7	57.18
ACADM	Acyl-CoA Dehydrogenase Medium Chain	fever, cough, diarrhea, pain, nausea, vomiting, inflammation, haemorrhagic	8	57.14
LOX	Lysyl Oxidase	fever, cough, diarrhea, pain, nausea, vomiting, inflammation, haemorrhagic	8	56.95
TRAF3	TNF Receptor Associated Factor 3	fever, cough, diarrhea, pain, nausea, vomiting, chills, inflammation	8	56.91
GLA	Galactosidase Alpha	fever, cough, diarrhea, pain, nausea, vomiting, inflammation	7	55.98
APP	Amyloid Beta Precursor Protein	fever, diarrhea, pain, nausea, vomiting, chills, inflammation, haemorrhagic	8	55.94
EP300	E1A Binding Protein P300	fever, cough, diarrhea, pain, nausea, vomiting, chills, inflammation	8	55.88
TNFAIP3	TNF Alpha Induced Protein 3	fever, diarrhea, pain, nausea, vomiting, inflammation	6	55.57
GAPDH	Glyceraldehyde-3-Phosphate Dehydrogenase	fever, cough, diarrhea, pain, nausea, vomiting, chills, inflammation	8	55.37
RANBP2	RAN Binding Protein 2	fever, cough, diarrhea, pain, nausea, vomiting, chills, inflammation, haemorrhagic	9	54.43
MAPK14	Mitogen-Activated Protein Kinase 14	fever, cough, diarrhea, pain, nausea, vomiting, inflammation	7	54.34
AURKA	Aurora Kinase A	fever, cough, diarrhea, pain, nausea, vomiting, inflammation	7	53.8
VIM	Vimentin	fever, cough, diarrhea, pain, nausea, vomiting, chills, inflammation, haemorrhagic	9	52.04
CHEK2	Checkpoint Kinase 2	fever, cough, diarrhea, pain, nausea, vomiting, inflammation	7	51.95
PRKAR1A	Protein Kinase CAMP-Dependent Type I Regulatory Subunit Alpha	fever, cough, diarrhea, pain, nausea, vomiting, inflammation, haemorrhagic	8	51.46
HIF1A	Hypoxia Inducible Factor 1 Subunit Alpha	fever, cough, diarrhea, pain, nausea, vomiting, chills, inflammation, haemorrhagic	9	51.02
SLC25A13	Solute Carrier Family 25 Member 13	fever, diarrhea, pain, nausea, vomiting, inflammation, haemorrhagic	7	50.07
CDC73	Cell Division Cycle 73	fever, diarrhea, pain, nausea, vomiting, chills, inflammation	7	49.39
NPM1	Nucleophosmin 1	fever, cough, diarrhea, pain, nausea, vomiting, inflammation, haemorrhagic	8	49.11
DNMT1	DNA Methyltransferase 1	fever, cough, diarrhea, pain, nausea, vomiting, chills, inflammation	8	48.93
PARP1	Poly(ADP-Ribose) Polymerase 1	fever, cough, diarrhea, pain, nausea, vomiting, inflammation, haemorrhagic	8	48.46
EIF2AK2	Eukaryotic Translation Initiation Factor 2 Alpha Kinase 2	fever, cough, diarrhea, pain, nausea, vomiting, chills, inflammation, haemorrhagic	9	48.44
NFKBIA	NFKB Inhibitor Alpha	fever, cough, diarrhea, pain, nausea, vomiting, inflammation, haemorrhagic	8	47.38
DSP	Desmoplakin	fever, cough, diarrhea, pain, nausea, vomiting, chills, inflammation, haemorrhagic	9	47.12
TOR1A	Torsin Family 1 Member A	fever, cough, diarrhea, pain, nausea, vomiting, chills, inflammation	8	47.12
ITGA4	Integrin Subunit Alpha 4	fever, cough, diarrhea, pain, nausea, vomiting, chills, inflammation	8	46.76
LGALS3	Galectin 3	fever, cough, diarrhea, pain, nausea, vomiting, chills, inflammation, haemorrhagic	9	46.63
GSTP1	Glutathione S-Transferase Pi 1	fever, cough, diarrhea, pain, nausea, vomiting, inflammation, haemorrhagic	8	46.46
KRT19	Keratin 19	fever, cough, diarrhea, pain, nausea, vomiting, chills, inflammation	8	46.07
PYCARD	PYD And CARD Domain Containing	fever, cough, diarrhea, pain, nausea, vomiting, chills, inflammation	8	45.82
MAPT	Microtubule Associated Protein Tau	fever, cough, diarrhea, pain, nausea, vomiting, inflammation, haemorrhagic	8	45.79
NEU1	Neuraminidase 1	fever, cough, diarrhea, pain, nausea, vomiting, chills, inflammation, haemorrhagic	9	45.18
IKBKG	Inhibitor Of Nuclear Factor Kappa B Kinase Regulatory Subunit Gamma	fever, cough, diarrhea, pain, nausea, vomiting, inflammation, haemorrhagic	8	45.14
DPP4	Dipeptidyl Peptidase 4	fever, cough, diarrhea, pain, nausea, vomiting, chills, inflammation, haemorrhagic	9	44.75
NF2	Neurofibromin 2	cough, pain, nausea, vomiting, chills, inflammation	6	44.58
PPIG	Peptidylprolyl Isomerase G	fever, cough, diarrhea, pain, nausea, vomiting, chills, inflammation, haemorrhagic	9	44.37
PTCH1	Patched 1	fever, cough, diarrhea, pain, nausea, vomiting, inflammation	7	44.22
SMARCA4	SWI/SNF Related, Matrix Associated, Actin Dependent Regulator Of Chromatin, Subfamily A, Member 4	fever, cough, diarrhea, pain, nausea, vomiting, inflammation	7	44.19
MCL1	MCL1 Apoptosis Regulator, BCL2 Family Member	fever, cough, diarrhea, pain, nausea, vomiting, chills, inflammation	8	44.04
HSPB1	Heat Shock Protein Family B (Small) Member 1	fever, cough, diarrhea, pain, nausea, vomiting, chills, inflammation	8	43.83
IL17RA	Interleukin 17 Receptor A	fever, cough, diarrhea, pain, nausea, vomiting, chills, inflammation	8	43.35
SQSTM1	Sequestosome 1	fever, cough, diarrhea, pain, nausea, vomiting, inflammation	7	43.34
MDM2	MDM2 Proto-Oncogene	fever, cough, diarrhea, pain, nausea, vomiting, inflammation	7	42.72
FURIN	Furin, Paired Basic Amino Acid Cleaving Enzyme	fever, cough, diarrhea, pain, nausea, vomiting, chills, inflammation	8	42.49
VCP	Valosin Containing Protein	fever, cough, diarrhea, pain, nausea, vomiting, inflammation	7	42.32
PSEN1	Presenilin 1	fever, cough, diarrhea, pain, nausea, vomiting, inflammation, haemorrhagic	8	42.31
KRT8	Keratin 8	fever, cough, diarrhea, pain, nausea, vomiting, inflammation	7	42.04
RHOA	Ras Homolog Family Member A	fever, cough, diarrhea, pain, nausea, vomiting, chills, inflammation	8	41.5
BCOR	BCL6 Corepressor	fever, cough, pain, nausea, vomiting, inflammation, haemorrhagic	7	40.89
ATG16L1	Autophagy Related 16 Like 1	fever, diarrhea, pain, nausea, vomiting, inflammation	6	40.66
NR3C1	Nuclear Receptor Subfamily 3 Group C Member 1	fever, cough, diarrhea, pain, nausea, vomiting, inflammation	7	40.57
TOP2A	DNA Topoisomerase II Alpha	fever, cough, diarrhea, pain, nausea, vomiting, inflammation, haemorrhagic	8	40.27
CD81	CD81 Molecule	fever, diarrhea, pain, nausea, vomiting, chills, inflammation	7	40.16
TJP1	Tight Junction Protein 1	fever, diarrhea, pain, nausea, vomiting, chills, inflammation	7	40.12
LRRK2	Leucine Rich Repeat Kinase 2	fever, cough, diarrhea, pain, nausea, vomiting, chills, inflammation	8	39.88
TPI1	Triosephosphate Isomerase 1	fever, cough, diarrhea, pain, nausea, vomiting, chills, inflammation	8	39.23
ABCC1	ATP Binding Cassette Subfamily C Member 1	fever, cough, diarrhea, pain, nausea, vomiting, inflammation, haemorrhagic	8	38.64
TXN	Thioredoxin	fever, cough, diarrhea, pain, nausea, vomiting, chills, inflammation, haemorrhagic	9	38.61
TRAF6	TNF Receptor Associated Factor 6	fever, cough, diarrhea, pain, nausea, vomiting, chills, inflammation	8	38.45
CHUK	Component Of Inhibitor Of Nuclear Factor Kappa B Kinase Complex	fever, cough, diarrhea, pain, nausea, vomiting, chills, inflammation	8	38.41
PLEC	Plectin	fever, cough, diarrhea, pain, nausea, vomiting, chills, inflammation	8	38.17
ABL1	ABL Proto-Oncogene 1, Non-Receptor Tyrosine Kinase	fever, cough, diarrhea, pain, nausea, vomiting, inflammation, haemorrhagic	8	38.12
FUS	FUS RNA Binding Protein	fever, diarrhea, pain, nausea, vomiting, inflammation	6	38.09
BSG	Basigin (Ok Blood Group)	fever, cough, diarrhea, pain, nausea, vomiting, chills, inflammation, haemorrhagic	9	38.04
MAVS	Mitochondrial Antiviral Signaling Protein	fever, cough, diarrhea, pain, nausea, vomiting, chills, inflammation	8	37.89
EZH2	Enhancer Of Zeste 2 Polycomb Repressive Complex 2 Subunit	fever, cough, diarrhea, pain, nausea, vomiting, inflammation	7	37.67
F2RL1	F2R Like Trypsin Receptor 1	fever, cough, diarrhea, pain, nausea, vomiting, inflammation	7	37.29
RAB7A	RAB7A, Member RAS Oncogene Family	fever, cough, diarrhea, pain, nausea, vomiting, chills, inflammation	8	37.25
STAT2	Signal Transducer And Activator Of Transcription 2	fever, cough, diarrhea, pain, nausea, vomiting, chills, inflammation, haemorrhagic	9	37.24
ENO1	Enolase 1	fever, cough, diarrhea, pain, nausea, vomiting, inflammation	7	37.2
ISG15	ISG15 Ubiquitin Like Modifier	fever, cough, diarrhea, pain, nausea, vomiting, chills, inflammation, haemorrhagic	9	37.11
IKBKB	Inhibitor Of Nuclear Factor Kappa B Kinase Subunit Beta	fever, cough, diarrhea, pain, nausea, vomiting, inflammation	7	36.75
AR	Androgen Receptor	fever, cough, diarrhea, pain, nausea, vomiting, inflammation	7	36.38
RAC1	Rac Family Small GTPase 1	fever, cough, diarrhea, pain, nausea, vomiting, inflammation	7	36.34
COX5A	Cytochrome C Oxidase Subunit 5A	fever, cough, diarrhea, pain, nausea, vomiting, inflammation	7	36.11
SP1	Sp1 Transcription Factor	fever, cough, diarrhea, pain, nausea, vomiting, inflammation	7	36.04
EWSR1	EWS RNA Binding Protein 1	fever, diarrhea, pain, nausea, vomiting	5	35.93
LYN	LYN Proto-Oncogene, Src Family Tyrosine Kinase	fever, cough, diarrhea, pain, nausea, vomiting, chills, inflammation	8	35.92
ESR2	Estrogen Receptor 2	fever, cough, diarrhea, pain, nausea, vomiting, inflammation	7	35.66
VDAC1	Voltage Dependent Anion Channel 1	fever, cough, diarrhea, pain, nausea, vomiting, chills, inflammation	8	35.4
HSPA5	Heat Shock Protein Family A (Hsp70) Member 5	fever, cough, diarrhea, pain, nausea, vomiting, chills, inflammation	8	35.33
BAP1	BRCA1 Associated Protein 1	fever, cough, diarrhea, pain, nausea, vomiting, chills, inflammation, haemorrhagic	9	35.23
PARK7	Parkinsonism Associated Deglycase	fever, cough, diarrhea, pain, nausea, vomiting, chills, inflammation	8	34.84
CHEK1	Checkpoint Kinase 1	fever, cough, diarrhea, pain, nausea, vomiting, inflammation	7	34.84
LMNA	Lamin A/C	fever, cough, pain, inflammation, haemorrhagic	5	34.59
WWOX	WW Domain Containing Oxidoreductase	fever, cough, diarrhea, pain, nausea, vomiting, inflammation	7	34.49
CDK2	Cyclin Dependent Kinase 2	fever, cough, diarrhea, pain, nausea, vomiting, inflammation	7	34.49
ANXA1	Annexin A1	fever, cough, diarrhea, pain, nausea, vomiting, inflammation	7	34.29
UNC93B1	Unc-93 Homolog B1, TLR Signaling Regulator	fever, pain, nausea, vomiting, chills, inflammation	6	34.18
PRKCA	Protein Kinase C Alpha	fever, cough, diarrhea, pain, nausea, vomiting, chills, inflammation	8	34
ITGB1	Integrin Subunit Beta 1	fever, cough, diarrhea, pain, nausea, vomiting, inflammation	7	33.86
TPT1	Tumor Protein, Translationally-Controlled 1	fever, cough, diarrhea, pain, nausea, vomiting, chills, inflammation	8	33.74
PINK1	PTEN Induced Kinase 1	fever, cough, diarrhea, pain, nausea, vomiting, chills, inflammation	8	33.71
SMAD2	SMAD Family Member 2	fever, cough, diarrhea, pain, nausea, vomiting, inflammation	7	33.28
ACE2	Angiotensin I Converting Enzyme 2	fever, cough, diarrhea, pain, nausea, vomiting, chills, inflammation	8	33.24
GDF15	Growth Differentiation Factor 15	fever, cough, diarrhea, pain, nausea, vomiting, inflammation, haemorrhagic	8	33.14
CDK6	Cyclin Dependent Kinase 6	fever, cough, diarrhea, pain, nausea, vomiting, inflammation	7	33.01
CDC42	Cell Division Cycle 42	fever, cough, diarrhea, pain, nausea, vomiting, inflammation	7	32.83
CANX	Calnexin	fever, cough, diarrhea, pain, nausea, vomiting, chills, inflammation	8	32.66
MASP2	Mannan Binding Lectin Serine Peptidase 2	fever, cough, diarrhea, pain, nausea, vomiting, inflammation	7	32.6
TARDBP	TAR DNA Binding Protein	fever, cough, pain, nausea, vomiting, inflammation	6	32.31
TMPO	Thymopoietin	fever, cough, diarrhea, pain, nausea, chills, inflammation	7	32.26
IVNS1ABP	Influenza Virus NS1A Binding Protein	fever, cough, diarrhea, pain, nausea, vomiting, chills, inflammation, haemorrhagic	9	32.21
SNAI1	Snail Family Transcriptional Repressor 1	fever, cough, diarrhea, pain, nausea, vomiting, inflammation	7	32.1
CDK1	Cyclin Dependent Kinase 1	fever, cough, diarrhea, pain, nausea, vomiting, inflammation	7	31.7
TKT	Transketolase	fever, cough, diarrhea, pain, nausea, vomiting, chills, inflammation	8	31.42
UBE2L3	Ubiquitin Conjugating Enzyme E2 L3	fever, diarrhea, pain, nausea, vomiting, inflammation	6	31.19
ATP6V1B1	ATPase H+ Transporting V1 Subunit B1	fever, cough, diarrhea, pain, nausea, vomiting, chills	7	31.03
CCNA2	Cyclin A2	fever, cough, diarrhea, pain, nausea, vomiting, inflammation	7	30.93
RECQL4	RecQ Like Helicase 4	fever, cough, diarrhea, pain, nausea, vomiting, inflammation	7	30.85
CREBBP	CREB Binding Protein	fever, cough, diarrhea, pain, nausea, vomiting, chills, inflammation	8	30.77
TP73	Tumor Protein P73	fever, cough, diarrhea, pain, nausea, vomiting, inflammation	7	30.6
DLD	Dihydrolipoamide Dehydrogenase	fever, diarrhea, pain, nausea, vomiting, inflammation, haemorrhagic	7	30.31
BMI1	BMI1 Proto-Oncogene, Polycomb Ring Finger	fever, cough, diarrhea, pain, nausea, vomiting, inflammation	7	30.17
RUNX1	RUNX Family Transcription Factor 1	fever, cough, pain, nausea, vomiting, inflammation, haemorrhagic	7	29.79
CCNB1	Cyclin B1	fever, cough, diarrhea, pain, nausea, vomiting, inflammation	7	29.7
XPO1	Exportin 1	fever, cough, diarrhea, pain, nausea, vomiting, chills, inflammation	8	29.68
ARF1	ADP Ribosylation Factor 1	fever, cough, diarrhea, pain, nausea, vomiting, chills, inflammation	8	29.64
NDUFAF2	NADH:Ubiquinone Oxidoreductase Complex Assembly Factor 2	fever, cough, diarrhea, pain, nausea, vomiting	6	29.38
TRIM21	Tripartite Motif Containing 21	fever, cough, diarrhea, pain, nausea, vomiting, inflammation	7	29.37
VKORC1	Vitamin K Epoxide Reductase Complex Subunit 1	fever, cough, diarrhea, pain, nausea, vomiting, chills, inflammation, haemorrhagic	9	29.16
XRCC6	X-Ray Repair Cross Complementing 6	fever, cough, diarrhea, pain, nausea, vomiting, inflammation	7	29.05
PLK1	Polo Like Kinase 1	fever, cough, diarrhea, pain, nausea, vomiting, inflammation	7	28.88
ANXA2	Annexin A2	fever, cough, diarrhea, pain, nausea, vomiting, inflammation, haemorrhagic	8	28.47
CTSL	Cathepsin L	fever, cough, diarrhea, pain, nausea, vomiting, inflammation	7	28.41
BCL2L11	BCL2 Like 11	fever, cough, diarrhea, pain, nausea, vomiting, inflammation	7	28.41
DCTN1	Dynactin Subunit 1	cough, diarrhea, pain, nausea, vomiting, inflammation	6	28.2
SCARB1	Scavenger Receptor Class B Member 1	fever, diarrhea, pain, nausea, vomiting, chills, inflammation	7	28.12
PCNA	Proliferating Cell Nuclear Antigen	fever, cough, diarrhea, pain, nausea, vomiting, inflammation	7	27.95
DDX3X	DEAD-Box Helicase 3 X-Linked	fever, diarrhea, pain, nausea, vomiting, chills, inflammation	7	27.94
YAP1	Yes Associated Protein 1	fever, cough, diarrhea, pain, nausea, vomiting, inflammation	7	27.94
XRCC5	X-Ray Repair Cross Complementing 5	fever, cough, diarrhea, pain, nausea, vomiting, inflammation	7	27.68
TPSAB1	Tryptase Alpha/Beta 1	fever, cough, diarrhea, pain, nausea, vomiting, inflammation	7	27.66
RIPK1	Receptor Interacting Serine/Threonine Kinase 1	fever, diarrhea, pain, inflammation	4	27.21
OPTN	Optineurin	fever, diarrhea, pain, nausea, vomiting, inflammation	6	27.08
EZR	Ezrin	fever, cough, diarrhea, pain, nausea, vomiting, inflammation	7	26.97
DDX1	DEAD-Box Helicase 1	fever, cough, diarrhea, pain, nausea, vomiting, chills, inflammation	8	26.92
CBL	Cbl Proto-Oncogene	fever, cough, diarrhea, pain, nausea, vomiting, inflammation	7	26.69
HDAC1	Histone Deacetylase 1	fever, cough, diarrhea, pain, nausea, vomiting, inflammation	7	26.52
MECOM	MDS1 And EVI1 Complex Locus	fever, diarrhea, pain, nausea, vomiting, inflammation	6	26.31
PSMA7	Proteasome 20S Subunit Alpha 7	fever, cough, diarrhea, pain, nausea, vomiting, chills, inflammation	8	26.04
CCND2	Cyclin D2	fever, cough, diarrhea, pain, nausea, vomiting, inflammation	7	25.98
NUP98	Nucleoporin 98 And 96 Precursor	fever, cough, diarrhea, pain, nausea, vomiting, chills, inflammation	8	25.9
PKD1	Polycystin 1, Transient Receptor Potential Channel Interacting	fever, cough, diarrhea, pain, nausea, vomiting, inflammation, haemorrhagic	8	25.76
RAB8A	RAB8A, Member RAS Oncogene Family	fever, cough, diarrhea, pain, nausea, vomiting, chills, inflammation	8	25.68
ACTB	Actin Beta	fever, cough, diarrhea, pain, nausea, vomiting, inflammation	7	25.54
RAB5A	RAB5A, Member RAS Oncogene Family	fever, cough, diarrhea, pain, nausea, vomiting, chills, inflammation	8	25.39
HNRNPA1	Heterogeneous Nuclear Ribonucleoprotein A1	fever, cough, pain, nausea, vomiting, inflammation	6	25.25
PON2	Paraoxonase 2	diarrhea, pain, nausea, vomiting, inflammation	5	25.21
HNRNPA2B1	Heterogeneous Nuclear Ribonucleoprotein A2/B1	fever, cough, diarrhea, pain, nausea, vomiting, chills, inflammation	8	25.18
LGALS3BP	Galectin 3 Binding Protein	fever, cough, diarrhea, pain, nausea, vomiting, inflammation, haemorrhagic	8	24.95
DDX39B	DExD-Box Helicase 39B	fever, cough, diarrhea, pain, nausea, vomiting, chills, inflammation	8	24.95
ATN1	Atrophin 1	fever, diarrhea, pain, nausea, vomiting, inflammation	6	24.9
RPSA	Ribosomal Protein SA	fever, cough, diarrhea, pain, nausea, vomiting, chills, inflammation	8	24.81
APEX1	Apurinic/Apyrimidinic Endodeoxyribonuclease 1	fever, cough, diarrhea, pain, nausea, vomiting, inflammation	7	24.75
NDUFS2	NADH:Ubiquinone Oxidoreductase Core Subunit S2	fever, cough, diarrhea, pain, nausea, vomiting, inflammation	7	24.68
POU5F1	POU Class 5 Homeobox 1	fever, cough, diarrhea, pain, nausea, vomiting, inflammation	7	24.67
ACAD9	Acyl-CoA Dehydrogenase Family Member 9	fever, diarrhea, pain, nausea, vomiting, haemorrhagic	6	24.66
FLCN	Folliculin	cough, diarrhea, pain, nausea, vomiting, inflammation	6	24.61
DLST	Dihydrolipoamide S-Succinyltransferase	cough, pain, nausea, vomiting, chills, inflammation	6	24.57
SLC25A6	Solute Carrier Family 25 Member 6	fever, cough, diarrhea, pain, nausea, vomiting, chills, inflammation	8	24.49
LAMP1	Lysosomal Associated Membrane Protein 1	fever, cough, diarrhea, pain, nausea, vomiting, inflammation	7	24.32
NDUFS3	NADH:Ubiquinone Oxidoreductase Core Subunit S3	fever, diarrhea, pain, nausea, vomiting, inflammation	6	24.3
SAMHD1	SAM And HD Domain Containing Deoxynucleoside Triphosphate Triphosphohydrolase 1	fever, pain, inflammation	3	24.25
CYB5R3	Cytochrome B5 Reductase 3	fever, diarrhea, pain, nausea, vomiting, inflammation	6	24.24
PCSK6	Proprotein Convertase Subtilisin/Kexin Type 6	fever, cough, diarrhea, pain, nausea, vomiting, chills, inflammation	8	24.24
NUMA1	Nuclear Mitotic Apparatus Protein 1	fever, cough, pain, inflammation, haemorrhagic	5	24.15
BCS1L	BCS1 Homolog, Ubiquinol-Cytochrome C Reductase Complex Chaperone	fever, diarrhea, pain, nausea, vomiting, inflammation, haemorrhagic	7	24.13
TSG101	Tumor Susceptibility 101	fever, cough, diarrhea, pain, nausea, vomiting, inflammation	7	24.1
GSK3B	Glycogen Synthase Kinase 3 Beta	fever, diarrhea, pain, nausea, vomiting, inflammation	6	23.85
BECN1	Beclin 1	fever, cough, diarrhea, pain, nausea, vomiting, inflammation	7	23.84
NDUFS1	NADH:Ubiquinone Oxidoreductase Core Subunit S1	fever, diarrhea, pain, nausea, vomiting, inflammation	6	23.73
GRHPR	Glyoxylate And Hydroxypyruvate Reductase	fever, pain, nausea, vomiting, chills	5	23.65
C1QBP	Complement C1q Binding Protein	fever, cough, diarrhea, pain, nausea, vomiting, chills, inflammation	8	23.58
HADHB	Hydroxyacyl-CoA Dehydrogenase Trifunctional Multienzyme Complex Subunit Beta	fever, cough, diarrhea, pain, vomiting, chills, inflammation	7	23.41
NDUFV1	NADH:Ubiquinone Oxidoreductase Core Subunit V1	fever, diarrhea, pain, nausea, vomiting, inflammation	6	23.36
NDRG1	N-Myc Downstream Regulated 1	fever, cough, diarrhea, pain, nausea, vomiting, inflammation	7	23.26
SSB	Small RNA Binding Exonuclease Protection Factor La	fever, cough, diarrhea, pain, nausea, vomiting, inflammation	7	23.15
HDAC2	Histone Deacetylase 2	fever, cough, diarrhea, pain, nausea, vomiting, inflammation	7	23.09
NDUFS7	NADH:Ubiquinone Oxidoreductase Core Subunit S7	fever, cough, diarrhea, pain, nausea, vomiting	6	22.77
CTSD	Cathepsin D	fever, diarrhea, pain, nausea, vomiting, inflammation	6	22.71
NDUFB9	NADH:Ubiquinone Oxidoreductase Subunit B9	fever, cough, diarrhea, pain, nausea, vomiting	6	22.7
PSMD4	Proteasome 26S Subunit, Non-ATPase 4	fever, cough, diarrhea, pain, nausea, vomiting, inflammation	7	22.48
PRKCD	Protein Kinase C Delta	diarrhea, pain, nausea, vomiting, inflammation	5	22.31
BIRC2	Baculoviral IAP Repeat Containing 2	fever, cough, diarrhea, pain, nausea, vomiting, chills, inflammation	8	22.27
FASN	Fatty Acid Synthase	fever, cough, diarrhea, pain, nausea, vomiting, inflammation	7	22.23
ETFA	Electron Transfer Flavoprotein Subunit Alpha	fever, diarrhea, pain, nausea, vomiting	5	22.18
TRIM25	Tripartite Motif Containing 25	fever, cough, diarrhea, pain, nausea, vomiting, chills, inflammation	8	22.07
HTT	Huntingtin	fever, diarrhea, pain, nausea, vomiting, inflammation	6	21.96
HSPA8	Heat Shock Protein Family A (Hsp70) Member 8	fever, cough, diarrhea, pain, nausea, vomiting, inflammation	7	21.91
ATXN3	Ataxin 3	fever, pain, nausea, vomiting, inflammation	5	21.87
IFI16	Interferon Gamma Inducible Protein 16	fever, cough, diarrhea, pain, nausea, vomiting, inflammation	7	21.84
TMPRSS2	Transmembrane Serine Protease 2	fever, cough, diarrhea, pain, vomiting, chills, inflammation	7	21.82
XPA	XPA, DNA Damage Recognition And Repair Factor	fever, cough, diarrhea, pain, nausea, vomiting, inflammation	7	21.77
HSPA1A	Heat Shock Protein Family A (Hsp70) Member 1A	fever, cough, pain, nausea, vomiting, inflammation	6	21.75
SKP2	S-Phase Kinase Associated Protein 2	fever, cough, diarrhea, pain, nausea, vomiting, inflammation	7	21.7
SNRNP70	Small Nuclear Ribonucleoprotein U1 Subunit 70	fever, cough, diarrhea, pain, nausea, vomiting, inflammation	7	21.61
MRE11	MRE11 Homolog, Double Strand Break Repair Nuclease	diarrhea, pain, nausea, vomiting, inflammation	5	21.52
UBE3A	Ubiquitin Protein Ligase E3A	fever, diarrhea, pain, nausea, vomiting, inflammation	6	21.51
KDM1A	Lysine Demethylase 1A	fever, cough, diarrhea, pain, nausea, vomiting, inflammation	7	21.47
RAB1B	RAB1B, Member RAS Oncogene Family	fever, cough, diarrhea, pain, nausea, vomiting, chills	7	21.37
MBTPS2	Membrane Bound Transcription Factor Peptidase, Site 2	fever, cough, diarrhea, pain, inflammation	5	21.21
MSN	Moesin	fever, cough, diarrhea, pain, nausea, vomiting, inflammation	7	21.21
AICDA	Activation Induced Cytidine Deaminase	fever, cough, diarrhea, pain, nausea, vomiting, inflammation	7	21.1
NDUFS8	NADH:Ubiquinone Oxidoreductase Core Subunit S8	fever, cough, diarrhea, pain, nausea, vomiting	6	21.03
JUP	Junction Plakoglobin	fever, cough, diarrhea, pain, nausea, vomiting, inflammation	7	20.8
YBX3	Y-Box Binding Protein 3	fever, cough, diarrhea, pain, nausea, vomiting, chills, inflammation	8	20.62
TAF15	TATA-Box Binding Protein Associated Factor 15	fever, pain, nausea, vomiting	4	20.59
RAB1A	RAB1A, Member RAS Oncogene Family	fever, cough, diarrhea, pain, nausea, vomiting, chills, inflammation	8	20.55
ILK	Integrin Linked Kinase	fever, cough, diarrhea, pain, nausea, vomiting, inflammation	7	20.47
COX15	Cytochrome C Oxidase Assembly Homolog COX15	fever, cough, diarrhea, pain, nausea, vomiting, inflammation	7	20.41
NLRX1	NLR Family Member X1	fever, cough, diarrhea, pain, nausea, vomiting, chills, inflammation	8	20.36
SEPSECS	Sep (O-Phosphoserine) TRNA:Sec (Selenocysteine) TRNA Synthase	fever, diarrhea, pain, nausea, vomiting, inflammation	6	20.3
CCNE1	Cyclin E1	fever, cough, diarrhea, pain, nausea, vomiting, inflammation	7	20.27
CCT7	Chaperonin Containing TCP1 Subunit 7	fever, cough, pain, nausea, vomiting, chills, inflammation	7	20.19
SLC9A3R1	SLC9A3 Regulator 1	fever, cough, diarrhea, pain, nausea, vomiting, chills, inflammation	8	20
PSMA6	Proteasome 20S Subunit Alpha 6	fever, cough, diarrhea, pain, nausea, vomiting, inflammation	7	19.94
NDUFAF1	NADH:Ubiquinone Oxidoreductase Complex Assembly Factor 1	fever, diarrhea, pain, nausea, vomiting	5	19.77
SCO2	Synthesis Of Cytochrome C Oxidase 2	fever, diarrhea, pain, nausea, vomiting, inflammation	6	19.54
FBXW7	F-Box And WD Repeat Domain Containing 7	fever, cough, diarrhea, pain, nausea, vomiting, inflammation	7	19.47
TNIP1	TNFAIP3 Interacting Protein 1	fever, pain, inflammation	3	19.31
WFS1	Wolframin ER Transmembrane Glycoprotein	fever, cough, diarrhea, pain, nausea, vomiting, inflammation	7	19.26
RHBDF2	Rhomboid 5 Homolog 2	cough, diarrhea, pain, nausea, vomiting, inflammation	6	19.17
PLOD1	Procollagen-Lysine,2-Oxoglutarate 5-Dioxygenase 1	cough, pain, nausea, vomiting, inflammation	5	19.01
KPNA1	Karyopherin Subunit Alpha 1	fever, diarrhea, pain, nausea, vomiting, chills, inflammation	7	18.93
CHMP2B	Charged Multivesicular Body Protein 2B	fever, pain, nausea, vomiting, inflammation	5	18.82
RNF31	Ring Finger Protein 31	fever, diarrhea, pain, inflammation	4	18.36
NDUFA9	NADH:Ubiquinone Oxidoreductase Subunit A9	fever, diarrhea, pain, nausea, vomiting, chills, inflammation	7	18.34
PHGDH	Phosphoglycerate Dehydrogenase	fever, cough, pain, nausea, vomiting, inflammation	6	18.2
NPC2	NPC Intracellular Cholesterol Transporter 2	fever, cough, diarrhea, pain, nausea, vomiting, inflammation	7	18.2
EMD	Emerin	fever, cough, diarrhea, pain, inflammation	5	18.16
RICTOR	RPTOR Independent Companion Of MTOR Complex 2	cough, pain, nausea, vomiting, inflammation, haemorrhagic	6	18.14
PKM	Pyruvate Kinase M1/2	fever, diarrhea, pain, nausea, vomiting, chills, inflammation	7	18.12
ERLIN2	ER Lipid Raft Associated 2	fever, cough, diarrhea, pain, nausea, vomiting, inflammation	7	17.95
SPTAN1	Spectrin Alpha, Non-Erythrocytic 1	fever, cough, pain, nausea, vomiting, chills, inflammation	7	17.89
RTN4	Reticulon 4	fever, cough, pain, nausea, vomiting, inflammation	6	17.88
PSMD2	Proteasome 26S Subunit, Non-ATPase 2	fever, cough, diarrhea, pain, vomiting, inflammation	6	17.79
DNM1L	Dynamin 1 Like	fever, diarrhea, pain, nausea, vomiting, inflammation	6	17.75
KPNB1	Karyopherin Subunit Beta 1	fever, cough, diarrhea, pain, vomiting, chills, inflammation	7	17.75
MTDH	Metadherin	cough, diarrhea, pain, nausea, vomiting, inflammation	6	17.66
PPIA	Peptidylprolyl Isomerase A	fever, pain, nausea, vomiting, chills, inflammation	6	17.64
CDK5	Cyclin Dependent Kinase 5	fever, diarrhea, pain, nausea, vomiting, inflammation	6	17.46
LPAR1	Lysophosphatidic Acid Receptor 1	cough, pain, nausea, vomiting, inflammation	5	17.32
ALG8	ALG8 Alpha-1,3-Glucosyltransferase	fever, diarrhea, pain, nausea, vomiting	5	17.29
SRP54	Signal Recognition Particle 54	fever, diarrhea, pain, inflammation	4	17.23
TES	Testin LIM Domain Protein	fever, cough, diarrhea, pain, nausea, vomiting, inflammation	7	17.1
NNT	Nicotinamide Nucleotide Transhydrogenase	diarrhea, pain, nausea, vomiting	4	16.91
TRIM28	Tripartite Motif Containing 28	fever, diarrhea, pain, nausea, vomiting, inflammation	6	16.9
GTF2I	General Transcription Factor IIi	fever, pain, nausea, vomiting, inflammation	5	16.83
FBL	Fibrillarin	fever, cough, diarrhea, pain, nausea, vomiting, inflammation	7	16.79
PRKCSH	Protein Kinase C Substrate 80K-H	fever, cough, diarrhea, pain, nausea, vomiting	6	16.73
SMN1	Survival Of Motor Neuron 1, Telomeric	fever, diarrhea, pain, nausea, vomiting	5	16.6
NGLY1	N-Glycanase 1	fever, diarrhea, pain, vomiting, haemorrhagic	5	16.54
BAG3	BAG Cochaperone 3	fever, cough, diarrhea, pain, nausea, vomiting	6	16.52
TRAF1	TNF Receptor Associated Factor 1	fever, cough, pain, nausea, chills, inflammation	6	16.46
PCNT	Pericentrin	fever, cough, diarrhea, pain, nausea, vomiting, chills	7	16.4
AP3B1	Adaptor Related Protein Complex 3 Subunit Beta 1	fever, diarrhea, pain, nausea, vomiting, inflammation	6	16.38
PRDX1	Peroxiredoxin 1	fever, cough, diarrhea, pain, nausea, vomiting, inflammation	7	16.38
YBX1	Y-Box Binding Protein 1	fever, cough, diarrhea, pain, nausea, vomiting, inflammation	7	16.36
RPS3A	Ribosomal Protein S3A	fever, cough, diarrhea, pain, nausea, vomiting, chills, inflammation	8	16.29
RAB11A	RAB11A, Member RAS Oncogene Family	fever, cough, diarrhea, pain, nausea, vomiting, inflammation	7	16.22
CAPN1	Calpain 1	fever, diarrhea, pain, nausea, vomiting, chills, inflammation	7	16.18
TCF7L2	Transcription Factor 7 Like 2	fever, diarrhea, pain, nausea, vomiting, inflammation	6	16.13
ATF6	Activating Transcription Factor 6	fever, cough, diarrhea, pain, nausea, vomiting, inflammation	7	15.77
CCT5	Chaperonin Containing TCP1 Subunit 5	cough, pain, nausea, vomiting, inflammation	5	15.73
CALM1	Calmodulin 1	fever, cough, diarrhea, pain, vomiting, inflammation	6	15.65
CHD3	Chromodomain Helicase DNA Binding Protein 3	fever, cough, diarrhea, pain, nausea, vomiting, inflammation	7	15.61
MCCC2	Methylcrotonoyl-CoA Carboxylase 2	diarrhea, nausea, vomiting, inflammation	4	15.59
ITCH	Itchy E3 Ubiquitin Protein Ligase	fever, cough, diarrhea, pain, inflammation	5	15.58
CSK	C-Terminal Src Kinase	fever, diarrhea, pain, nausea, vomiting, inflammation	6	15.56
AURKB	Aurora Kinase B	fever, cough, diarrhea, pain, nausea, vomiting, inflammation	7	15.56
MATR3	Matrin 3	cough, pain, nausea, vomiting	4	15.51
MAP3K7	Mitogen-Activated Protein Kinase Kinase Kinase 7	fever, cough, diarrhea, pain, nausea, vomiting, inflammation	7	15.48
ECT2	Epithelial Cell Transforming 2	fever, cough, diarrhea, pain, nausea, vomiting, inflammation	7	15.43
GGCX	Gamma-Glutamyl Carboxylase	fever, diarrhea, pain, nausea, vomiting, chills, inflammation, haemorrhagic	8	15.38
BRD4	Bromodomain Containing 4	fever, cough, pain, nausea, vomiting, inflammation	6	15.36
PRKDC	Protein Kinase, DNA-Activated, Catalytic Subunit	fever, diarrhea, pain, nausea, vomiting, inflammation, haemorrhagic	7	15.33
PPP1CA	Protein Phosphatase 1 Catalytic Subunit Alpha	fever, pain, nausea, vomiting, chills, inflammation	6	15.32
ALG11	ALG11 Alpha-1,2-Mannosyltransferase	fever, diarrhea, pain, nausea, vomiting	5	15.3
NXF1	Nuclear RNA Export Factor 1	fever, cough, diarrhea, pain, vomiting, chills, inflammation	7	15.29
HYOU1	Hypoxia Up-Regulated 1	fever, cough, diarrhea, pain, chills, inflammation, haemorrhagic	7	15.29
IKZF3	IKAROS Family Zinc Finger 3	fever, diarrhea, pain, nausea, inflammation	5	15.16
LDHA	Lactate Dehydrogenase A	fever, pain, nausea, vomiting, inflammation	5	15.07
PMPCA	Peptidase, Mitochondrial Processing Subunit Alpha	fever, cough, pain, nausea, vomiting, inflammation	6	14.98
PDHA1	Pyruvate Dehydrogenase E1 Subunit Alpha 1	fever, diarrhea, pain, nausea, vomiting, inflammation	6	14.96
AIFM1	Apoptosis Inducing Factor Mitochondria Associated 1	fever, cough, diarrhea, pain, nausea, vomiting, inflammation	7	14.9
ALDOA	Aldolase, Fructose-Bisphosphate A	fever, cough, diarrhea, pain, nausea, vomiting, chills, inflammation	8	14.86
ALYREF	Aly/REF Export Factor	fever, cough, diarrhea, pain, nausea, vomiting, inflammation	7	14.81
POLA1	DNA Polymerase Alpha 1, Catalytic Subunit	fever, diarrhea, pain, inflammation	4	14.81
CSNK2A1	Casein Kinase 2 Alpha 1	fever, diarrhea, pain, nausea, vomiting, chills, inflammation	7	14.8
SRSF2	Serine And Arginine Rich Splicing Factor 2	fever, cough, diarrhea, pain, nausea, vomiting	6	14.79
TUBB	Tubulin Beta Class I	fever, cough, diarrhea, pain, nausea, vomiting, inflammation	7	14.73
PTMA	Prothymosin Alpha	fever, cough, diarrhea, pain, nausea, vomiting, inflammation	7	14.49
SIL1	SIL1 Nucleotide Exchange Factor	cough, diarrhea, pain, nausea, vomiting, inflammation	6	14.41
PVR	PVR Cell Adhesion Molecule	fever, cough, diarrhea, pain, nausea, vomiting, inflammation	7	14.38
RPLP0	Ribosomal Protein Lateral Stalk Subunit P0	fever, cough, diarrhea, pain, vomiting, inflammation	6	14.32
CALCOCO2	Calcium Binding And Coiled-Coil Domain 2	fever, cough, diarrhea, pain, vomiting, chills, inflammation	7	14.22
CKB	Creatine Kinase B	fever, pain, nausea, vomiting, chills, inflammation, haemorrhagic	7	14.19
TIAM1	TIAM Rac1 Associated GEF 1	fever, cough, diarrhea, pain, nausea, vomiting, inflammation	7	14.1
RPL18A	Ribosomal Protein L18a	fever, diarrhea, pain, nausea, vomiting, chills	6	14.06
HSPA2	Heat Shock Protein Family A (Hsp70) Member 2	fever, diarrhea, pain, nausea, vomiting, inflammation	6	14.01
NDUFB8	NADH:Ubiquinone Oxidoreductase Subunit B8	fever, diarrhea, pain, nausea, vomiting, inflammation	6	13.99
RTRAF	RNA Transcription, Translation And Transport Factor	fever, cough, diarrhea, pain, vomiting, chills, inflammation	7	13.93
STAU1	Staufen Double-Stranded RNA Binding Protein 1	fever, cough, diarrhea, pain, vomiting, chills, inflammation	7	13.93
STUB1	STIP1 Homology And U-Box Containing Protein 1	diarrhea, pain, nausea, vomiting, chills, inflammation	6	13.92
NSD2	Nuclear Receptor Binding SET Domain Protein 2	fever, cough, pain, nausea, vomiting, inflammation	6	13.89
ASPH	Aspartate Beta-Hydroxylase	fever, diarrhea, pain, nausea, vomiting, inflammation	6	13.66
DKK3	Dickkopf WNT Signaling Pathway Inhibitor 3	fever, cough, diarrhea, pain, nausea, vomiting, inflammation	7	13.59
MYH9	Myosin Heavy Chain 9	fever, cough, pain, vomiting, inflammation	5	13.57
SUN2	Sad1 And UNC84 Domain Containing 2	fever, cough, diarrhea, pain, nausea, inflammation	6	13.52
EEF1A1	Eukaryotic Translation Elongation Factor 1 Alpha 1	fever, cough, diarrhea, pain, nausea, vomiting, inflammation	7	13.49
LONP1	Lon Peptidase 1, Mitochondrial	fever, cough, pain, nausea, vomiting, inflammation	6	13.48
CCDC86	Coiled-Coil Domain Containing 86	fever, cough, pain, nausea, vomiting, inflammation	6	13.46
EXOSC10	Exosome Component 10	fever, cough, diarrhea, pain, nausea, vomiting, inflammation	7	13.44
IKBKE	Inhibitor Of Nuclear Factor Kappa B Kinase Subunit Epsilon	fever, diarrhea, pain, nausea, vomiting, inflammation	6	13.41
DYNC1H1	Dynein Cytoplasmic 1 Heavy Chain 1	cough, pain, nausea, vomiting, inflammation	5	13.4
CUL2	Cullin 2	fever, cough, pain, nausea, vomiting, chills, inflammation	7	13.4
EIF4G1	Eukaryotic Translation Initiation Factor 4 Gamma 1	fever, cough, diarrhea, pain, nausea, vomiting, inflammation	7	13.19
CCDC39	Coiled-Coil Domain Containing 39	cough, pain, inflammation	3	13.19
STOM	Stomatin	fever, diarrhea, pain, nausea, vomiting, chills, inflammation	7	13.15
RFC2	Replication Factor C Subunit 2	pain, nausea, vomiting, inflammation	4	13.03
SSR4	Signal Sequence Receptor Subunit 4	diarrhea, nausea, vomiting, inflammation, haemorrhagic	5	12.99
DYNLT1	Dynein Light Chain Tctex-Type 1	fever, cough, pain, nausea, vomiting, inflammation	6	12.89
PSMC4	Proteasome 26S Subunit, ATPase 4	fever, cough, diarrhea, pain, nausea, vomiting, inflammation	7	12.83
DDB1	Damage Specific DNA Binding Protein 1	fever, diarrhea, pain, nausea, vomiting, inflammation	6	12.8
KAT5	Lysine Acetyltransferase 5	fever, diarrhea, pain, nausea, vomiting, inflammation	6	12.79
P4HB	Prolyl 4-Hydroxylase Subunit Beta	fever, diarrhea, pain, nausea, vomiting, inflammation	6	12.72
GNB1	G Protein Subunit Beta 1	fever, pain, nausea, vomiting, inflammation	5	12.66
ARAF	A-Raf Proto-Oncogene, Serine/Threonine Kinase	fever, cough, pain, nausea, vomiting, inflammation	6	12.66
RPS19	Ribosomal Protein S19	fever, cough, diarrhea, pain, nausea, vomiting, chills, inflammation	8	12.62
DNAJA2	DnaJ Heat Shock Protein Family (Hsp40) Member A2	fever, cough, pain, nausea, vomiting, inflammation	6	12.58
PHB	Prohibitin	fever, pain, nausea, vomiting, inflammation	5	12.48
EGLN3	Egl-9 Family Hypoxia Inducible Factor 3	fever, cough, pain, nausea, vomiting, chills, inflammation	7	12.45
UBQLN2	Ubiquilin 2	pain, nausea, vomiting, inflammation	4	12.43
SF3B1	Splicing Factor 3b Subunit 1	fever, pain, inflammation, haemorrhagic	4	12.28
SPART	Spartin	pain, nausea, vomiting, chills, inflammation	5	12.2
SLC25A20	Solute Carrier Family 25 Member 20	fever, diarrhea, pain, nausea, vomiting	5	12.16
BARD1	BRCA1 Associated RING Domain 1	fever, diarrhea, pain, nausea, vomiting, inflammation	6	12.1
TCOF1	Treacle Ribosome Biogenesis Factor 1	fever, diarrhea, pain, nausea, vomiting, inflammation	6	12.02
HSD17B10	Hydroxysteroid 17-Beta Dehydrogenase 10	fever, cough, diarrhea, pain, nausea, vomiting	6	11.64
HDAC4	Histone Deacetylase 4	fever, pain, nausea, vomiting, inflammation	5	11.62
HSP90B1	Heat Shock Protein 90 Beta Family Member 1	fever, diarrhea, pain, nausea, vomiting, inflammation, haemorrhagic	7	11.6
PTPN1	Protein Tyrosine Phosphatase Non-Receptor Type 1	fever, pain, nausea, vomiting, chills, inflammation	6	11.59
COQ9	Coenzyme Q9	fever, diarrhea, pain, nausea, vomiting	5	11.48
HDGF	Heparin Binding Growth Factor	fever, cough, diarrhea, pain, nausea, vomiting, inflammation	7	11.47
USP7	Ubiquitin Specific Peptidase 7	fever, diarrhea, pain, nausea, vomiting, inflammation	6	11.46
FKBP1A	FKBP Prolyl Isomerase 1A	fever, cough, pain, nausea, vomiting, inflammation	6	11.4
SLC6A19	Solute Carrier Family 6 Member 19	fever, diarrhea, pain, nausea, inflammation	5	11.39
OFD1	OFD1 Centriole And Centriolar Satellite Protein	cough, pain, inflammation	3	11.38
YY1	YY1 Transcription Factor	fever, diarrhea, pain, nausea, vomiting, chills, inflammation	7	11.35
LUC7L2	LUC7 Like 2, Pre-MRNA Splicing Factor	fever, pain, nausea, vomiting, inflammation	5	11.35
MRPS34	Mitochondrial Ribosomal Protein S34	fever, diarrhea, pain, nausea, vomiting	5	11.33
RALA	RAS Like Proto-Oncogene A	diarrhea, pain, nausea, vomiting, inflammation	5	11.23
SET	SET Nuclear Proto-Oncogene	fever, diarrhea, pain, nausea, vomiting, inflammation	6	11.22
CTCF	CCCTC-Binding Factor	fever, cough, diarrhea, pain, chills, inflammation	6	11.22
RPL36	Ribosomal Protein L36	fever, cough, diarrhea, pain, nausea, vomiting, chills	7	11.18
UBQLN4	Ubiquilin 4	fever, pain, nausea, vomiting, inflammation	5	11.13
OGDH	Oxoglutarate Dehydrogenase	fever, diarrhea, pain, nausea, vomiting, inflammation	6	11.11
SMC3	Structural Maintenance Of Chromosomes 3	fever, diarrhea, pain, nausea, vomiting, inflammation	6	10.97
HMOX2	Heme Oxygenase 2	fever, diarrhea, pain, nausea, vomiting, inflammation	6	10.94
PRMT1	Protein Arginine Methyltransferase 1	fever, diarrhea, pain, nausea, vomiting, inflammation	6	10.91
ELAVL1	ELAV Like RNA Binding Protein 1	diarrhea, pain, nausea, vomiting, inflammation	5	10.91
ATXN7	Ataxin 7	diarrhea, pain, nausea, vomiting	4	10.91
LNX1	Ligand Of Numb-Protein X 1	fever, cough, pain, chills, inflammation	5	10.89
POR	Cytochrome P450 Oxidoreductase	fever, cough, diarrhea, pain, vomiting, inflammation	6	10.88
CYLD	CYLD Lysine 63 Deubiquitinase	fever, diarrhea, pain, nausea, inflammation	5	10.86
HNRNPDL	Heterogeneous Nuclear Ribonucleoprotein D Like	fever, cough, pain, nausea, vomiting, chills, inflammation	7	10.79
ARF6	ADP Ribosylation Factor 6	fever, diarrhea, pain, nausea, vomiting, inflammation	6	10.76
RPA1	Replication Protein A1	fever, pain, nausea, vomiting, chills, inflammation	6	10.71
VIPR2	Vasoactive Intestinal Peptide Receptor 2	cough, pain, nausea, vomiting, inflammation	5	10.69
HDAC6	Histone Deacetylase 6	fever, diarrhea, pain, nausea, vomiting, inflammation	6	10.65
DYNLL1	Dynein Light Chain LC8-Type 1	fever, cough, diarrhea, nausea, vomiting, inflammation	6	10.64
COPS5	COP9 Signalosome Subunit 5	fever, diarrhea, pain, nausea, vomiting, inflammation	6	10.63
NCOR1	Nuclear Receptor Corepressor 1	fever, cough, pain, nausea, vomiting, inflammation	6	10.6
TUFM	Tu Translation Elongation Factor, Mitochondrial	fever, cough, diarrhea, nausea, vomiting, inflammation	6	10.57
PABPC1	Poly(A) Binding Protein Cytoplasmic 1	fever, diarrhea, pain, nausea, vomiting, inflammation	6	10.56
TK1	Thymidine Kinase 1	fever, cough, pain, nausea, vomiting	5	10.53
RACK1	Receptor For Activated C Kinase 1	fever, cough, pain, nausea, vomiting, inflammation	6	10.52
NUP210	Nucleoporin 210	fever, diarrhea, pain, nausea, vomiting, inflammation	6	10.51
IQGAP1	IQ Motif Containing GTPase Activating Protein 1	fever, diarrhea, pain, nausea, vomiting, inflammation	6	10.35
SMC1A	Structural Maintenance Of Chromosomes 1A	diarrhea, pain, nausea, vomiting, inflammation	5	10.31
TRAF2	TNF Receptor Associated Factor 2	fever, cough, pain, nausea, vomiting, inflammation	6	10.28
AATF	Apoptosis Antagonizing Transcription Factor	fever, diarrhea, pain, vomiting, chills, inflammation	6	10.27
UBE2D1	Ubiquitin Conjugating Enzyme E2 D1	fever, diarrhea, pain, nausea, vomiting, inflammation	6	10.21
SIGMAR1	Sigma Non-Opioid Intracellular Receptor 1	cough, pain, nausea, vomiting, inflammation	5	10.19
CEP290	Centrosomal Protein 290	fever, cough, pain, inflammation	4	10.18
RDX	Radixin	cough, diarrhea, pain, nausea, vomiting, inflammation	6	10.16
EIF3L	Eukaryotic Translation Initiation Factor 3 Subunit L	fever, diarrhea, pain, nausea, vomiting	5	10.08
FHL2	Four And A Half LIM Domains 2	fever, cough, pain, nausea, vomiting, inflammation	6	10.04
HNRNPC	Heterogeneous Nuclear Ribonucleoprotein C	fever, cough, diarrhea, pain, chills, inflammation	6	10.03
VPS11	VPS11 Core Subunit Of CORVET And HOPS Complexes	fever, diarrhea, pain, nausea, vomiting	5	9.98
RAN	RAN, Member RAS Oncogene Family	cough, diarrhea, pain, nausea, vomiting, inflammation	6	9.96
SUCLA2	Succinate-CoA Ligase ADP-Forming Subunit Beta	fever, diarrhea, pain, vomiting, inflammation	5	9.94
COX4I1	Cytochrome C Oxidase Subunit 4I1	fever, diarrhea, pain, nausea, vomiting, inflammation	6	9.89
BID	BH3 Interacting Domain Death Agonist	fever, diarrhea, pain, nausea, vomiting, inflammation	6	9.82
RPL4	Ribosomal Protein L4	fever, cough, diarrhea, nausea, vomiting, chills, inflammation	7	9.8
UQCRFS1	Ubiquinol-Cytochrome C Reductase, Rieske Iron-Sulfur Polypeptide 1	fever, pain, nausea, vomiting	4	9.77
SUCLG2	Succinate-CoA Ligase GDP-Forming Subunit Beta	fever, cough, pain, chills, inflammation	5	9.72
BCAP31	B Cell Receptor Associated Protein 31	fever, pain, vomiting, inflammation	4	9.72
PRKACA	Protein Kinase CAMP-Activated Catalytic Subunit Alpha	fever, pain, inflammation	3	9.68
PSMB5	Proteasome 20S Subunit Beta 5	fever, cough, diarrhea, pain, nausea, inflammation	6	9.64
BRD7	Bromodomain Containing 7	fever, diarrhea, pain, nausea, vomiting, inflammation	6	9.59
TP53BP1	Tumor Protein P53 Binding Protein 1	fever, diarrhea, pain, nausea, vomiting, inflammation	6	9.57
PSMA3	Proteasome 20S Subunit Alpha 3	fever, cough, diarrhea, pain, inflammation	5	9.52
RPS20	Ribosomal Protein S20	pain, nausea, vomiting	3	9.52
HNRNPK	Heterogeneous Nuclear Ribonucleoprotein K	fever, diarrhea, pain, inflammation	4	9.49
SLC3A2	Solute Carrier Family 3 Member 2	fever, diarrhea, pain, nausea, vomiting, inflammation	6	9.47
C5AR2	Complement Component 5a Receptor 2	fever, diarrhea, pain, vomiting, inflammation	5	9.46
PTGES2	Prostaglandin E Synthase 2	fever, diarrhea, pain, nausea, vomiting, inflammation	6	9.4
ABCF2	ATP Binding Cassette Subfamily F Member 2	cough, diarrhea, pain, nausea, vomiting, inflammation	6	9.39
PIN1	Peptidylprolyl Cis/Trans Isomerase, NIMA-Interacting 1	fever, pain, nausea, vomiting, inflammation	5	9.36
SSRP1	Structure Specific Recognition Protein 1	fever, pain, nausea, vomiting, inflammation	5	9.27
MGST1	Microsomal Glutathione S-Transferase 1	fever, diarrhea, pain, nausea, vomiting, inflammation	6	9.22
CDK9	Cyclin Dependent Kinase 9	fever, diarrhea, pain, nausea, inflammation	5	9.19
MPP5	Membrane Palmitoylated Protein 5	cough, diarrhea, pain, nausea, vomiting, inflammation	6	9.18
PSMD14	Proteasome 26S Subunit, Non-ATPase 14	fever, cough, diarrhea, pain, nausea, inflammation	6	9.14
HDAC3	Histone Deacetylase 3	fever, cough, pain, nausea, vomiting, inflammation	6	9.08
HERC2	HECT And RLD Domain Containing E3 Ubiquitin Protein Ligase 2	fever, pain, vomiting	3	9.07
SNAPIN	SNAP Associated Protein	fever, cough, pain, chills, inflammation	5	9.06
FLNB	Filamin B	fever, cough, diarrhea, pain, inflammation	5	9.06
CUL1	Cullin 1	fever, pain, nausea, vomiting, inflammation	5	9.04
BCKDHA	Branched Chain Keto Acid Dehydrogenase E1 Subunit Alpha	fever, nausea, vomiting, inflammation	4	9
DDX17	DEAD-Box Helicase 17	fever, diarrhea, nausea, vomiting	4	8.93
DNAJB1	DnaJ Heat Shock Protein Family (Hsp40) Member B1	fever, diarrhea, pain, inflammation	4	8.93
VAPA	VAMP Associated Protein A	fever, diarrhea, pain, nausea, vomiting, inflammation	6	8.87
SOCS6	Suppressor Of Cytokine Signaling 6	fever, cough, diarrhea, pain, nausea, vomiting, inflammation	7	8.86
ARHGDIA	Rho GDP Dissociation Inhibitor Alpha	fever, cough, diarrhea, pain, nausea, vomiting, inflammation	7	8.86
RINT1	RAD50 Interactor 1	fever, pain, nausea, vomiting	4	8.84
ATP1B1	ATPase Na+/K+ Transporting Subunit Beta 1	fever, pain, nausea, vomiting, inflammation	5	8.83
PTBP1	Polypyrimidine Tract Binding Protein 1	fever, cough, pain, nausea, vomiting, inflammation	6	8.83
SREBF2	Sterol Regulatory Element Binding Transcription Factor 2	fever, pain, nausea, vomiting, inflammation	5	8.79
AGR2	Anterior Gradient 2, Protein Disulphide Isomerase Family Member	diarrhea, pain, nausea, vomiting, inflammation	5	8.75
CASP6	Caspase 6	fever, cough, pain, inflammation	4	8.68
DNAJB11	DnaJ Heat Shock Protein Family (Hsp40) Member B11	fever, diarrhea, pain, nausea, vomiting, inflammation	6	8.66
MAP3K1	Mitogen-Activated Protein Kinase Kinase Kinase 1	pain, nausea, vomiting, inflammation	4	8.63
UBC	Ubiquitin C	fever, cough, diarrhea, pain, inflammation	5	8.56
RPN2	Ribophorin II	fever, diarrhea, pain, nausea, vomiting, inflammation	6	8.56
IFIT3	Interferon Induced Protein With Tetratricopeptide Repeats 3	fever, cough, pain, inflammation	4	8.56
MCM2	Minichromosome Maintenance Complex Component 2	cough, pain, nausea, vomiting, inflammation	5	8.55
PRKRA	Protein Activator Of Interferon Induced Protein Kinase EIF2AK2	fever, pain, inflammation	3	8.55
RPS8	Ribosomal Protein S8	fever, cough, nausea, vomiting, chills, inflammation	6	8.49
SMAD9	SMAD Family Member 9	cough, diarrhea, pain, inflammation	4	8.47
RPS17	Ribosomal Protein S17	fever, pain, nausea, vomiting, inflammation	5	8.38
DHX9	DExH-Box Helicase 9	fever, diarrhea, pain, nausea, vomiting, inflammation	6	8.34
AGRN	Agrin	fever, cough, pain, inflammation	4	8.29
GOLGB1	Golgin B1	fever, diarrhea, pain, chills, inflammation	5	8.25
KMT2B	Lysine Methyltransferase 2B	fever, diarrhea, pain, nausea, vomiting, inflammation	6	8.22
UPF1	UPF1 RNA Helicase And ATPase	fever, diarrhea, pain, nausea, vomiting, inflammation	6	8.21
BCL2L2	BCL2 Like 2	fever, diarrhea, pain, nausea, vomiting, inflammation	6	8.15
RAP1B	RAP1B, Member Of RAS Oncogene Family	fever, cough, nausea, vomiting, chills	5	8.12
RABAC1	Rab Acceptor 1	fever, pain, nausea, vomiting, chills	5	8.1
RPL15	Ribosomal Protein L15	diarrhea, pain, nausea, vomiting, inflammation	5	8.09
RPS6KB2	Ribosomal Protein S6 Kinase B2	diarrhea, pain, nausea, vomiting, inflammation	5	7.99
MCM5	Minichromosome Maintenance Complex Component 5	fever, diarrhea, pain, vomiting, inflammation	5	7.96
HK1	Hexokinase 1	pain, nausea, vomiting, inflammation	4	7.82
NDUFA8	NADH:Ubiquinone Oxidoreductase Subunit A8	fever, diarrhea, pain, nausea, vomiting, inflammation	6	7.79
OASL	2'-5'-Oligoadenylate Synthetase Like	fever, nausea, vomiting, inflammation	4	7.78
DVL2	Dishevelled Segment Polarity Protein 2	fever, diarrhea, pain, nausea, vomiting, inflammation	6	7.77
ATP5F1A	ATP Synthase F1 Subunit Alpha	fever, pain, nausea, vomiting, inflammation	5	7.77
SPG21	SPG21 Abhydrolase Domain Containing, Maspardin	cough, pain, nausea, vomiting	4	7.77
PLOD2	Procollagen-Lysine,2-Oxoglutarate 5-Dioxygenase 2	cough, diarrhea, pain, nausea, vomiting, inflammation	6	7.74
THTPA	Thiamine Triphosphatase	fever, pain, vomiting, chills	4	7.72
FBF1	Fas Binding Factor 1	fever, cough, pain, chills	4	7.68
NDUFA10	NADH:Ubiquinone Oxidoreductase Subunit A10	fever, diarrhea, pain, nausea, vomiting, inflammation	6	7.65
CKAP5	Cytoskeleton Associated Protein 5	fever, pain, nausea, vomiting, inflammation	5	7.63
CBY1	Chibby Family Member 1, Beta Catenin Antagonist	cough, pain, nausea, vomiting, inflammation	5	7.63
CENPF	Centromere Protein F	fever, diarrhea, pain, nausea, vomiting, inflammation	6	7.57
MOGS	Mannosyl-Oligosaccharide Glucosidase	diarrhea, pain, nausea, vomiting	4	7.56
RPL7	Ribosomal Protein L7	fever, diarrhea, pain, inflammation	4	7.5
XRN1	5'-3' Exoribonuclease 1	fever, pain, nausea, vomiting, inflammation	5	7.45
PSMD7	Proteasome 26S Subunit, Non-ATPase 7	fever, cough, diarrhea, pain, inflammation	5	7.44
SRSF1	Serine And Arginine Rich Splicing Factor 1	fever, diarrhea, pain, nausea, vomiting, inflammation	6	7.34
PKP2	Plakophilin 2	fever, cough, pain, inflammation	4	7.32
SUZ12	SUZ12 Polycomb Repressive Complex 2 Subunit	fever, cough, pain, inflammation	4	7.3
MCM7	Minichromosome Maintenance Complex Component 7	diarrhea, pain, nausea, vomiting, inflammation	5	7.3
CUL3	Cullin 3	pain, nausea, vomiting, inflammation	4	7.23
DDX21	DExD-Box Helicase 21	fever, diarrhea, pain, nausea, vomiting, inflammation	6	7.21
RCHY1	Ring Finger And CHY Zinc Finger Domain Containing 1	fever, diarrhea, pain, nausea, vomiting, inflammation	6	7.18
SH3KBP1	SH3 Domain Containing Kinase Binding Protein 1	fever, pain, inflammation	3	7.18
UBE2N	Ubiquitin Conjugating Enzyme E2 N	fever, diarrhea, pain, inflammation	4	7.16
CTDP1	CTD Phosphatase Subunit 1	fever, cough, pain	3	7.15
RBM39	RNA Binding Motif Protein 39	fever, diarrhea, pain, nausea, vomiting	5	7.08
CKAP4	Cytoskeleton Associated Protein 4	pain, nausea, vomiting, inflammation	4	7.06
TNIP2	TNFAIP3 Interacting Protein 2	fever, diarrhea, nausea, vomiting, inflammation	5	7.06
CTBP1	C-Terminal Binding Protein 1	diarrhea, pain, nausea, vomiting, inflammation	5	6.96
ELOB	Elongin B	fever, pain, nausea, vomiting, inflammation	5	6.94
DYRK1A	Dual Specificity Tyrosine Phosphorylation Regulated Kinase 1A	fever, pain, vomiting, inflammation	4	6.9
RAD23B	RAD23 Homolog B, Nucleotide Excision Repair Protein	fever, diarrhea, pain, nausea, vomiting, inflammation	6	6.83
CNBP	CCHC-Type Zinc Finger Nucleic Acid Binding Protein	pain, inflammation	2	6.78
CUL7	Cullin 7	diarrhea, pain, nausea, vomiting	4	6.71
MAPRE1	Microtubule Associated Protein RP/EB Family Member 1	diarrhea, pain, nausea, vomiting, inflammation	5	6.67
PPT1	Palmitoyl-Protein Thioesterase 1	diarrhea, pain, vomiting, inflammation	4	6.65
COQ8B	Coenzyme Q8B	fever, pain, nausea, vomiting, chills	5	6.59
LMNB1	Lamin B1	fever, pain, inflammation	3	6.57
PLD3	Phospholipase D Family Member 3	fever, pain, inflammation	3	6.56
CLTC	Clathrin Heavy Chain	fever, diarrhea, pain, inflammation	4	6.55
SNRPD3	Small Nuclear Ribonucleoprotein D3 Polypeptide	fever, pain, inflammation	3	6.55
BICD2	BICD Cargo Adaptor 2	cough, pain, vomiting	3	6.53
RPS13	Ribosomal Protein S13	fever, diarrhea, pain, chills, inflammation	5	6.51
GRK5	G Protein-Coupled Receptor Kinase 5	fever, cough, pain, inflammation	4	6.5
NMB	Neuromedin B	fever, cough, pain, vomiting, inflammation	5	6.47
SELENOS	Selenoprotein S	diarrhea, nausea, vomiting, inflammation	4	6.41
GANAB	Glucosidase II Alpha Subunit	diarrhea, pain, nausea, vomiting	4	6.4
CREB3	CAMP Responsive Element Binding Protein 3	fever, pain, nausea, vomiting, inflammation	5	6.36
LARP1	La Ribonucleoprotein 1, Translational Regulator	fever, diarrhea, pain, nausea, vomiting	5	6.33
PPP2R1A	Protein Phosphatase 2 Scaffold Subunit Aalpha	pain, nausea, vomiting, inflammation	4	6.32
NPHP3	Nephrocystin 3	cough, pain, inflammation	3	6.31
GHITM	Growth Hormone Inducible Transmembrane Protein	fever, cough, diarrhea, inflammation	4	6.31
PSMD12	Proteasome 26S Subunit, Non-ATPase 12	cough, diarrhea, vomiting, inflammation	4	6.26
SMARCC2	SWI/SNF Related, Matrix Associated, Actin Dependent Regulator Of Chromatin Subfamily C Member 2	fever, pain, nausea, vomiting, inflammation	5	6.26
RBBP4	RB Binding Protein 4, Chromatin Remodeling Factor	fever, pain, nausea, vomiting, inflammation	5	6.24
SRP72	Signal Recognition Particle 72	diarrhea, pain, nausea, vomiting, inflammation	5	6.21
SNRPB	Small Nuclear Ribonucleoprotein Polypeptides B And B1	fever, pain, inflammation	3	6.21
BRD2	Bromodomain Containing 2	fever, pain, nausea, inflammation	4	6.17
SMARCE1	SWI/SNF Related, Matrix Associated, Actin Dependent Regulator Of Chromatin, Subfamily E, Member 1	fever, pain, nausea, vomiting, inflammation	5	6.17
SCO1	Synthesis Of Cytochrome C Oxidase 1	fever, diarrhea, nausea, vomiting	4	6.16
TRMT61B	TRNA Methyltransferase 61B	fever, pain, nausea, vomiting	4	6.15
HAX1	HCLS1 Associated Protein X-1	fever, pain, inflammation	3	6.12
TCTN2	Tectonic Family Member 2	fever, cough, pain, inflammation	4	6.12
TMEM216	Transmembrane Protein 216	fever, cough, pain, inflammation	4	6.12
RPGRIP1L	RPGRIP1 Like	fever, cough, pain, inflammation	4	6.12
ATP6V1A	ATPase H+ Transporting V1 Subunit A	fever, cough, pain, haemorrhagic	4	6.07
ZFP36L1	ZFP36 Ring Finger Protein Like 1	diarrhea, pain, nausea, vomiting, inflammation	5	6.04
CSE1L	Chromosome Segregation 1 Like	diarrhea, pain, nausea, vomiting, inflammation	5	6.03
IMMT	Inner Membrane Mitochondrial Protein	fever, diarrhea, pain, vomiting, inflammation	5	6.02
NEDD4L	NEDD4 Like E3 Ubiquitin Protein Ligase	diarrhea, pain, nausea, vomiting, inflammation	5	6.02
KPNA2	Karyopherin Subunit Alpha 2	fever, diarrhea, chills, inflammation	4	5.98
ATP2A2	ATPase Sarcoplasmic/Endoplasmic Reticulum Ca2+ Transporting 2	cough, pain, inflammation, haemorrhagic	4	5.94
TUBB3	Tubulin Beta 3 Class III	pain, nausea, vomiting	3	5.9
YWHAB	Tyrosine 3-Monooxygenase/Tryptophan 5-Monooxygenase Activation Protein Beta	fever, pain, nausea, vomiting, inflammation	5	5.86
AP2M1	Adaptor Related Protein Complex 2 Subunit Mu 1	fever, diarrhea, pain, vomiting	4	5.83
G3BP1	G3BP Stress Granule Assembly Factor 1	fever, cough, pain, inflammation	4	5.74
RPS6	Ribosomal Protein S6	fever, cough, pain, inflammation	4	5.68
RYBP	RING1 And YY1 Binding Protein	fever, cough, pain, chills	4	5.68
OTUB1	OTU Deubiquitinase, Ubiquitin Aldehyde Binding 1	fever, pain, chills, inflammation	4	5.65
IGF2BP3	Insulin Like Growth Factor 2 MRNA Binding Protein 3	diarrhea, pain, nausea, vomiting, inflammation	5	5.62
CGAS	Cyclic GMP-AMP Synthase	fever, pain, inflammation	3	5.6
HIF1AN	Hypoxia Inducible Factor 1 Subunit Alpha Inhibitor	fever, cough, pain, chills, inflammation	5	5.58
YWHAE	Tyrosine 3-Monooxygenase/Tryptophan 5-Monooxygenase Activation Protein Epsilon	fever, cough, pain, inflammation	4	5.53
TCTN1	Tectonic Family Member 1	fever, cough, pain, inflammation	4	5.52
PDK1	Pyruvate Dehydrogenase Kinase 1	fever, cough, pain, chills, inflammation	5	5.5
EXOSC5	Exosome Component 5	fever, pain, chills	3	5.4
RAB10	RAB10, Member RAS Oncogene Family	diarrhea, pain, inflammation	3	5.39
FBLN5	Fibulin 5	pain, inflammation, haemorrhagic	3	5.36
SYNCRIP	Synaptotagmin Binding Cytoplasmic RNA Interacting Protein	pain, nausea, vomiting, inflammation	4	5.35
SLC25A4	Solute Carrier Family 25 Member 4	cough, pain, inflammation	3	5.35
PDHB	Pyruvate Dehydrogenase E1 Subunit Beta	fever, diarrhea, nausea, vomiting	4	5.33
NEK9	NIMA Related Kinase 9	cough, pain, inflammation	3	5.27
OBSL1	Obscurin Like Cytoskeletal Adaptor 1	diarrhea, pain, vomiting, inflammation	4	5.25
UFD1	Ubiquitin Recognition Factor In ER Associated Degradation 1	cough, pain, inflammation	3	5.22
TRIM32	Tripartite Motif Containing 32	cough, pain	2	5.18
ACAA2	Acetyl-CoA Acyltransferase 2	fever, cough, diarrhea, vomiting	4	5.16
DERL1	Derlin 1	cough, diarrhea, pain, inflammation	4	5.16
WASHC4	WASH Complex Subunit 4	pain, nausea, vomiting, inflammation	4	5.14
RPS11	Ribosomal Protein S11	fever, diarrhea, pain, nausea, vomiting	5	5.14
MRPS27	Mitochondrial Ribosomal Protein S27	fever, diarrhea, nausea, vomiting	4	5.12
LRPPRC	Leucine Rich Pentatricopeptide Repeat Containing	fever, diarrhea, nausea, vomiting	4	5.12
POLR2A	RNA Polymerase II Subunit A	pain, nausea, vomiting, inflammation	4	5.1
CAVIN1	Caveolae Associated Protein 1	pain, inflammation	2	5.09
CMTR1	Cap Methyltransferase 1	fever, nausea, vomiting, inflammation	4	5.09
SMARCC1	SWI/SNF Related, Matrix Associated, Actin Dependent Regulator Of Chromatin Subfamily C Member 1	fever, pain, nausea, vomiting, inflammation	5	4.98
SNU13	Small Nuclear Ribonucleoprotein 13	fever, pain, chills	3	4.97
UBR5	Ubiquitin Protein Ligase E3 Component N-Recognin 5	pain, nausea, vomiting, inflammation	4	4.96
EEF2	Eukaryotic Translation Elongation Factor 2	fever, cough, pain, inflammation	4	4.93
ARNT	Aryl Hydrocarbon Receptor Nuclear Translocator	fever, cough, pain, chills, inflammation	5	4.92
PPP1CC	Protein Phosphatase 1 Catalytic Subunit Gamma	fever, pain, inflammation	3	4.92
YWHAQ	Tyrosine 3-Monooxygenase/Tryptophan 5-Monooxygenase Activation Protein Theta	pain, nausea, vomiting, inflammation	4	4.91
DDAH2	Dimethylarginine Dimethylaminohydrolase 2	pain, nausea, vomiting, inflammation, haemorrhagic	5	4.9
EIF4H	Eukaryotic Translation Initiation Factor 4H	diarrhea, pain, nausea, vomiting	4	4.89
SYVN1	Synoviolin 1	fever, pain, inflammation	3	4.85
NOP2	NOP2 Nucleolar Protein	cough, pain, nausea, vomiting	4	4.84
CAMLG	Calcium Modulating Ligand	fever, pain, nausea, inflammation	4	4.83
REEP5	Receptor Accessory Protein 5	diarrhea, pain, nausea, vomiting, inflammation	5	4.81
SRPRB	SRP Receptor Subunit Beta	diarrhea, pain, nausea, vomiting	4	4.8
G3BP2	G3BP Stress Granule Assembly Factor 2	fever, cough, pain	3	4.8
TLE1	TLE Family Member 1, Transcriptional Corepressor	fever, pain, nausea, vomiting, inflammation	5	4.76
ATP1A1	ATPase Na+/K+ Transporting Subunit Alpha 1	fever, pain, nausea, inflammation	4	4.74
XPO5	Exportin 5	fever, pain, nausea, vomiting	4	4.74
CDC5L	Cell Division Cycle 5 Like	cough, diarrhea, pain, inflammation	4	4.74
YWHAZ	Tyrosine 3-Monooxygenase/Tryptophan 5-Monooxygenase Activation Protein Zeta	pain, nausea, vomiting, inflammation	4	4.73
ATP5PO	ATP Synthase Peripheral Stalk Subunit OSCP	diarrhea, pain, inflammation	3	4.64
UQCRQ	Ubiquinol-Cytochrome C Reductase Complex III Subunit VII	fever, diarrhea, pain, vomiting	4	4.6
PSMA5	Proteasome 20S Subunit Alpha 5	cough, diarrhea, pain, inflammation	4	4.57
TOMM40	Translocase Of Outer Mitochondrial Membrane 40	fever, pain, inflammation	3	4.54
PRKACB	Protein Kinase CAMP-Activated Catalytic Subunit Beta	fever, pain, inflammation	3	4.51
CFL1	Cofilin 1	cough, diarrhea, pain, vomiting, inflammation	5	4.46
FAF1	Fas Associated Factor 1	fever, pain, inflammation	3	4.46
GIGYF2	GRB10 Interacting GYF Protein 2	pain, nausea, vomiting, inflammation	4	4.43
ALDH3A2	Aldehyde Dehydrogenase 3 Family Member A2	fever, pain, inflammation	3	4.35
NUP214	Nucleoporin 214	fever, pain	2	4.35
SERBP1	SERPINE1 MRNA Binding Protein 1	diarrhea, pain, nausea, vomiting, inflammation	5	4.33
AHSA1	Activator Of HSP90 ATPase Activity 1	pain, nausea, vomiting, inflammation	4	4.32
ARRB1	Arrestin Beta 1	fever, pain, inflammation	3	4.28
INTS5	Integrator Complex Subunit 5	fever, diarrhea, vomiting, haemorrhagic	4	4.26
TCHP	Trichoplein Keratin Filament Binding	fever, pain, inflammation	3	4.25
MRPS22	Mitochondrial Ribosomal Protein S22	fever, diarrhea, vomiting, inflammation	4	4.25
STOML2	Stomatin Like 2	fever, pain, inflammation	3	4.22
USP14	Ubiquitin Specific Peptidase 14	fever, pain, nausea, inflammation	4	4.22
SF1	Splicing Factor 1	diarrhea, pain, nausea, vomiting, inflammation	5	4.2
KIF5B	Kinesin Family Member 5B	fever, cough, pain	3	4.19
MDC1	Mediator Of DNA Damage Checkpoint 1	fever, diarrhea, pain	3	4.18
TUBA4A	Tubulin Alpha 4a	pain, nausea, vomiting, inflammation	4	4.18
FHL3	Four And A Half LIM Domains 3	pain, nausea, vomiting	3	4.14
NEDD8	NEDD8 Ubiquitin Like Modifier	fever, pain, nausea, inflammation	4	4.11
MFGE8	Milk Fat Globule-EGF Factor 8 Protein	diarrhea, pain, inflammation	3	4.1
PPIB	Peptidylprolyl Isomerase B	fever, pain, inflammation	3	4.07
PRKAA1	Protein Kinase AMP-Activated Catalytic Subunit Alpha 1	pain, inflammation	2	4.06
RPS25	Ribosomal Protein S25	diarrhea, pain, nausea, vomiting	4	4.06
SEC24C	SEC24 Homolog C, COPII Coat Complex Component	cough, pain, inflammation	3	4.04
CYC1	Cytochrome C1	fever, pain, nausea, vomiting	4	4.04
RPS23	Ribosomal Protein S23	fever, diarrhea, pain, chills, inflammation	5	4.03
BTRC	Beta-Transducin Repeat Containing E3 Ubiquitin Protein Ligase	fever, cough, pain, inflammation	4	4.03
LIMA1	LIM Domain And Actin Binding 1	fever, pain, nausea, vomiting, inflammation	5	4.02
SLC44A2	Solute Carrier Family 44 Member 2	cough, pain, nausea, vomiting	4	4.01
PSMD1	Proteasome 26S Subunit, Non-ATPase 1	cough, diarrhea, inflammation	3	3.98
SLC25A1	Solute Carrier Family 25 Member 1	fever, cough, pain, inflammation	4	3.89
CHD4	Chromodomain Helicase DNA Binding Protein 4	fever, pain, inflammation	3	3.89
UBR4	Ubiquitin Protein Ligase E3 Component N-Recognin 4	fever, pain, nausea, vomiting	4	3.89
NARS2	Asparaginyl-TRNA Synthetase 2, Mitochondrial	fever, diarrhea, vomiting	3	3.86
TUBA1B	Tubulin Alpha 1b	fever, diarrhea, pain, nausea, vomiting, inflammation	6	3.83
TIMM10	Translocase Of Inner Mitochondrial Membrane 10	fever, cough, pain	3	3.82
UBQLN1	Ubiquilin 1	pain, nausea, vomiting, inflammation	4	3.81
NCL	Nucleolin	fever, diarrhea, pain, inflammation	4	3.78
RPL11	Ribosomal Protein L11	diarrhea, pain, inflammation	3	3.77
TERF1	Telomeric Repeat Binding Factor 1	diarrhea, pain, vomiting, inflammation	4	3.76
CSNK2A2	Casein Kinase 2 Alpha 2	pain, nausea, vomiting, inflammation	4	3.74
FUBP1	Far Upstream Element Binding Protein 1	fever, cough, pain, inflammation	4	3.71
UIMC1	Ubiquitin Interaction Motif Containing 1	fever, diarrhea, pain, inflammation	4	3.68
NINL	Ninein Like	fever, cough, diarrhea, pain	4	3.68
SPEN	Spen Family Transcriptional Repressor	pain, nausea, vomiting, inflammation	4	3.66
CHMP2A	Charged Multivesicular Body Protein 2A	pain, nausea, vomiting, inflammation	4	3.66
COG8	Component Of Oligomeric Golgi Complex 8	diarrhea, inflammation, haemorrhagic	3	3.62
MTMR14	Myotubularin Related Protein 14	pain	1	3.6
IMPDH2	Inosine Monophosphate Dehydrogenase 2	diarrhea, pain, nausea, vomiting	4	3.59
EIF3M	Eukaryotic Translation Initiation Factor 3 Subunit M	fever, diarrhea, pain	3	3.58
QSOX2	Quiescin Sulfhydryl Oxidase 2	fever, diarrhea, pain	3	3.58
TBCB	Tubulin Folding Cofactor B	fever, cough, inflammation	3	3.57
PSMD3	Proteasome 26S Subunit, Non-ATPase 3	cough, diarrhea, inflammation	3	3.55
GFER	Growth Factor, Augmenter Of Liver Regeneration	fever, pain, nausea, inflammation	4	3.55
INTS4	Integrator Complex Subunit 4	fever, diarrhea, vomiting	3	3.54
NDUFA4	NDUFA4 Mitochondrial Complex Associated	fever, diarrhea, vomiting	3	3.54
UQCRC2	Ubiquinol-Cytochrome C Reductase Core Protein 2	fever, diarrhea, vomiting	3	3.54
PSMA4	Proteasome 20S Subunit Alpha 4	cough, diarrhea, inflammation	3	3.54
TUBG1	Tubulin Gamma 1	fever, pain, nausea, vomiting	4	3.54
PSMB1	Proteasome 20S Subunit Beta 1	cough, diarrhea, inflammation	3	3.52
KIF11	Kinesin Family Member 11	fever, pain, inflammation	3	3.52
TRIP4	Thyroid Hormone Receptor Interactor 4	cough, pain, vomiting	3	3.51
SUPT5H	SPT5 Homolog, DSIF Elongation Factor Subunit	pain, nausea, vomiting, inflammation	4	3.5
CDK7	Cyclin Dependent Kinase 7	fever, diarrhea, pain, inflammation	4	3.47
FKBP10	FKBP Prolyl Isomerase 10	pain, nausea, vomiting	3	3.46
TP53BP2	Tumor Protein P53 Binding Protein 2	fever, cough, pain	3	3.45
PSMC5	Proteasome 26S Subunit, ATPase 5	cough, diarrhea, inflammation	3	3.44
BCKDK	Branched Chain Keto Acid Dehydrogenase Kinase	fever, pain, vomiting	3	3.43
ATP6AP2	ATPase H+ Transporting Accessory Protein 2	fever, pain, inflammation	3	3.43
PSMC2	Proteasome 26S Subunit, ATPase 2	cough, diarrhea, inflammation	3	3.42
HSPH1	Heat Shock Protein Family H (Hsp110) Member 1	cough, diarrhea, inflammation	3	3.42
PSMA2	Proteasome 20S Subunit Alpha 2	cough, diarrhea, inflammation	3	3.42
UBE2I	Ubiquitin Conjugating Enzyme E2 I	fever, cough, pain, inflammation	4	3.39
PSMD8	Proteasome 26S Subunit, Non-ATPase 8	cough, diarrhea, inflammation	3	3.38
DERL2	Derlin 2	cough, diarrhea, inflammation	3	3.38
PSMD11	Proteasome 26S Subunit, Non-ATPase 11	cough, diarrhea, inflammation	3	3.38
PSMA1	Proteasome 20S Subunit Alpha 1	cough, diarrhea, inflammation	3	3.38
PSMC3	Proteasome 26S Subunit, ATPase 3	cough, diarrhea, inflammation	3	3.38
FBXO7	F-Box Protein 7	fever, pain, inflammation	3	3.37
PGD	Phosphogluconate Dehydrogenase	fever, pain	2	3.36
ARRB2	Arrestin Beta 2	pain, nausea, inflammation	3	3.35
KHSRP	KH-Type Splicing Regulatory Protein	fever, pain, vomiting, inflammation	4	3.3
SCLT1	Sodium Channel And Clathrin Linker 1	cough, pain, inflammation	3	3.3
ANXA7	Annexin A7	fever, pain, chills	3	3.29
SHMT2	Serine Hydroxymethyltransferase 2	fever, diarrhea, pain	3	3.28
MARK3	Microtubule Affinity Regulating Kinase 3	cough, pain, vomiting	3	3.28
ECSIT	ECSIT Signaling Integrator	pain, nausea, vomiting, inflammation	4	3.26
TUBB2A	Tubulin Beta 2A Class IIa	pain, nausea, vomiting	3	3.25
TRAP1	TNF Receptor Associated Protein 1	fever, pain, nausea, inflammation	4	3.21
PRDX6	Peroxiredoxin 6	cough, pain, inflammation, haemorrhagic	4	3.21
VDAC2	Voltage Dependent Anion Channel 2	pain, nausea, vomiting, inflammation	4	3.21
PYHIN1	Pyrin And HIN Domain Family Member 1	pain, nausea, vomiting, inflammation	4	3.21
IPO7	Importin 7	pain, nausea, vomiting, inflammation	4	3.21
NDUFS5	NADH:Ubiquinone Oxidoreductase Subunit S5	pain, nausea, vomiting, inflammation	4	3.2
SEL1L	SEL1L Adaptor Subunit Of ERAD E3 Ubiquitin Ligase	pain, nausea, vomiting, inflammation	4	3.19
GART	Phosphoribosylglycinamide Formyltransferase, Phosphoribosylglycinamide Synthetase, Phosphoribosylaminoimidazole Synthetase	cough, pain, inflammation	3	3.19
DYNC1I2	Dynein Cytoplasmic 1 Intermediate Chain 2	cough, pain, inflammation	3	3.17
RPL35	Ribosomal Protein L35	pain, nausea, vomiting	3	3.17
RPL18	Ribosomal Protein L18	pain, nausea, vomiting	3	3.17
CEP152	Centrosomal Protein 152	cough, pain, inflammation	3	3.15
USP15	Ubiquitin Specific Peptidase 15	pain, nausea, vomiting	3	3.13
ATP5PD	ATP Synthase Peripheral Stalk Subunit D	pain, nausea, vomiting	3	3.13
CAMK2D	Calcium/Calmodulin Dependent Protein Kinase II Delta	cough, pain, inflammation	3	3.13
EEF1D	Eukaryotic Translation Elongation Factor 1 Delta	fever, cough, pain	3	3.1
RPS14	Ribosomal Protein S14	fever, diarrhea, pain, inflammation	4	3.09
COL6A1	Collagen Type VI Alpha 1 Chain	cough, pain, inflammation	3	3.08
IQCB1	IQ Motif Containing B1	pain, inflammation	2	3.05
OCIAD1	OCIA Domain Containing 1	pain, nausea, vomiting	3	3.01
OCIAD2	OCIA Domain Containing 2	pain, nausea, vomiting	3	3.01
EXOSC3	Exosome Component 3	pain, nausea, vomiting	3	3.01
RPL13	Ribosomal Protein L13	diarrhea, pain, nausea, vomiting	4	3.01
RPS6KA1	Ribosomal Protein S6 Kinase A1	fever, pain, inflammation	3	3
AKAP9	A-Kinase Anchoring Protein 9	cough, pain, inflammation	3	2.98
RAD23A	RAD23 Homolog A, Nucleotide Excision Repair Protein	fever, pain, inflammation	3	2.96
PCM1	Pericentriolar Material 1	fever, cough, pain	3	2.9
GPC1	Glypican 1	pain, inflammation, haemorrhagic	3	2.87
RHBDD1	Rhomboid Domain Containing 1	pain, nausea, vomiting, inflammation	4	2.87
HNRNPH1	Heterogeneous Nuclear Ribonucleoprotein H1	fever, diarrhea, pain	3	2.86
RPS9	Ribosomal Protein S9	fever, pain, inflammation	3	2.85
MTNR1A	Melatonin Receptor 1A	fever, pain, nausea, inflammation	4	2.84
SLC30A7	Solute Carrier Family 30 Member 7	diarrhea, inflammation	2	2.82
RPTOR	Regulatory Associated Protein Of MTOR Complex 1	diarrhea, pain, inflammation	3	2.81
HSP90AB1	Heat Shock Protein 90 Alpha Family Class B Member 1	fever, pain, inflammation	3	2.8
RPS12	Ribosomal Protein S12	fever, cough	2	2.75
SLC1A5	Solute Carrier Family 1 Member 5	fever, pain, nausea, inflammation	4	2.75
RPLP1	Ribosomal Protein Lateral Stalk Subunit P1	pain, nausea, vomiting	3	2.72
BIRC6	Baculoviral IAP Repeat Containing 6	pain, nausea, vomiting	3	2.72
VDAC3	Voltage Dependent Anion Channel 3	pain, nausea, vomiting	3	2.72
TCF12	Transcription Factor 12	pain, nausea, vomiting	3	2.72
ADAMTS1	ADAM Metallopeptidase With Thrombospondin Type 1 Motif 1	pain, inflammation	2	2.72
HS2ST1	Heparan Sulfate 2-O-Sulfotransferase 1	fever, pain, chills	3	2.71
BCL2A1	BCL2 Related Protein A1	fever, pain, inflammation	3	2.71
TRIM27	Tripartite Motif Containing 27	fever, pain, vomiting, inflammation	4	2.71
SGPL1	Sphingosine-1-Phosphate Lyase 1	pain, inflammation	2	2.7
SDCBP	Syndecan Binding Protein	fever, cough, inflammation	3	2.69
TERF2	Telomeric Repeat Binding Factor 2	diarrhea, pain, inflammation	3	2.68
NUP153	Nucleoporin 153	fever, pain, inflammation	3	2.68
TOMM22	Translocase Of Outer Mitochondrial Membrane 22	pain, nausea, vomiting	3	2.65
ATP5MG	ATP Synthase Membrane Subunit G	pain, nausea, vomiting	3	2.65
LGR4	Leucine Rich Repeat Containing G Protein-Coupled Receptor 4	fever, pain, inflammation	3	2.63
FRY	FRY Microtubule Binding Protein	diarrhea, vomiting, inflammation	3	2.6
NOMO3	NODAL Modulator 3	pain, nausea, vomiting	3	2.54
LMAN1	Lectin, Mannose Binding 1	pain, inflammation, haemorrhagic	3	2.52
RPL23	Ribosomal Protein L23	fever, nausea, vomiting	3	2.5
RUVBL2	RuvB Like AAA ATPase 2	cough, pain, inflammation	3	2.49
POLR2B	RNA Polymerase II Subunit B	fever, inflammation	2	2.49
GGH	Gamma-Glutamyl Hydrolase	fever, pain, inflammation	3	2.48
RBX1	Ring-Box 1	fever, pain, inflammation	3	2.47
DCTN2	Dynactin Subunit 2	cough, pain, inflammation	3	2.43
P2RY6	Pyrimidinergic Receptor P2Y6	diarrhea, pain, inflammation, haemorrhagic	4	2.43
COLGALT1	Collagen Beta(1-O)Galactosyltransferase 1	nausea, vomiting, inflammation	3	2.42
MRPL58	Mitochondrial Ribosomal Protein L58	diarrhea, inflammation	2	2.36
HGS	Hepatocyte Growth Factor-Regulated Tyrosine Kinase Substrate	fever, pain, inflammation	3	2.35
NIPSNAP1	Nipsnap Homolog 1	pain, inflammation	2	2.33
NUDC	Nuclear Distribution C, Dynein Complex Regulator	fever, pain, inflammation	3	2.3
SOAT1	Sterol O-Acyltransferase 1	pain, inflammation	2	2.26
CHCHD2	Coiled-Coil-Helix-Coiled-Coil-Helix Domain Containing 2	fever, pain, inflammation	3	2.25
UQCRC1	Ubiquinol-Cytochrome C Reductase Core Protein 1	fever, pain, inflammation	3	2.22
CAPZB	Capping Actin Protein Of Muscle Z-Line Subunit Beta	fever, pain, inflammation	3	2.2
SNIP1	Smad Nuclear Interacting Protein 1	fever, pain, inflammation	3	2.19
MAP3K14	Mitogen-Activated Protein Kinase Kinase Kinase 14	fever, pain, inflammation	3	2.18
DPH5	Diphthamide Biosynthesis 5	fever, cough	2	2.17
PCBP2	Poly(RC) Binding Protein 2	fever, pain	2	2.17
RNF41	Ring Finger Protein 41	pain, vomiting, inflammation	3	2.15
PRMT5	Protein Arginine Methyltransferase 5	fever, inflammation	2	2.12
METTL3	Methyltransferase Like 3	fever, pain, inflammation	3	2.11
CRY1	Cryptochrome Circadian Regulator 1	fever, pain, inflammation	3	2.09
PDIA4	Protein Disulfide Isomerase Family A Member 4	fever, pain, inflammation	3	2.01
TCP1	T-Complex 1	fever, pain, inflammation	3	1.98
MCM3	Minichromosome Maintenance Complex Component 3	pain, vomiting, inflammation	3	1.97
HSPA9	Heat Shock Protein Family A (Hsp70) Member 9	pain, inflammation	2	1.96
CTPS1	CTP Synthase 1	fever, pain, inflammation	3	1.95
RPL10	Ribosomal Protein L10	fever, diarrhea, inflammation	3	1.94
CRTC3	CREB Regulated Transcription Coactivator 3	fever, pain, inflammation	3	1.92
ARIH1	Ariadne RBR E3 Ubiquitin Protein Ligase 1	cough, pain	2	1.91
SLC30A6	Solute Carrier Family 30 Member 6	fever, pain, inflammation	3	1.91
ELOC	Elongin C	pain, inflammation	2	1.91
CEP55	Centrosomal Protein 55	diarrhea, vomiting, inflammation	3	1.89
SLC27A2	Solute Carrier Family 27 Member 2	vomiting, inflammation	2	1.89
RCN1	Reticulocalbin 1	pain, inflammation	2	1.89
RPL5	Ribosomal Protein L5	pain	1	1.88
ATF2	Activating Transcription Factor 2	pain, inflammation	2	1.84
THRAP3	Thyroid Hormone Receptor Associated Protein 3	fever, pain	2	1.83
MARK1	Microtubule Affinity Regulating Kinase 1	pain, vomiting	2	1.83
MIB1	Mindbomb E3 Ubiquitin Protein Ligase 1	pain, vomiting, inflammation	3	1.81
EIF4B	Eukaryotic Translation Initiation Factor 4B	cough, pain, inflammation	3	1.8
ADAM9	ADAM Metallopeptidase Domain 9	pain, inflammation	2	1.79
RPS27	Ribosomal Protein S27	cough, pain	2	1.79
CHPF	Chondroitin Polymerizing Factor	pain, inflammation	2	1.78
PRPF19	Pre-MRNA Processing Factor 19	cough, inflammation	2	1.78
SCAP	SREBF Chaperone	pain, inflammation	2	1.78
EXOSC8	Exosome Component 8	pain, vomiting	2	1.77
NHLRC2	NHL Repeat Containing 2	diarrhea	1	1.74
ATP13A3	ATPase 13A3	cough, pain	2	1.7
EIF3D	Eukaryotic Translation Initiation Factor 3 Subunit D	fever, inflammation	2	1.69
DBN1	Drebrin 1	diarrhea, pain, inflammation	3	1.68
FAF2	Fas Associated Factor Family Member 2	fever, inflammation	2	1.66
RBM28	RNA Binding Motif Protein 28	pain, inflammation	2	1.64
PPIH	Peptidylprolyl Isomerase H	pain, inflammation	2	1.64
CHPF2	Chondroitin Polymerizing Factor 2	pain, inflammation	2	1.64
PIBF1	Progesterone Immunomodulatory Binding Factor 1	pain, inflammation	2	1.64
LAS1L	LAS1 Like Ribosome Biogenesis Factor	pain, vomiting	2	1.62
FOXA1	Forkhead Box A1	pain, inflammation	2	1.6
USP2	Ubiquitin Specific Peptidase 2	pain, inflammation	2	1.59
IDE	Insulin Degrading Enzyme	pain, inflammation	2	1.59
HDAC11	Histone Deacetylase 11	pain, inflammation	2	1.58
CRY2	Cryptochrome Circadian Regulator 2	fever, pain	2	1.57
VIRMA	Vir Like M6A Methyltransferase Associated	fever, pain	2	1.56
METTL14	Methyltransferase Like 14	fever, pain	2	1.56
WDR83	WD Repeat Domain 83	pain, nausea	2	1.54
LDHB	Lactate Dehydrogenase B	fever, pain, inflammation	3	1.52
TRMT1	TRNA Methyltransferase 1	diarrhea, pain	2	1.52
CCHCR1	Coiled-Coil Alpha-Helical Rod Protein 1	pain, inflammation	2	1.5
PRDX3	Peroxiredoxin 3	pain, inflammation	2	1.5
FYCO1	FYVE And Coiled-Coil Domain Autophagy Adaptor 1	pain, inflammation	2	1.47
CDK8	Cyclin Dependent Kinase 8	pain, inflammation	2	1.46
YWHAG	Tyrosine 3-Monooxygenase/Tryptophan 5-Monooxygenase Activation Protein Gamma	pain, inflammation	2	1.45
CUL4A	Cullin 4A	fever, pain, inflammation	3	1.45
RPA2	Replication Protein A2	fever, pain	2	1.44
HECW2	HECT, C2 And WW Domain Containing E3 Ubiquitin Protein Ligase 2	fever, pain	2	1.44
HEY1	Hes Related Family BHLH Transcription Factor With YRPW Motif 1	fever, pain	2	1.44
UBE2D2	Ubiquitin Conjugating Enzyme E2 D2	pain, inflammation	2	1.44
PRPF40A	Pre-MRNA Processing Factor 40 Homolog A	pain, inflammation	2	1.44
DNAJC19	DnaJ Heat Shock Protein Family (Hsp40) Member C19	cough, vomiting	2	1.44
KAT2B	Lysine Acetyltransferase 2B	pain, inflammation	2	1.44
RNF2	Ring Finger Protein 2	diarrhea, inflammation	2	1.43
TRADD	TNFRSF1A Associated Via Death Domain	pain, inflammation	2	1.43
DCTPP1	DCTP Pyrophosphatase 1	diarrhea, vomiting	2	1.42
MRPS2	Mitochondrial Ribosomal Protein S2	nausea, vomiting	2	1.41
EXOSC9	Exosome Component 9	nausea, vomiting	2	1.41
RCN2	Reticulocalbin 2	fever, pain, inflammation	3	1.4
AGPS	Alkylglycerone Phosphate Synthase	pain, inflammation	2	1.4
MRPS5	Mitochondrial Ribosomal Protein S5	fever, cough	2	1.39
NONO	Non-POU Domain Containing Octamer Binding	pain, inflammation	2	1.39
TANK	TRAF Family Member Associated NFKB Activator	fever, inflammation	2	1.38
EIF3A	Eukaryotic Translation Initiation Factor 3 Subunit A	fever, pain	2	1.37
RBL1	RB Transcriptional Corepressor Like 1	pain, inflammation	2	1.37
TCTN3	Tectonic Family Member 3	pain, inflammation	2	1.36
USO1	USO1 Vesicle Transport Factor	fever, pain	2	1.36
TOR1AIP1	Torsin 1A Interacting Protein 1	pain, inflammation	2	1.36
RC3H1	Ring Finger And CCCH-Type Domains 1	inflammation	1	1.35
PPP1CB	Protein Phosphatase 1 Catalytic Subunit Beta	pain, vomiting	2	1.34
SAAL1	Serum Amyloid A Like 1	fever, inflammation	2	1.34
PRKAR2A	Protein Kinase CAMP-Dependent Type II Regulatory Subunit Alpha	pain, inflammation	2	1.34
PPA1	Inorganic Pyrophosphatase 1	chills, inflammation	2	1.33
CCDC8	Coiled-Coil Domain Containing 8	pain	1	1.32
CSDE1	Cold Shock Domain Containing E1	fever, vomiting	2	1.31
NOP56	NOP56 Ribonucleoprotein	pain	1	1.3
MAD2L2	Mitotic Arrest Deficient 2 Like 2	fever, pain	2	1.29
CDC14B	Cell Division Cycle 14B	fever, pain	2	1.29
WWP1	WW Domain Containing E3 Ubiquitin Protein Ligase 1	fever, pain, inflammation	3	1.29
GOLGA2	Golgin A2	diarrhea, inflammation	2	1.27
RAB5C	RAB5C, Member RAS Oncogene Family	fever	1	1.26
ATP5MD	ATP Synthase Membrane Subunit DAPIT	fever	1	1.26
RAB18	RAB18, Member RAS Oncogene Family	fever, pain, inflammation	3	1.26
TIMM8B	Translocase Of Inner Mitochondrial Membrane 8 Homolog B	pain, inflammation	2	1.26
RPS4X	Ribosomal Protein S4 X-Linked	diarrhea, inflammation	2	1.25
HS6ST2	Heparan Sulfate 6-O-Sulfotransferase 2	fever, inflammation	2	1.24
SLC30A9	Solute Carrier Family 30 Member 9	pain, inflammation	2	1.23
NUP107	Nucleoporin 107	inflammation	1	1.21
VPS39	VPS39 Subunit Of HOPS Complex	diarrhea, pain	2	1.21
MRPS25	Mitochondrial Ribosomal Protein S25	diarrhea, pain	2	1.21
RPS26	Ribosomal Protein S26	pain	1	1.2
TUBA1A	Tubulin Alpha 1a	pain, inflammation	2	1.18
USP4	Ubiquitin Specific Peptidase 4	cough, inflammation	2	1.17
ITFG1	Integrin Alpha FG-GAP Repeat Containing 1	pain, inflammation	2	1.16
CARM1	Coactivator Associated Arginine Methyltransferase 1	pain, inflammation	2	1.16
RPL13A	Ribosomal Protein L13a	inflammation	1	1.15
KIFC3	Kinesin Family Member C3	pain, vomiting	2	1.15
EFTUD2	Elongation Factor Tu GTP Binding Domain Containing 2	pain, vomiting	2	1.15
PGAM5	PGAM Family Member 5, Mitochondrial Serine/Threonine Protein Phosphatase	pain, inflammation	2	1.15
SIRT6	Sirtuin 6	inflammation	1	1.15
PRPF8	Pre-MRNA Processing Factor 8	fever, pain, inflammation	3	1.14
CEP250	Centrosomal Protein 250	cough, pain	2	1.12
GSK3A	Glycogen Synthase Kinase 3 Alpha	pain, inflammation	2	1.11
HSPA14	Heat Shock Protein Family A (Hsp70) Member 14	fever, inflammation	2	1.11
TXNDC12	Thioredoxin Domain Containing 12	fever, pain	2	1.1
CLK3	CDC Like Kinase 3	fever, pain	2	1.1
GTSE1	G2 And S-Phase Expressed 1	fever, pain	2	1.1
RIOK1	RIO Kinase 1	fever, pain	2	1.1
SRRT	Serrate, RNA Effector Molecule	fever, pain	2	1.1
MAPK6	Mitogen-Activated Protein Kinase 6	pain	1	1.08
PIH1D1	PIH1 Domain Containing 1	cough	1	1.07
NME7	NME/NM23 Family Member 7	cough	1	1.07
TAGLN2	Transgelin 2	pain, inflammation	2	1.07
HDAC5	Histone Deacetylase 5	pain, inflammation	2	1.07
HNRNPM	Heterogeneous Nuclear Ribonucleoprotein M	diarrhea, pain	2	1.06
RPL7A	Ribosomal Protein L7a	diarrhea, pain	2	1.06
RPS5	Ribosomal Protein S5	diarrhea, pain	2	1.06
DUSP22	Dual Specificity Phosphatase 22	fever, inflammation	2	1.06
CDK5RAP2	CDK5 Regulatory Subunit Associated Protein 2	pain, inflammation	2	1.05
PELP1	Proline, Glutamate And Leucine Rich Protein 1	pain, inflammation	2	1.05
PCMT1	Protein-L-Isoaspartate (D-Aspartate) O-Methyltransferase	pain, inflammation	2	1.05
CCT3	Chaperonin Containing TCP1 Subunit 3	pain	1	1.05
EIF3H	Eukaryotic Translation Initiation Factor 3 Subunit H	pain	1	1.05
STC2	Stanniocalcin 2	pain, inflammation	2	1.02
DGCR8	DGCR8 Microprocessor Complex Subunit	pain, inflammation	2	1
CSNK1A1	Casein Kinase 1 Alpha 1	fever, pain, inflammation	3	1
HNRNPU	Heterogeneous Nuclear Ribonucleoprotein U	diarrhea, nausea	2	0.98
PITRM1	Pitrilysin Metallopeptidase 1	pain, inflammation	2	0.97
UHRF2	Ubiquitin Like With PHD And Ring Finger Domains 2	pain, inflammation	2	0.97
TXLNA	Taxilin Alpha	inflammation	1	0.96
RNF11	Ring Finger Protein 11	pain, inflammation	2	0.96
GDI1	GDP Dissociation Inhibitor 1	pain, inflammation	2	0.96
FLOT1	Flotillin 1	pain, inflammation	2	0.94
RPN1	Ribophorin I	pain	1	0.94
PAXIP1	PAX Interacting Protein 1	pain, inflammation	2	0.92
TOMM20	Translocase Of Outer Mitochondrial Membrane 20	pain, inflammation	2	0.92
CUL4B	Cullin 4B	pain, inflammation	2	0.91
PRKAR2B	Protein Kinase CAMP-Dependent Type II Regulatory Subunit Beta	pain	1	0.91
HNRNPL	Heterogeneous Nuclear Ribonucleoprotein L	pain, inflammation	2	0.89
EIF4A1	Eukaryotic Translation Initiation Factor 4A1	pain, inflammation	2	0.89
HNRNPR	Heterogeneous Nuclear Ribonucleoprotein R	pain, inflammation	2	0.89
SKP1	S-Phase Kinase Associated Protein 1	pain, inflammation	2	0.89
HNRNPAB	Heterogeneous Nuclear Ribonucleoprotein A/B	fever, diarrhea	2	0.88
PDIA3	Protein Disulfide Isomerase Family A Member 3	pain, inflammation	2	0.88
SEM1	SEM1 26S Proteasome Complex Subunit	pain	1	0.88
NGDN	Neuroguidin	pain	1	0.88
UNK	Unk Zinc Finger	inflammation	1	0.87
CAPNS1	Calpain Small Subunit 1	pain, inflammation	2	0.86
OTUD4	OTU Deubiquitinase 4	pain, inflammation	2	0.84
OS9	OS9 Endoplasmic Reticulum Lectin	pain, inflammation	2	0.84
OGT	O-Linked N-Acetylglucosamine (GlcNAc) Transferase	pain, inflammation	2	0.84
SND1	Staphylococcal Nuclease And Tudor Domain Containing 1	pain, inflammation	2	0.84
DCPS	Decapping Enzyme, Scavenger	pain	1	0.83
GEMIN4	Gem Nuclear Organelle Associated Protein 4	pain	1	0.83
RPS24	Ribosomal Protein S24	pain	1	0.83
ATP6AP1	ATPase H+ Transporting Accessory Protein 1	diarrhea, vomiting	2	0.82
H2BS1	H2B.S Histone 1	pain, inflammation	2	0.82
RAB9A	RAB9A, Member RAS Oncogene Family	vomiting, inflammation	2	0.82
WDR77	WD Repeat Domain 77	pain	1	0.81
TIMM9	Translocase Of Inner Mitochondrial Membrane 9	pain	1	0.81
TBCE	Tubulin Folding Cofactor E	pain	1	0.81
TIMM10B	Translocase Of Inner Mitochondrial Membrane 10B	pain	1	0.81
ATP5PB	ATP Synthase Peripheral Stalk-Membrane Subunit B	pain	1	0.81
DNAJA1	DnaJ Heat Shock Protein Family (Hsp40) Member A1	cough, inflammation	2	0.81
AMBRA1	Autophagy And Beclin 1 Regulator 1	pain, inflammation	2	0.8
USP54	Ubiquitin Specific Peptidase 54	pain, inflammation	2	0.8
MYO6	Myosin VI	cough, inflammation	2	0.79
SNW1	SNW Domain Containing 1	cough, inflammation	2	0.79
STX7	Syntaxin 7	fever	1	0.77
BAG5	BAG Cochaperone 5	fever	1	0.77
MYO1C	Myosin IC	diarrhea, inflammation	2	0.77
RC3H2	Ring Finger And CCCH-Type Domains 2	inflammation	1	0.77
SLC15A3	Solute Carrier Family 15 Member 3	vomiting, inflammation	2	0.76
TECR	Trans-2,3-Enoyl-CoA Reductase	fever, inflammation	2	0.75
NUP205	Nucleoporin 205	pain	1	0.74
TM2D3	TM2 Domain Containing 3	pain	1	0.74
RPL24	Ribosomal Protein L24	diarrhea, pain	2	0.72
CYB5B	Cytochrome B5 Type B	inflammation	1	0.71
SFPQ	Splicing Factor Proline And Glutamine Rich	pain, inflammation	2	0.7
ZNF318	Zinc Finger Protein 318	pain, inflammation	2	0.69
RPS3	Ribosomal Protein S3	diarrhea, inflammation	2	0.69
FBXW11	F-Box And WD Repeat Domain Containing 11	fever, inflammation	2	0.68
JAKMIP1	Janus Kinase And Microtubule Interacting Protein 1	pain	1	0.66
CEP57	Centrosomal Protein 57	pain	1	0.66
SRSF3	Serine And Arginine Rich Splicing Factor 3	pain	1	0.66
MYL12A	Myosin Light Chain 12A	pain	1	0.66
COX6C	Cytochrome C Oxidase Subunit 6C	pain	1	0.66
CUL5	Cullin 5	fever, inflammation	2	0.66
MAT2B	Methionine Adenosyltransferase 2B	pain	1	0.66
THOC2	THO Complex 2	pain, inflammation	2	0.65
TBKBP1	TBK1 Binding Protein 1	fever	1	0.63
SPICE1	Spindle And Centriole Associated Protein 1	fever	1	0.63
ARHGEF2	Rho/Rac Guanine Nucleotide Exchange Factor 2	pain, inflammation	2	0.63
EIF6	Eukaryotic Translation Initiation Factor 6	pain, inflammation	2	0.62
CLASP1	Cytoplasmic Linker Associated Protein 1	cough, inflammation	2	0.62
CEP131	Centrosomal Protein 131	pain, inflammation	2	0.61
RPS7	Ribosomal Protein S7	diarrhea, pain	2	0.61
RPS15A	Ribosomal Protein S15a	diarrhea, pain	2	0.61
PRIM1	DNA Primase Subunit 1	pain, inflammation	2	0.61
CEP135	Centrosomal Protein 135	pain, inflammation	2	0.61
MGST3	Microsomal Glutathione S-Transferase 3	inflammation	1	0.6
CEP68	Centrosomal Protein 68	pain, inflammation	2	0.6
PTBP2	Polypyrimidine Tract Binding Protein 2	inflammation	1	0.6
GPAA1	Glycosylphosphatidylinositol Anchor Attachment 1	pain	1	0.6
RNF123	Ring Finger Protein 123	pain, inflammation	2	0.59
RPS10	Ribosomal Protein S10	pain	1	0.59
SNRNP48	Small Nuclear Ribonucleoprotein U11/U12 Subunit 48	pain, inflammation	2	0.58
DDOST	Dolichyl-Diphosphooligosaccharide--Protein Glycosyltransferase Non-Catalytic Subunit	inflammation, haemorrhagic	2	0.57
MAD2L1	Mitotic Arrest Deficient 2 Like 1	pain	1	0.57
U2AF2	U2 Small Nuclear RNA Auxiliary Factor 2	pain	1	0.57
NAE1	NEDD8 Activating Enzyme E1 Subunit 1	pain	1	0.57
TRIM14	Tripartite Motif Containing 14	pain	1	0.57
ATP5F1C	ATP Synthase F1 Subunit Gamma	pain	1	0.57
ERP44	Endoplasmic Reticulum Protein 44	pain	1	0.57
HNRNPF	Heterogeneous Nuclear Ribonucleoprotein F	pain	1	0.57
ZNF746	Zinc Finger Protein 746	pain	1	0.57
WASHC3	WASH Complex Subunit 3	pain	1	0.57
MYCBP2	MYC Binding Protein 2	pain	1	0.57
EIF3E	Eukaryotic Translation Initiation Factor 3 Subunit E	fever, inflammation	2	0.56
ATP1B3	ATPase Na+/K+ Transporting Subunit Beta 3	pain, inflammation	2	0.55
ANO6	Anoctamin 6	inflammation, haemorrhagic	2	0.54
USHBP1	USH1 Protein Network Component Harmonin Binding Protein 1	cough	1	0.54
SLC25A5	Solute Carrier Family 25 Member 5	cough	1	0.54
PDE4DIP	Phosphodiesterase 4D Interacting Protein	cough	1	0.54
CENPJ	Centromere Protein J	pain, inflammation	2	0.53
MDM4	MDM4 Regulator Of P53	pain, inflammation	2	0.52
RPL6	Ribosomal Protein L6	pain, inflammation	2	0.52
POFUT1	Protein O-Fucosyltransferase 1	diarrhea	1	0.52
CEP128	Centrosomal Protein 128	diarrhea	1	0.52
RCAN3	RCAN Family Member 3	pain, inflammation	2	0.51
BAG6	BAG Cochaperone 6	pain, inflammation	2	0.51
LATS2	Large Tumor Suppressor Kinase 2	pain, inflammation	2	0.51
TUBB4B	Tubulin Beta 4B Class IVb	pain, inflammation	2	0.51
FXR1	FMR1 Autosomal Homolog 1	pain, inflammation	2	0.51
PRPF4	Pre-MRNA Processing Factor 4	pain, inflammation	2	0.5
NIN	Ninein	pain, inflammation	2	0.5
CEP350	Centrosomal Protein 350	pain, inflammation	2	0.5
NDEL1	NudE Neurodevelopment Protein 1 Like 1	inflammation	1	0.5
PDZD11	PDZ Domain Containing 11	inflammation	1	0.5
SGTA	Small Glutamine Rich Tetratricopeptide Repeat Containing Alpha	inflammation	1	0.5
TMEM17	Transmembrane Protein 17	inflammation	1	0.5
MYBBP1A	MYB Binding Protein 1a	inflammation	1	0.5
CCT8	Chaperonin Containing TCP1 Subunit 8	inflammation	1	0.5
ILF3	Interleukin Enhancer Binding Factor 3	diarrhea, inflammation	2	0.49
PNN	Pinin, Desmosome Associated Protein	fever, pain, inflammation	3	0.49
ANKRD28	Ankyrin Repeat Domain 28	diarrhea	1	0.48
GTPBP4	GTP Binding Protein 4	vomiting	1	0.48
DCAF7	DDB1 And CUL4 Associated Factor 7	vomiting	1	0.48
CEP192	Centrosomal Protein 192	pain	1	0.47
RNPS1	RNA Binding Protein With Serine Rich Domain 1	pain	1	0.47
USP13	Ubiquitin Specific Peptidase 13	pain	1	0.47
ERMP1	Endoplasmic Reticulum Metallopeptidase 1	pain	1	0.47
PPP2CA	Protein Phosphatase 2 Catalytic Subunit Alpha	fever, inflammation	2	0.46
HOXC6	Homeobox C6	fever	1	0.45
MMS19	MMS19 Homolog, Cytosolic Iron-Sulfur Assembly Component	fever	1	0.45
RPA3	Replication Protein A3	fever	1	0.45
GRPEL1	GrpE Like 1, Mitochondrial	fever	1	0.45
RPL22	Ribosomal Protein L22	fever	1	0.45
DDX10	DEAD-Box Helicase 10	fever	1	0.45
RAB2A	RAB2A, Member RAS Oncogene Family	fever	1	0.45
USP1	Ubiquitin Specific Peptidase 1	fever	1	0.45
EIF3F	Eukaryotic Translation Initiation Factor 3 Subunit F	fever	1	0.4
EED	Embryonic Ectoderm Development	pain, inflammation	2	0.4
NUP62	Nucleoporin 62	pain, inflammation	2	0.4
PHB2	Prohibitin 2	fever, pain, inflammation	3	0.39
RPL8	Ribosomal Protein L8	pain	1	0.38
PIAS2	Protein Inhibitor Of Activated STAT 2	inflammation	1	0.38
AAR2	AAR2 Splicing Factor	pain	1	0.34
ZC3H3	Zinc Finger CCCH-Type Containing 3	pain	1	0.34
LMAN2	Lectin, Mannose Binding 2	diarrhea, inflammation	2	0.33
FKBP15	FKBP Prolyl Isomerase 15	pain	1	0.33
EVC2	EvC Ciliary Complex Subunit 2	pain	1	0.33
ERO1B	Endoplasmic Reticulum Oxidoreductase 1 Beta	pain	1	0.33
HEATR3	HEAT Repeat Containing 3	pain	1	0.33
UBL4A	Ubiquitin Like 4A	pain	1	0.33
CTR9	CTR9 Homolog, Paf1/RNA Polymerase II Complex Component	pain	1	0.33
AURKAIP1	Aurora Kinase A Interacting Protein 1	pain	1	0.33
YAF2	YY1 Associated Factor 2	pain	1	0.33
ZC3H7A	Zinc Finger CCCH-Type Containing 7A	pain	1	0.33
ZFC3H1	Zinc Finger C3H1-Type Containing	pain	1	0.33
GORASP2	Golgi Reassembly Stacking Protein 2	pain	1	0.33
KTN1	Kinectin 1	pain	1	0.33
LARP7	La Ribonucleoprotein 7, Transcriptional Regulator	pain	1	0.33
ZYG11B	Zyg-11 Family Member B, Cell Cycle Regulator	pain	1	0.33
PMPCB	Peptidase, Mitochondrial Processing Subunit Beta	pain	1	0.33
PFAS	Phosphoribosylformylglycinamidine Synthase	pain	1	0.33
LEO1	LEO1 Homolog, Paf1/RNA Polymerase II Complex Component	pain	1	0.33
RBM41	RNA Binding Motif Protein 41	pain	1	0.33
TMEM97	Transmembrane Protein 97	pain	1	0.31
NR2C2	Nuclear Receptor Subfamily 2 Group C Member 2	pain, inflammation	2	0.3
RIPK4	Receptor Interacting Serine/Threonine Kinase 4	inflammation	1	0.3
ACLY	ATP Citrate Lyase	chills, inflammation	2	0.28
HUWE1	HECT, UBA And WWE Domain Containing E3 Ubiquitin Protein Ligase 1	pain, inflammation	2	0.28
IGF2BP1	Insulin Like Growth Factor 2 MRNA Binding Protein 1	diarrhea, inflammation	2	0.28
PTPRO	Protein Tyrosine Phosphatase Receptor Type O	inflammation	1	0.28
PIGO	Phosphatidylinositol Glycan Anchor Biosynthesis Class O	pain	1	0.26
REEP6	Receptor Accessory Protein 6	pain	1	0.26
PIGS	Phosphatidylinositol Glycan Anchor Biosynthesis Class S	pain	1	0.26
KIAA0753	KIAA0753	pain	1	0.26
RPL27	Ribosomal Protein L27	pain	1	0.26
MARK2	Microtubule Affinity Regulating Kinase 2	inflammation	1	0.25
PA2G4	Proliferation-Associated 2G4	inflammation	1	0.25
WDR5	WD Repeat Domain 5	inflammation	1	0.25
SLU7	SLU7 Homolog, Splicing Factor	inflammation	1	0.24
HEXIM1	HEXIM P-TEFb Complex Subunit 1	inflammation	1	0.24
AP2A2	Adaptor Related Protein Complex 2 Subunit Alpha 2	cough, inflammation	2	0.23
WWP2	WW Domain Containing E3 Ubiquitin Protein Ligase 2	pain, inflammation	2	0.21
CSNK2B	Casein Kinase 2 Beta	inflammation	1	0.21
ZC3HAV1	Zinc Finger CCCH-Type Containing, Antiviral 1	fever, inflammation	2	0.21
HNRNPD	Heterogeneous Nuclear Ribonucleoprotein D	inflammation	1	0.2
DISC1	DISC1 Scaffold Protein	pain, inflammation	2	0.2
USP20	Ubiquitin Specific Peptidase 20	inflammation	1	0.19
IPO5	Importin 5	fever, inflammation	2	0.19
YWHAH	Tyrosine 3-Monooxygenase/Tryptophan 5-Monooxygenase Activation Protein Eta	inflammation	1	0.18
PPIL3	Peptidylprolyl Isomerase Like 3	inflammation	1	0.18
PTRH2	Peptidyl-TRNA Hydrolase 2	pain	1	0.18
DHX15	DEAH-Box Helicase 15	diarrhea	1	0.17
DDX5	DEAD-Box Helicase 5	diarrhea	1	0.17
RPL21	Ribosomal Protein L21	diarrhea	1	0.17
RPL19	Ribosomal Protein L19	diarrhea	1	0.17
RPL23A	Ribosomal Protein L23a	diarrhea	1	0.17
MRPS23	Mitochondrial Ribosomal Protein S23	diarrhea	1	0.17
RPL3	Ribosomal Protein L3	diarrhea	1	0.17
RPL31	Ribosomal Protein L31	diarrhea	1	0.17
RPS2	Ribosomal Protein S2	diarrhea	1	0.17
NPTX1	Neuronal Pentraxin 1	cough, inflammation	2	0.15
SLC25A3	Solute Carrier Family 25 Member 3	fever, inflammation	2	0.14
CDC37	Cell Division Cycle 37	inflammation	1	0.13
MKRN2	Makorin Ring Finger Protein 2	inflammation	1	0.13
DDX6	DEAD-Box Helicase 6	fever, inflammation	2	0.13
ATP5F1B	ATP Synthase F1 Subunit Beta	inflammation	1	0.11
NMI	N-Myc And STAT Interactor	inflammation	1	0.11
UBE2D3	Ubiquitin Conjugating Enzyme E2 D3	inflammation	1	0.11
PLEKHO1	Pleckstrin Homology Domain Containing O1	inflammation	1	0.11
CSNK1E	Casein Kinase 1 Epsilon	fever	1	0.11
UCHL3	Ubiquitin C-Terminal Hydrolase L3	inflammation	1	0.1
RRP9	Ribosomal RNA Processing 9, U3 Small Nucleolar RNA Binding Protein	inflammation	1	0.1
SMOC1	SPARC Related Modular Calcium Binding 1	inflammation	1	0.1
ZNF598	Zinc Finger Protein 598	inflammation	1	0.1
SRP19	Signal Recognition Particle 19	inflammation	1	0.1
SLC46A3	Solute Carrier Family 46 Member 3	inflammation	1	0.1
PFDN5	Prefoldin Subunit 5	inflammation	1	0.1
GOLGA3	Golgin A3	inflammation	1	0.1
EIF3C	Eukaryotic Translation Initiation Factor 3 Subunit C	inflammation	1	0.1
RPLP2	Ribosomal Protein Lateral Stalk Subunit P2	inflammation	1	0.09
BICD1	BICD Cargo Adaptor 1	inflammation	1	0.09
CDC34	Cell Division Cycle 34	inflammation	1	0.09
BET1	Bet1 Golgi Vesicular Membrane Trafficking Protein	inflammation	1	0.09
TADA2A	Transcriptional Adaptor 2A	pain, inflammation	2	0.09
GEM	GTP Binding Protein Overexpressed In Skeletal Muscle	inflammation	1	0.08
FBXL12	F-Box And Leucine Rich Repeat Protein 12	inflammation	1	0.08
LZTS2	Leucine Zipper Tumor Suppressor 2	inflammation	1	0.08
CWC27	CWC27 Spliceosome Associated Cyclophilin	inflammation	1	0.08
PUM3	Pumilio RNA Binding Family Member 3	inflammation	1	0.08
ZFP36L2	ZFP36 Ring Finger Protein Like 2	inflammation	1	0.08
AASS	Aminoadipate-Semialdehyde Synthase	inflammation	1	0.08
SIPA1L1	Signal Induced Proliferation Associated 1 Like 1	inflammation	1	0.08
EDEM3	ER Degradation Enhancing Alpha-Mannosidase Like Protein 3	inflammation	1	0.08
TIMM29	Translocase Of Inner Mitochondrial Membrane 29	inflammation	1	0.08
NAP1L1	Nucleosome Assembly Protein 1 Like 1	inflammation	1	0.08
AKAP8L	A-Kinase Anchoring Protein 8 Like	inflammation	1	0.08
SMURF1	SMAD Specific E3 Ubiquitin Protein Ligase 1	inflammation	1	0.06
CAPZA1	Capping Actin Protein Of Muscle Z-Line Subunit Alpha 1	inflammation	1	0.06
SGTB	Small Glutamine Rich Tetratricopeptide Repeat Containing Beta	inflammation	1	0.06
MTCH2	Mitochondrial Carrier 2	inflammation	1	0.06
PABPC4	Poly(A) Binding Protein Cytoplasmic 4	inflammation	1	0.05
LCP1	Lymphocyte Cytosolic Protein 1	inflammation	1	0.05
UBA2	Ubiquitin Like Modifier Activating Enzyme 2	inflammation	1	0.04
PCBP1	Poly(RC) Binding Protein 1	inflammation	1	0.04
PSME3	Proteasome Activator Subunit 3	inflammation	1	0.04
TPSB2	Tryptase Beta 2 (Gene/Pseudogene)	inflammation	1	0.04
RPS16	Ribosomal Protein S16	pain	1	0.04
INHBE	Inhibin Subunit Beta E	pain	1	0.04
ERGIC1	Endoplasmic Reticulum-Golgi Intermediate Compartment 1	pain	1	0.04
EEF1G	Eukaryotic Translation Elongation Factor 1 Gamma	inflammation	1	0.03
ILF2	Interleukin Enhancer Binding Factor 2	inflammation	1	0.03
SVIL	Supervillin	inflammation	1	0.03
PSMC1	Proteasome 26S Subunit, ATPase 1	inflammation	1	0.03
HNRNPA3	Heterogeneous Nuclear Ribonucleoprotein A3	inflammation	1	0.03
MBD3	Methyl-CpG Binding Domain Protein 3	inflammation	1	0.03
AKAP8	A-Kinase Anchoring Protein 8	inflammation	1	0.02
ACSL3	Acyl-CoA Synthetase Long Chain Family Member 3	inflammation	1	0.02
TRIM59	Tripartite Motif Containing 59	inflammation	1	0.02
SLC25A21	Solute Carrier Family 25 Member 21	inflammation	1	0.02
SFXN1	Sideroflexin 1	inflammation	1	0.02
GBF1	Golgi Brefeldin A Resistant Guanine Nucleotide Exchange Factor 1	inflammation	1	0.02
MED23	Mediator Complex Subunit 23	inflammation	1	0.02
PRIM2	DNA Primase Subunit 2	inflammation	1	0.02
COPS4	COP9 Signalosome Subunit 4	inflammation	1	0.02
PUF60	Poly(U) Binding Splicing Factor 60	inflammation	1	0.02
RAB14	RAB14, Member RAS Oncogene Family	inflammation	1	0.02
RBM14	RNA Binding Motif Protein 14	inflammation	1	0.02
ERC1	ELKS/RAB6-Interacting/CAST Family Member 1	inflammation	1	0.02
RNF4	Ring Finger Protein 4	inflammation	1	0.02
TOMM70	Translocase Of Outer Mitochondrial Membrane 70	inflammation	1	0.02
WDR46	WD Repeat Domain 46	inflammation	1	0.02
BRF1	BRF1 RNA Polymerase III Transcription Initiation Factor Subunit	inflammation	1	0.02
TBCA	Tubulin Folding Cofactor A	inflammation	1	0.02
TLE3	TLE Family Member 3, Transcriptional Corepressor	inflammation	1	0.02
FKBP8	FKBP Prolyl Isomerase 8	inflammation	1	0.02
MRM1	Mitochondrial RRNA Methyltransferase 1	inflammation	1	0.02
ARL6IP6	ADP Ribosylation Factor Like GTPase 6 Interacting Protein 6	inflammation	1	0.02
XRN2	5'-3' Exoribonuclease 2	inflammation	1	0.02
FASTKD5	FAST Kinase Domains 5	inflammation	1	0.02
TRA2A	Transformer 2 Alpha Homolog	inflammation	1	0.02

## Sheet: ST-9_Group5a
Tissues:	Amigdala, Basal Ganglia, Cerebellum, Cerebral Cortex, Hippocampus, Hypothalamus, Midbrain, Olfactory region, Pons and Medulla, Thalamus.
Phenotype Query:	"dizziness" OR "headache" OR "consciousness" OR "encephalopathy" OR "encephalitis" OR "seizures" OR "stroke" OR " delirium"
Symbol	Description	Matched Phenotypes	Matched Phenotypes Scount	-LOG10(P)	Score
TNF	Tumor Necrosis Factor	dizziness, headache, consciousness, encephalopathy, encephalitis, seizures, stroke, delirium	8	3.82209	214.18
MAPT	Microtubule Associated Protein Tau	dizziness, headache, consciousness, encephalopathy, encephalitis, seizures, stroke, delirium	8	3.12312	159.54
APP	Amyloid Beta Precursor Protein	dizziness, headache, consciousness, encephalopathy, encephalitis, seizures, stroke, delirium	8	2.93278	139.12
[truncated: 1,094 more rows]

## Sheet: ST-10_Group5b
Tissues:	Amigdala, Basal Ganglia, Cerebellum, Cerebral Cortex, Hippocampus, Hypothalamus, Midbrain, Olfactory region, Pons and Medulla, Thalamus.
[truncated: 1,007 more rows]
